# Supplementary material for: Widespread changes in gene expression accompany body size evolution in nematodes
Source: G3 (Bethesda). 2024 May 22;14(8):jkae110. doi: 10.1093/g3journal/jkae110 (PMC11304970; doi:10.1093/g3journal/jkae110)
Supplement: jkae110_Supplementary_Data [file jkae110_supplementary_data.zip]

Archive with 2 entries (2 files):
- Supplemental_Figures_G3-2024-405083.pdf
- Supplemental_Tables_G3-2024-405083.xlsx
