# Supplementary material for: Widespread changes in gene expression accompany body size evolution in nematodes
Source: G3 (Bethesda). 2024 May 22;14(8):jkae110. doi: 10.1093/g3journal/jkae110 (PMC11304970; doi:10.1093/g3journal/jkae110)
Supplement: jkae110_Supplementary_Data [file jkae110_supplementary_data.zip › Supplemental_Tables_G3-2024-405083.xlsx]

## Sheet: Table 1 Samples & Reads
Sample_ID	Species	Stage	number_of_paired_end_reads	total_reads	percentage_reads_mapped_reference_transcriptome
sample_1	C. inopinata	L3	6374941	12749882	78.4898
sample_2	C. inopinata	L3	5295164	10590328	77.2002
sample_3	C. inopinata	L3	6511798	13023596	79.7862
sample_4	C. inopinata	L3	18463167	36926334	78.7011
sample_5	C. inopinata	L3	27929315	55858630	75.0391
sample_6	C. inopinata	L4	14910840	29821680	77.5433
sample_7	C. inopinata	L4	15673326	31346652	74.8582
sample_8	C. inopinata	L4	0	0	NA
sample_9	C. inopinata	L4	24420313	48840626	76.5425
sample_10	C. inopinata	L4	22677919	45355838	79.3087
sample_11	C. inopinata	Adult	20552661	41105322	76.4456
sample_12	C. inopinata	Adult	8277535	16555070	81.3745
sample_13	C. inopinata	Adult	6697234	13394468	71.3248
sample_14	C. inopinata	Adult	24870543	49741086	78.7933
sample_15	C. inopinata	Adult	12186157	24372314	79.188
sample_16	C. elegans	L3	17419411	34838822	7.49408
sample_17	C. elegans	L3	9752896	19505792	87.3738
sample_18	C. elegans	L3	8136434	16272868	89.7191
sample_19	C. elegans	L3	6393874	12787748	85.9746
sample_20	C. elegans	L3	4858662	9717324	90.1256
sample_21	C. elegans	L4	4610697	9221394	87.3555
sample_22	C. elegans	L4	5933766	11867532	91.2096
sample_23	C. elegans	L4	9571200	19142400	91.5696
sample_24	C. elegans	L4	3989737	7979474	90.9668
sample_25	C. elegans	L4	9551065	19102130	86.4074
sample_26	C. elegans	Adult	29756249	59512498	91.56
sample_27	C. elegans	Adult	22161698	44323396	92.5681
sample_28	C. elegans	Adult	10163830	20327660	93.161
sample_29	C. elegans	Adult	6727093	13454186	92.9999
sample_30	C. elegans	Adult	13887424	27774848	93.0261

## Sheet: Table 2 Interactions
gene	baseMean	Coeff	Coeff_SE	stat	pvalue	padj
ace-3	821.369	-3.19423	0.394536	490.004	3.9542e-107	4.23416e-103
mam-8	154.564	-5.91605	0.363748	419.739	7.16034e-92	3.83365e-88
ZC247.2	230.672	-3.84434	0.236686	404.001	1.87193e-88	6.68153e-85
tcl-2	646.89	-1.29091	0.267747	355.458	6.50441e-78	1.74123e-74
T13C2.3	192.94	-3.90132	0.237537	334.539	2.26877e-73	4.8588e-70
C35D10.12	83.9521	-3.66352	0.345359	318.457	7.04548e-70	1.25738e-66
rpl-25.2	3680.9	0.3759	0.159704	299.911	7.50298e-66	1.14774e-62
cutl-8	105.908	-8.78842	0.776611	279.957	1.6144e-61	2.16088e-58
C30F8.3	177.571	-6.9616	0.538774	266.14	1.6162e-58	1.92291e-55
F31E3.2	81.8807	-3.01656	0.292385	262.732	8.88107e-58	9.50985e-55
eva-1	271.902	-4.7808	0.339634	261.031	2.07901e-57	2.02382e-54
mboa-1	201.137	-6.76474	0.441294	257.688	1.10605e-56	9.86966e-54
T23F2.2	361.749	-2.60381	0.189572	256.275	2.24201e-56	1.84673e-53
cyp-36A1	761.014	-2.37687	0.459985	254.76	4.78151e-56	3.65717e-53
Y38F1A.8	93.9192	-2.22248	0.310657	252.917	1.20163e-55	8.578e-53
klu-1	156.035	-3.34399	0.38727	244.935	6.50081e-54	4.35067e-51
lim-7	154.754	-1.02491	0.264879	237.339	2.9001e-52	1.82672e-49
T07G12.3	83.7524	-6.4562	0.778027	235.238	8.29248e-52	4.93311e-49
cutl-17	140.597	-6.44248	0.428218	234.076	1.48263e-51	8.35578e-49
glr-1	88.3322	-3.92477	0.415821	228.964	1.91053e-50	1.0229e-47
lron-14	92.6654	-0.503798	0.237312	225.74	9.5758e-50	4.88275e-47
Y119C1A.1	291.419	1.68766	0.180975	221.999	6.21754e-49	3.02625e-46
olrn-1	322.269	-3.50834	0.400742	220.485	1.32535e-48	6.17037e-46
ugt-59	362.273	-6.24	0.592616	218.718	3.20623e-48	1.43051e-45
C17E7.13	17.9738	-4.56919	0.938686	216.672	8.91925e-48	3.82029e-45
F26G1.5	259.984	-2.43629	0.305115	213.035	5.49687e-47	2.26386e-44
F43D9.1	422.954	-4.53142	0.316571	207.778	7.61286e-46	3.0192e-43
T10B5.10	134.556	-4.00009	0.295746	203.598	6.15532e-45	2.35397e-42
cls-3	440.837	-1.10944	0.328413	200.453	2.9661e-44	1.09521e-41
C07F11.2	131.658	-1.76814	0.369415	198.688	7.17057e-44	2.55942e-41
npr-2	99.9719	-3.00974	0.397916	198.579	7.57123e-44	2.61525e-41
Y6D1A.2	248.538	-5.51624	0.524131	196.504	2.13628e-43	7.14854e-41
aat-2	487.253	-3.05103	0.397611	192.177	1.85909e-42	6.03245e-40
cpna-5	228.537	-2.87888	0.239626	191.509	2.59684e-42	8.17852e-40
C43F9.11	44.8116	-7.26161	0.985288	191.335	2.83237e-42	8.66542e-40
ptr-11	461.57	-2.36514	0.224729	191.06	3.24931e-42	9.66489e-40
doxa-1	246.437	-0.382289	0.312398	190.069	5.33484e-42	1.54393e-39
F13G3.3	89.125	-4.49434	0.369491	188.031	1.47754e-41	4.16354e-39
lin-42	1786.2	-5.62394	0.393055	187.408	2.01802e-41	5.54076e-39
F49E12.12	108.674	-5.0796	0.523436	186.049	3.98018e-41	1.06549e-38
cal-4	179.663	-2.53446	0.321821	185.377	5.57073e-41	1.45491e-38
aman-3	338.998	-1.71879	0.159607	184.911	7.03192e-41	1.7928e-38
nas-8	101.34	-2.67001	0.489339	183.514	1.4138e-40	3.5207e-38
Y106G6D.4	40.0461	-1.19227	0.390054	183.415	1.48552e-40	3.61522e-38
nmtn-1	147.55	-2.50675	0.341874	179.74	9.33214e-40	2.22063e-37
rig-4	1219.8	1.55098	0.200061	179.413	1.0991e-39	2.55852e-37
R05G9R.1	178.404	-5.14234	0.440607	177.9	2.3416e-39	5.33486e-37
del-2	64.8699	-3.86708	0.375478	177.3	3.16101e-39	7.05169e-37
nas-38	248.241	-2.56117	0.400902	176.074	5.83343e-39	1.27478e-36
shw-3	66.1334	-2.28277	0.319043	175.561	7.5394e-39	1.61464e-36
mam-2	270.517	-7.13482	0.642347	174.966	1.01559e-38	2.13234e-36
rrp-1	446.473	0.0905286	0.141048	172.07	4.32034e-38	8.89657e-36
daam-1	187.613	-2.72856	0.369131	169.437	1.61185e-37	3.25654e-35
D1025.10	280.022	-1.62839	0.24953	168.226	2.95304e-37	5.74929e-35
W10C4.1	71.8517	-2.3151	0.505518	168.232	2.9439e-37	5.74929e-35
hpo-36	286.595	-4.44072	0.333725	167.322	4.64015e-37	8.87263e-35
madf-9	289.184	-2.26795	0.279578	165.355	1.24083e-36	2.33101e-34
tmc-1	195.088	-3.07392	0.336757	165.009	1.47468e-36	2.72256e-34
ctbp-1	177.927	-2.96234	0.290971	163.467	3.18855e-36	5.78694e-34
cutl-24	92.7297	-3.31169	0.368305	161.642	7.93981e-36	1.41699e-33
zmp-2	301.458	-6.13141	0.468966	159.199	2.69322e-35	4.7277e-33
cutl-5	36.9481	-6.16579	0.940767	156.337	1.12657e-34	1.9457e-32
mod-5	67.4854	-1.85151	0.333511	155.799	1.47468e-34	2.50649e-32
glb-25	111.013	-2.44267	0.337271	154.182	3.30933e-34	5.53692e-32
tag-68	89.1942	-2.04978	0.263918	153.894	3.82171e-34	6.29582e-32
ift-74	41.9572	-3.31877	0.399862	153.674	4.26653e-34	6.92211e-32
tat-3	788.426	1.55478	0.233639	153.142	5.56748e-34	8.89799e-32
Y73E7A.8	555.603	-7.06874	0.543004	152.885	6.33024e-34	9.96827e-32
bus-4	125.088	-4.40043	0.391855	152.713	6.89919e-34	1.07067e-31
puf-12	1811.67	0.532922	0.121738	151.261	1.42613e-33	2.18157e-31
unc-86	66.1441	-2.33082	0.413787	151.046	1.58786e-33	2.39477e-31
F59F5.7	167.287	-5.16243	0.451626	150.204	2.41837e-33	3.59666e-31
lin-31	75.2629	-1.64965	0.373172	149.426	3.56849e-33	5.23443e-31
ptr-10	389.6	-6.58745	0.51971	149.064	4.27703e-33	6.18898e-31
F19C7.8	60.6879	-3.03844	0.356939	148.642	5.283e-33	7.54272e-31
C50F7.9	51.1183	-9.17396	1.00908	147.514	9.28414e-33	1.30809e-30
acr-23	34.5675	-3.89651	0.564049	147.266	1.05115e-32	1.46178e-30
T02E1.2	508.256	1.2783	0.138203	146.873	1.2794e-32	1.75639e-30
daf-8	449.828	-1.68635	0.2151	146.567	1.49068e-32	2.02054e-30
sad-1	190.772	-3.16724	0.291958	146.462	1.57084e-32	2.10257e-30
C31E10.5	228.666	1.64331	0.202563	146.232	1.76219e-32	2.32957e-30
nhr-3	126.654	-1.14749	0.240566	145.593	2.42577e-32	3.1677e-30
pde-1	123.183	-1.39425	0.291016	145.039	3.19979e-32	4.12812e-30
lad-2	154.201	-2.72683	0.288527	144.338	4.54314e-32	5.79143e-30
glf-1	2029.28	-6.32889	0.525525	143.434	7.14043e-32	8.99527e-30
M88.4	92.3123	-2.1343	0.349308	140.741	2.74423e-31	3.41689e-29
C05B5.8	86.2142	-3.22674	0.394526	140.571	2.98795e-31	3.67758e-29
F02E9.5	237.83	-0.12981	0.152517	140.422	3.21902e-31	3.91696e-29
nxf-2	192.284	1.14306	0.252514	139.471	5.17988e-31	6.23215e-29
K01A6.6	31.2095	-3.1474	0.48303	138.969	6.65739e-31	7.92081e-29
subs-4	183.035	-5.3707	0.498721	138.46	8.58669e-31	1.0104e-28
Y46G5A.29	714.382	-5.57588	0.447985	138.296	9.32082e-31	1.08486e-28
twk-13	151.609	-2.76417	0.271296	137.332	1.50903e-30	1.7375e-28
dyf-19	30.9873	-5.09295	0.694478	136.12	2.76638e-30	3.15132e-28
F14F9.5	78.8582	-2.6352	0.445726	135.872	3.13239e-30	3.5307e-28
igcm-1	152.822	-4.6011	0.411707	135.2	4.38255e-30	4.88837e-28
nhr-204	147.912	-1.67946	0.291427	135.112	4.58e-30	5.05594e-28
dpf-5	1618.69	1.01014	0.13782	134.895	5.10349e-30	5.57634e-28
prg-1	1987.83	0.510384	0.461532	133.037	1.29205e-29	1.39751e-27
col-81	5841.4	9.87545	0.901193	132.957	1.34488e-29	1.44009e-27
ptp-1	556.362	-2.18552	0.249035	132.036	2.13226e-29	2.26062e-27
srv-1	257.424	-0.890238	0.218656	131.481	2.81295e-29	2.95305e-27
nhr-79	148.291	-2.00594	0.239883	131.285	3.10297e-29	3.22589e-27
svh-1	58.5386	-3.87733	0.450635	131.217	3.21137e-29	3.30647e-27
twk-9	50.0761	-3.05916	0.4208	130.805	3.94427e-29	4.02241e-27
gcy-22	31.0555	-5.00694	0.580354	129.142	9.06111e-29	9.15343e-27
bbs-9	41.4578	-4.2574	0.413175	128.552	1.21691e-28	1.21782e-26
acs-20	939.658	-2.5506	0.244752	128.207	1.44616e-28	1.43384e-26
cutl-6	90.8297	-7.96067	0.689531	127.238	2.34762e-28	2.30627e-26
F13C5.2	254.059	-2.42474	0.223879	127.144	2.45994e-28	2.39464e-26
D2089.3	80.0196	-2.75153	0.745721	126.806	2.91389e-28	2.81098e-26
Y39G8B.9	189.308	-4.89751	0.578155	126.717	3.04621e-28	2.91239e-26
Y43F4A.1	561.927	-4.0316	0.347504	126.698	3.07476e-28	2.91368e-26
znfx-1	1247.08	0.258174	0.432584	125.721	5.01103e-28	4.70686e-26
ZC487.1	78.4247	-2.49586	0.404421	125.47	5.68149e-28	5.29021e-26
T08G2.2	147.714	-4.95025	0.432354	125.332	6.0873e-28	5.61921e-26
W01C9.2	56.0996	-2.0423	0.581825	124.374	9.83142e-28	8.9216e-26
cut-6	101.055	-4.69376	0.448428	124.377	9.81568e-28	8.9216e-26
R11E3.1	130.929	-1.15488	0.492011	124.011	1.17853e-27	1.06048e-25
K04F10.2	69.1355	-3.04595	0.332503	123.668	1.39904e-27	1.24841e-25
oct-2	371.87	-2.31092	0.291425	123.333	1.65385e-27	1.46359e-25
F59B10.3	49.0931	-4.8381	0.930947	122.848	2.10828e-27	1.85044e-25
nas-37	2859.57	2.30772	0.468023	122.753	2.21104e-27	1.92487e-25
lpr-5	2397.93	-5.60581	0.488818	122.726	2.24086e-27	1.93509e-25
acp-2	65.8684	2.82672	0.385001	122.244	2.85065e-27	2.44198e-25
ZK1236.9	110.819	-1.64015	0.510184	121.993	3.23259e-27	2.74719e-25
F40H3.3	69.7124	-5.43822	0.500073	121.468	4.20345e-27	3.54413e-25
zipt-1	331.818	1.74881	0.242198	121.332	4.49794e-27	3.75434e-25
xrep-4	535.195	1.25729	0.157383	121.321	4.52288e-27	3.75434e-25
T05A8.8	72.4494	-3.29678	0.502269	121.18	4.85515e-27	3.99915e-25
F13B6.1	160.317	-3.17709	0.393313	121.064	5.14402e-27	4.20474e-25
Y62E10A.19	187.367	-3.83243	0.440425	120.932	5.4935e-27	4.4564e-25
ZK1010.4	62.5771	-3.19401	0.575803	120.477	6.89942e-27	5.55481e-25
nas-36	348.495	-3.02993	0.418628	120.184	7.98811e-27	6.38333e-25
ZK829.3	61.0063	-5.96756	0.612169	120.143	8.15224e-27	6.46624e-25
sra-10	30.3807	-2.07473	0.650146	120.029	8.63059e-27	6.79532e-25
dyf-1	52.0415	-3.39694	0.380787	119.449	1.15347e-26	9.01556e-25
twk-48	70.2048	-2.79838	0.350974	119.422	1.169e-26	9.07073e-25
C04F5.9	196.84	2.06282	0.265921	119.376	1.19646e-26	9.21708e-25
T06D8.2	21.761	-3.43112	0.620378	119.034	1.41969e-26	1.08586e-24
jmjc-1	240.95	-1.69479	0.213681	118.849	1.55671e-26	1.18222e-24
cyp-42A1	339.019	-3.35222	0.301563	118.753	1.6335e-26	1.2318e-24
F42A9.6	92.1562	2.58734	0.438411	118.687	1.68824e-26	1.26417e-24
ctg-2	435.423	-2.23449	0.283726	118.607	1.75742e-26	1.30684e-24
abcx-1	76.6169	-4.82527	0.484091	118.28	2.06919e-26	1.52806e-24
T08G11.3	58.5535	-3.20136	0.353219	118.146	2.21265e-26	1.62281e-24
magu-3	65.8895	-3.28313	0.344812	117.835	2.58487e-26	1.88291e-24
mam-3	271.03	-4.84633	0.477008	117.647	2.83979e-26	2.05462e-24
col-56	52.2166	-7.72768	1.01155	117.305	3.36901e-26	2.42116e-24
dyb-1	160.257	-1.4227	0.256164	117.235	3.49015e-26	2.4915e-24
tax-4	47.6331	-2.90681	0.585552	116.474	5.10506e-26	3.6202e-24
dyf-17	23.1363	3.88409	0.549305	116.306	5.55235e-26	3.91149e-24
wdr-60	35.3057	-2.92134	0.382307	116.221	5.79223e-26	4.0538e-24
tom-1	674.456	-1.57209	0.178115	116.024	6.39442e-26	4.4462e-24
F55F8.8	18.0599	-2.6023	0.609322	115.98	6.53623e-26	4.51548e-24
C26G2.2	130.016	4.48825	0.416411	115.745	7.3501e-26	5.04518e-24
best-21	125.934	1.28712	0.407077	115.664	7.65394e-26	5.22028e-24
ceh-17	39.5413	-4.47916	0.784246	115.55	8.10298e-26	5.49157e-24
hmg-11	300.527	-3.20802	0.357256	115.396	8.75324e-26	5.89495e-24
pqn-72	201.77	2.94305	0.436757	115.088	1.02084e-25	6.83195e-24
T28D6.4	221.813	-2.04742	0.224419	114.404	1.43676e-25	9.5558e-24
klp-11	90.9542	-2.65681	0.30727	114.216	1.57909e-25	1.04376e-23
W09H1.1	39.5333	-0.253525	0.585593	114.137	1.64267e-25	1.07912e-23
T19B10.2	3458.28	-3.01565	0.277244	113.433	2.33473e-25	1.52441e-23
D2005.6	56.3596	-3.5841	0.369726	113.305	2.49015e-25	1.61603e-23
cdkl-1	52.1213	-3.51968	0.457601	113.023	2.86629e-25	1.84893e-23
F57F5.3	99.7968	-5.91507	0.572055	112.518	3.68972e-25	2.36584e-23
F54C1.1	73.6364	0.420308	0.446916	112.029	4.71236e-25	3.00357e-23
F26D11.2	72.3506	-7.8606	0.921852	111.875	5.08944e-25	3.22472e-23
acs-7	513.931	-2.58132	0.335648	111.433	6.34923e-25	3.99927e-23
gpa-14	29.0074	-2.65339	0.486945	111.221	7.05668e-25	4.41889e-23
sucg-1	1426.51	1.12612	0.124301	111.067	7.62172e-25	4.74496e-23
K06A5.1	314.629	1.00985	0.322299	110.873	8.3989e-25	5.19858e-23
T02E9.5	148.756	-3.55309	0.396453	110.723	9.0519e-25	5.57056e-23
T24B8.3	1277.18	-2.79298	0.290197	110.706	9.12981e-25	5.5864e-23
glit-1	371.488	-1.0124	0.370914	110.672	9.2858e-25	5.64957e-23
lon-8	754.327	-4.29775	0.42792	110.35	1.09103e-24	6.60043e-23
C01G12.7	20.639	-4.39299	0.62183	109.999	1.29997e-24	7.82029e-23
cah-2	58.7876	-3.33853	0.471352	109.301	1.84333e-24	1.10271e-22
aatf-1	279.51	0.414397	0.185774	108.972	2.17319e-24	1.2928e-22
Y18H1A.9	239.24	-3.26069	0.439899	108.534	2.70444e-24	1.59996e-22
K03A11.6	11.3576	-6.26315	1.09444	108.498	2.75334e-24	1.61993e-22
F09C8.1	670.193	0.130703	0.353392	108.311	3.02412e-24	1.76952e-22
B0393.5	607.527	-4.94468	0.452622	108.296	3.04593e-24	1.7726e-22
K05B2.4	106.904	-3.1132	0.404836	108.111	3.34271e-24	1.9348e-22
ZK673.11	16.6377	-3.30047	0.576477	107.909	3.69631e-24	2.12796e-22
Y81G3A.4	60.1509	-6.32003	0.617687	107.858	3.79233e-24	2.17156e-22
col-129	7211.92	9.14614	0.933896	107.723	4.05753e-24	2.31107e-22
hpo-9	513.137	1.26547	0.190383	107.624	4.26266e-24	2.41506e-22
mec-14	38.0802	-1.70754	0.71779	107.553	4.41752e-24	2.48962e-22
dre-1	1227.42	-2.54652	0.254465	106.888	6.16082e-24	3.45393e-22
F33A8.10	61.8976	-3.63658	0.477445	106.76	6.56765e-24	3.66283e-22
hhat-1	358.75	-4.22295	0.430494	106.749	6.60357e-24	3.66379e-22
nhr-67	49.1801	-3.08632	0.661156	106.582	7.17937e-24	3.96272e-22
snx-13	812.626	0.764393	0.110319	106.402	7.85479e-24	4.31328e-22
B0334.6	117.041	-4.01867	0.484822	106.296	8.28213e-24	4.52475e-22
F31D4.2	659.84	1.27818	0.161583	106.218	8.61123e-24	4.68066e-22
F39H12.2	27.2848	-3.63041	0.532274	106.091	9.17573e-24	4.96231e-22
lron-9	1311.27	-3.17973	0.301896	105.941	9.89076e-24	5.32212e-22
F28H1.1	163.699	-0.815499	0.414506	105.912	1.00369e-23	5.34703e-22
frpr-3	19.9896	-3.22327	0.582505	105.919	1.00009e-23	5.34703e-22
T23B12.6	479.284	0.937062	0.177368	105.696	1.11811e-23	5.92709e-22
dsb-3	130.758	1.02439	0.303746	105.333	1.34031e-23	7.06995e-22
prhg-1	44.5179	-1.31252	0.32941	105.25	1.39693e-23	7.33251e-22
Y57G11C.36	299.01	0.648078	0.479136	105.09	1.51336e-23	7.9049e-22
kel-8	405.592	-1.46665	0.271483	104.898	1.6662e-23	8.66101e-22
bckd-1B	1181.22	0.342938	0.111704	104.848	1.70816e-23	8.8362e-22
lips-6	89.5007	1.80689	0.948873	104.807	1.74337e-23	8.97501e-22
R05G6.9	46.6101	-6.76226	0.751266	104.413	2.12354e-23	1.08799e-21
cfi-1	91.8738	-2.60684	0.302916	104.353	2.1876e-23	1.11547e-21
ugt-65	147.92	-4.23015	0.475164	103.774	2.92292e-23	1.48335e-21
unc-24	67.1531	-3.20492	0.342217	103.734	2.98122e-23	1.5058e-21
gnrr-5	34.2277	-1.95782	0.346515	103.334	3.64114e-23	1.83048e-21
K10D3.4	564.278	-5.85604	0.575415	103.311	3.68358e-23	1.84316e-21
nhr-32	286.648	-2.00969	0.224191	103.132	4.02842e-23	2.00634e-21
col-139	6004.65	9.41939	1.00345	102.919	4.482e-23	2.22191e-21
rib-1	186.932	1.24194	0.20313	102.865	4.60369e-23	2.27172e-21
Y73E7A.3	338.234	-1.30058	0.288701	102.606	5.24106e-23	2.57437e-21
slc-17.5	110.721	-2.55609	0.441472	102.579	5.31228e-23	2.59744e-21
F52C9.5	73.5721	-5.85167	0.595126	102.124	6.66959e-23	3.24627e-21
mfsd-6	156.235	-1.53859	0.275415	101.857	7.61957e-23	3.69187e-21
C56C10.4	102.486	-5.12999	0.669182	101.816	7.78061e-23	3.75292e-21
tsp-7	76.838	-3.36128	0.489572	101.595	8.68621e-23	4.17094e-21
npr-29	48.7756	-2.82257	0.429788	101.195	1.06142e-22	5.07394e-21
vacl-14	500.787	1.32993	0.189478	101.164	1.07751e-22	5.12797e-21
T26H5.10	157.592	1.24332	0.849751	100.695	1.36244e-22	6.45533e-21
col-19	9495.41	8.88117	0.78919	100.683	1.37068e-22	6.46575e-21
F47G3.3	84.7727	3.08627	0.326554	99.7701	2.16371e-22	1.01501e-20
Y54E5A.7	502.292	1.32525	0.178368	99.7637	2.17068e-22	1.01501e-20
F15B9.10	365.954	1.5242	0.217171	99.6431	2.3055e-22	1.06872e-20
T04F8.6	342.593	-1.19901	0.169508	99.649	2.29871e-22	1.06872e-20
ZK484.6	258.975	-2.20435	0.574471	99.4461	2.54427e-22	1.17431e-20
pdl-1	43.578	-2.91622	0.41104	99.3324	2.69303e-22	1.23322e-20
T05C1.3	186.554	-8.92143	0.975823	99.331	2.69492e-22	1.23322e-20
T10B5.3	584.484	0.593953	0.157198	99.3128	2.71953e-22	1.23918e-20
cil-1	307.773	1.75653	0.27781	99.2103	2.86256e-22	1.29883e-20
C31H5.5	106.486	-2.57984	0.426894	99.0558	3.09246e-22	1.39722e-20
Y45F3A.1	69.8977	-1.66477	0.455928	98.8223	3.47541e-22	1.56364e-20
F33G12.6	531.217	-1.39225	0.196964	98.7951	3.52297e-22	1.57841e-20
F57G12.2	32.1782	-5.63005	0.683508	98.6022	3.87985e-22	1.73106e-20
F02D8.4	350.345	1.87393	0.389395	98.574	3.93482e-22	1.7483e-20
K08C7.4	94.2607	-1.92399	0.46331	98.559	3.9644e-22	1.75416e-20
B0261.8	242.879	-2.73364	0.28989	98.3397	4.42394e-22	1.94945e-20
lips-17	104.871	5.7604	0.57221	98.3051	4.50117e-22	1.97535e-20
H01G02.1	94.108	2.90699	0.451595	98.2588	4.60651e-22	2.01333e-20
W02D3.4	577.08	1.42513	0.221725	98.2068	4.72777e-22	2.05793e-20
atg-3	395.995	1.37703	0.190486	97.9953	5.25523e-22	2.27826e-20
maph-9	18.567	-4.00273	0.528255	97.7806	5.85066e-22	2.52616e-20
Y65B4BM.3	1180.78	-5.73581	0.550858	97.7568	5.92094e-22	2.54624e-20
F36H9.5	150.368	-2.80615	0.296171	97.481	6.79631e-22	2.911e-20
mans-1	1128.49	0.367586	0.134781	97.4492	6.90504e-22	2.94579e-20
F13D12.8	66.9926	-2.31797	0.336541	97.1563	7.99441e-22	3.39699e-20
R05H11.2	57.3782	-5.16856	0.627675	96.7859	9.62081e-22	4.07192e-20
F33H2.8	73.4564	-5.39096	0.578509	96.7319	9.88421e-22	4.16693e-20
F47B8.10	77.6932	0.26168	0.417218	96.4187	1.15594e-21	4.85404e-20
grd-12	64.8202	-7.8511	1.05334	96.1127	1.34709e-21	5.63463e-20
dml-1	27.5845	-1.48748	0.463124	96.0934	1.36012e-21	5.66697e-20
T03F6.4	126.952	-0.869752	0.419503	95.8452	1.53985e-21	6.39097e-20
mec-9	128.508	-2.2602	0.347986	95.1643	2.16435e-21	8.9138e-20
C48B4.3	68.9304	-4.42372	0.588393	95.1705	2.15767e-21	8.9138e-20
cutl-15	143.298	-2.74439	0.359353	94.987	2.36506e-21	9.70309e-20
slo-1	190.042	-2.50485	0.308072	94.9701	2.38515e-21	9.74816e-20
eol-1	28.8713	-0.338491	0.536501	94.7705	2.63543e-21	1.07301e-19
C14A11.5	29.6214	-3.2767	0.717683	94.6983	2.73224e-21	1.10821e-19
Y47G6A.32	27.287	-3.76465	0.647973	94.4787	3.04942e-21	1.2322e-19
T20D3.5	267.838	1.24765	0.182505	94.2863	3.35738e-21	1.35153e-19
pmk-3	347.643	-1.89046	0.238512	94.2575	3.40593e-21	1.36594e-19
F25B3.2	60.7146	0.964897	0.451219	93.9338	4.00428e-21	1.59992e-19
T10E9.14	88.915	-0.639694	0.348225	93.4894	5.00064e-21	1.99059e-19
rga-6	61.8407	-1.93725	0.389618	93.2537	5.62623e-21	2.23132e-19
dgat-2	221.111	-2.66862	0.32767	93.2392	5.66709e-21	2.23923e-19
ZK829.7	1238.43	0.668941	0.0958573	93.1406	5.95361e-21	2.3438e-19
C14A4.12	177.099	-1.83674	0.251329	92.7631	7.19031e-21	2.82029e-19
B0001.8	183.333	0.660047	0.344254	92.7222	7.33887e-21	2.86805e-19
glr-2	71.6638	-2.65549	0.415725	92.6655	7.54982e-21	2.93976e-19
W02H3.1	28.9507	5.42164	0.655751	92.4925	8.23196e-21	3.18223e-19
acs-1	1813.02	1.17787	0.237284	92.4988	8.20599e-21	3.18223e-19
snt-5	133.335	-0.675819	0.2949	92.1459	9.78959e-21	3.77075e-19
rsbp-1	577.925	-1.61567	0.273731	91.9553	1.07688e-20	4.13304e-19
ptr-4	1811.95	-4.85233	0.485426	91.8968	1.1088e-20	4.24038e-19
T03G6.1	496.009	-5.50809	0.63297	91.8185	1.15308e-20	4.39401e-19
dep-1	665.154	-2.8251	0.291109	91.8026	1.16233e-20	4.41354e-19
C46A5.6	250.373	0.484454	0.316268	91.6522	1.2531e-20	4.7414e-19
kcnl-1	91.077	-1.78742	0.29001	91.1983	1.57231e-20	5.92827e-19
ZK131.11	542.288	-1.54488	0.302316	91.0696	1.67683e-20	6.30019e-19
C56E6.2	239.925	2.03376	0.299002	90.835	1.88553e-20	7.05953e-19
Y38A10A.2	170.091	-4.57879	0.489002	90.6971	2.02007e-20	7.53691e-19
bbs-1	45.4165	-3.45775	0.48027	90.5173	2.21017e-20	8.21754e-19
C34B7.2	559.481	0.997961	0.172517	90.4817	2.24986e-20	8.33615e-19
algn-8	267.213	1.40528	0.250615	90.3015	2.46194e-20	9.09051e-19
C48B4.8	77.1893	0.947877	0.257548	90.0527	2.78813e-20	1.02595e-18
Y38F1A.2	136.747	-0.862312	0.242232	90.0241	2.82821e-20	1.03714e-18
dlg-1	1162.29	-2.0564	0.245405	89.8513	3.08352e-20	1.12691e-18
acr-25	21.0022	-1.6966	0.53576	89.7177	3.29646e-20	1.20063e-18
asp-14	860.315	0.732311	0.268464	89.6724	3.372e-20	1.22398e-18
W03G11.4	440.922	-2.05027	0.232715	89.6446	3.41921e-20	1.23692e-18
F53H8.3	323.377	-1.27563	0.251162	89.63	3.4442e-20	1.24177e-18
trhr-1	124.764	-1.63454	0.303915	89.5044	3.66752e-20	1.31784e-18
pdfr-1	128.536	-1.535	0.318767	89.3654	3.93146e-20	1.40796e-18
ebp-2	587.897	1.02083	0.179694	89.3492	3.96349e-20	1.4147e-18
trp-1	97.8593	-2.66077	0.414495	89.1476	4.38364e-20	1.55947e-18
C16C2.4	694.481	1.52905	0.193453	89.1183	4.44842e-20	1.57727e-18
acy-1	309.193	-0.671352	0.20185	88.8997	4.96212e-20	1.75361e-18
C40H1.3	22.3584	-1.22382	0.8698	88.7985	5.21981e-20	1.83861e-18
dhcr-7	100.434	-2.38062	0.31262	88.6244	5.69451e-20	1.99924e-18
pgp-11	136.216	-0.810829	0.371754	88.6137	5.72516e-20	2.00343e-18
unc-55	55.2315	-2.64398	0.462861	88.5634	5.87101e-20	2.04778e-18
eat-4	73.1633	-2.64606	0.386086	88.5244	5.98652e-20	2.08129e-18
dos-2	59.8085	-7.85162	1.00589	88.3623	6.49176e-20	2.24963e-18
F13D12.10	31.6517	-2.48019	0.441405	88.2568	6.84342e-20	2.36385e-18
ZK154.1	568.335	-4.74108	0.530013	88.1268	7.30324e-20	2.51457e-18
Y71G12B.17	233.514	-2.41557	0.293169	87.9303	8.05697e-20	2.76519e-18
K09C4.10	216.324	-1.26109	0.204459	87.6354	9.33723e-20	3.19435e-18
srsx-30	36.8478	-3.02793	0.654762	87.5425	9.78092e-20	3.33548e-18
C27A7.8	39.1373	-5.78351	1.08164	87.4116	1.04426e-19	3.54983e-18
gpb-2	329.102	-2.02059	0.249474	87.207	1.15674e-19	3.91661e-18
C45G9.11	27.6532	-2.17976	0.54894	87.2023	1.15948e-19	3.91661e-18
him-3	531.907	0.673565	0.339981	87.0787	1.23338e-19	4.15314e-18
fkb-4	372.072	-4.3383	0.473716	87.0259	1.26638e-19	4.2509e-18
ptr-9	18.8316	-6.98847	0.867769	86.9738	1.29984e-19	4.34957e-18
ddx-52	466.629	0.45056	0.160416	86.807	1.41286e-19	4.71306e-18
Y70D2A.1	70.6417	-1.35008	0.503925	86.7554	1.44981e-19	4.82128e-18
nhr-91	258.387	-3.75072	0.393863	86.6456	1.53159e-19	5.0775e-18
ceh-16	43.0621	-1.2924	0.638756	86.553	1.60418e-19	5.30173e-18
gpa-15	40.2564	-2.80322	0.56425	86.5257	1.62623e-19	5.35805e-18
kat-1	1970.22	0.869986	0.157361	86.3741	1.75433e-19	5.76237e-18
ncx-4	68.1428	-1.35754	0.312588	86.2215	1.89341e-19	6.20019e-18
M05B5.3	128.221	-2.05903	0.421253	86.1633	1.94928e-19	6.36369e-18
C06C3.3	44.1981	-2.96067	0.480173	85.9519	2.16666e-19	7.05186e-18
R57.2	176.616	-4.58252	0.503724	85.866	2.26171e-19	7.33892e-18
C05E11.3	93.7229	-2.36268	0.290871	85.8521	2.27744e-19	7.36761e-18
B0286.1	122.2	-2.08379	0.268199	85.8172	2.3176e-19	7.47496e-18
otpl-1	57.2083	-1.99851	0.480061	85.782	2.35867e-19	7.58458e-18
tyr-2	798.585	2.24186	0.469326	85.4887	2.73121e-19	8.7301e-18
tofu-7	163.167	0.794307	0.390837	85.4933	2.72497e-19	8.7301e-18
C34C12.6	268.991	-3.02872	0.323419	85.3764	2.88895e-19	9.2068e-18
gcc-2	614.979	0.897599	0.142375	85.2609	3.06079e-19	9.7255e-18
acdh-12	1683.47	0.457898	0.131457	85.2228	3.11967e-19	9.88325e-18
C35C5.10	379.181	-1.5953	0.228076	85.1859	3.17773e-19	1.00375e-17
vap-2	65.3446	5.32881	0.593998	85.1076	3.30463e-19	1.04076e-17
unc-8	40.9875	-2.47452	0.372767	84.9741	3.53265e-19	1.10931e-17
tbx-2	220.842	-2.28108	0.277498	84.7795	3.8937e-19	1.21911e-17
R03H10.2	364.62	-3.96698	0.431206	84.6057	4.24713e-19	1.3259e-17
F53E4.1	855.911	0.967157	0.2867	84.545	4.37801e-19	1.36278e-17
K04G2.12	9.67092	-4.55409	1.09471	84.5272	4.41724e-19	1.37101e-17
vpat-1	307.371	-1.56933	0.182248	84.4866	4.50775e-19	1.39506e-17
T13H5.1	250.983	-1.21215	0.203319	84.4595	4.56927e-19	1.41002e-17
toh-1	299.714	3.53103	0.420495	84.3397	4.85142e-19	1.49279e-17
tra-3	827.57	-1.7077	0.257969	84.1638	5.29752e-19	1.62538e-17
nekl-4	72.5468	-3.05812	0.513148	84.1344	5.37577e-19	1.64468e-17
R09B5.11	155.061	-2.85347	0.307049	84.0384	5.64013e-19	1.72064e-17
B0207.2	100.733	-0.129216	0.527732	83.9119	6.00853e-19	1.82714e-17
F44F4.3	37.1134	-1.33222	0.537665	83.9069	6.02336e-19	1.82714e-17
T13H5.6	215.046	-2.51401	0.35566	83.8544	6.18372e-19	1.87049e-17
lin-17	338.827	-2.4086	0.291971	83.8019	6.34806e-19	1.91479e-17
F55C12.4	97.5071	-2.21576	0.398238	83.2802	8.24013e-19	2.47852e-17
rtcb-1	430.18	0.983715	0.146315	83.172	8.69801e-19	2.60892e-17
col-8	3503.14	8.41753	0.867666	83.1301	8.88242e-19	2.65679e-17
Y57A10A.24	17.8938	-6.70732	0.956927	83.0164	9.40181e-19	2.80431e-17
anmt-3	532.473	1.61581	0.264848	82.8073	1.04379e-18	3.1047e-17
W02B12.11	479.452	1.16549	0.153149	82.5643	1.17864e-18	3.48672e-17
R07E5.17	63.5387	-4.22508	0.601541	82.5639	1.17889e-18	3.48672e-17
col-128	334.549	-6.1609	0.696058	82.5587	1.182e-18	3.48672e-17
C34C6.4	560.095	0.654778	0.165427	82.5013	1.21635e-18	3.57822e-17
zipt-2.2	79.9494	-3.00192	0.478399	82.4883	1.22431e-18	3.59174e-17
dif-1	975.049	-0.118245	0.174602	82.4667	1.23761e-18	3.62086e-17
pmk-2	144.546	-1.96368	0.274822	82.404	1.27702e-18	3.72597e-17
F41G3.2	17.651	-6.78836	1.0297	81.9592	1.59509e-18	4.64135e-17
R07E4.1	268.417	0.0163659	0.231859	81.9227	1.62448e-18	4.71408e-17
twk-25	167.294	-2.27005	0.374403	81.8835	1.65658e-18	4.79424e-17
C14A4.9	207.504	-8.39508	0.904257	81.7864	1.73902e-18	5.01925e-17
T23E1.1	55.7295	-4.89679	0.616278	81.7047	1.81152e-18	5.21446e-17
ZK792.4	36.8858	-1.05518	0.583921	81.3915	2.11866e-18	6.08219e-17
nhr-38	53.665	-5.75719	0.954073	81.1827	2.35181e-18	6.73346e-17
prde-1	141.176	0.387694	0.432562	81.1466	2.39461e-18	6.83772e-17
byn-1	836.021	0.667012	0.134762	81.0662	2.49282e-18	7.09924e-17
cpg-8	310.172	1.52689	0.269353	80.9818	2.60031e-18	7.3857e-17
sdc-2	480.056	-1.20799	0.301114	80.8849	2.7294e-18	7.73186e-17
sam-4	368.759	1.27083	0.194104	80.8258	2.81128e-18	7.9428e-17
lgc-38	33.0146	-1.66779	0.403258	80.7538	2.91427e-18	8.2121e-17
grl-14	39.0815	-2.89284	0.383075	80.582	3.17576e-18	8.92548e-17
marc-4	49.6748	-1.79104	0.36229	80.3867	3.50139e-18	9.81489e-17
acs-16	181.48	-2.5427	0.29865	80.2079	3.82897e-18	1.07051e-16
anp-1	553.497	-0.372825	0.412339	80.0435	4.15695e-18	1.15918e-16
B0507.2	305.931	-1.58071	0.20439	79.9845	4.28139e-18	1.19078e-16
Y39G10AR.9	302.877	1.59183	0.225745	79.9034	4.45856e-18	1.23685e-16
bigr-1	283.161	-3.20447	0.575614	79.7568	4.79756e-18	1.32745e-16
Y97E10AR.1	135.227	-1.40841	0.322451	79.7038	4.9266e-18	1.35964e-16
srx-45	13.4827	-3.969	0.627205	79.5354	5.35932e-18	1.47526e-16
prx-14	338.801	1.10508	0.212226	79.4489	5.59615e-18	1.53551e-16
sup-37	815.035	-1.23871	0.271834	79.4451	5.60688e-18	1.53551e-16
F48E8.3	741.284	0.577643	0.164269	79.435	5.63526e-18	1.53935e-16
gpa-18	26.3121	-1.95028	0.568633	79.4165	5.68762e-18	1.54969e-16
tiam-1	171.633	-2.02024	0.267227	79.3306	5.93714e-18	1.61358e-16
atgp-1	1353.38	-1.24052	0.204654	79.2021	6.33115e-18	1.7163e-16
aat-5	139.608	-1.48782	0.350922	79.0398	6.86627e-18	1.85667e-16
ZK1067.4	74.1622	-2.31668	0.372597	78.9898	7.04011e-18	1.89888e-16
ckr-1	40.808	-2.58191	0.468387	78.9696	7.11178e-18	1.90859e-16
cutl-22	36.4958	-4.12422	0.544058	78.9721	7.10285e-18	1.90859e-16
F15G9.1	568.062	0.900408	0.300769	78.9035	7.35059e-18	1.96775e-16
Y43F8A.5	109.331	-2.59032	0.435784	78.8267	7.63851e-18	2.03973e-16
grl-4	604.589	3.65561	0.537106	78.7855	7.79746e-18	2.077e-16
C14F11.6	481.646	-5.64331	0.642818	78.7592	7.90044e-18	2.0992e-16
cnnm-4	108.222	-1.27004	0.325744	78.6834	8.20559e-18	2.17489e-16
R04A9.3	84.4106	-2.67236	0.339826	78.6154	8.48944e-18	2.24457e-16
prx-19	598.803	0.796748	0.143408	78.4474	9.23333e-18	2.43304e-16
F15H10.7	112.273	-2.46358	0.285683	78.4443	9.24774e-18	2.43304e-16
gnrr-1	24.1067	-1.47782	0.492859	78.252	1.01812e-17	2.67206e-16
F40F9.10	52.1813	-4.44226	0.530719	78.1562	1.06804e-17	2.79624e-16
nhr-34	445.613	-0.777766	0.272628	77.7575	1.30368e-17	3.40482e-16
F44G4.7	15.5303	-2.57148	0.616992	77.716	1.33104e-17	3.45941e-16
cutl-28	249.807	-5.12559	0.588679	77.7201	1.32831e-17	3.45941e-16
C47G2.4	766.54	1.00219	0.175275	77.5537	1.44356e-17	3.74277e-16
ikb-1	158.464	-1.83267	0.267616	77.4914	1.48924e-17	3.85188e-16
F11E6.3	10509.3	3.75026	0.454533	77.4373	1.53005e-17	3.9479e-16
paqr-3	104.448	-3.618	0.405464	77.3478	1.60007e-17	4.11865e-16
shc-1	172.99	-0.99168	0.232591	77.2535	1.67731e-17	4.30712e-16
F37A8.5	94.3447	-2.78466	0.328035	77.2257	1.70081e-17	4.35701e-16
T01A4.9	43.6561	-1.53803	0.672697	77.1286	1.78538e-17	4.56272e-16
T22C8.6	83.8218	0.594853	0.409651	77.0123	1.89232e-17	4.82451e-16
Y57A10A.14	66.4741	0.0183923	0.300291	76.8168	2.0866e-17	5.30721e-16
mfb-1	167.485	-1.40864	0.306608	76.6416	2.27766e-17	5.77943e-16
C45G7.13	169.238	1.21587	0.352603	76.5897	2.33758e-17	5.91746e-16
gpa-11	10.6096	-4.49512	0.73455	76.5543	2.37922e-17	6.00866e-16
R02E12.5	32.0316	-2.29263	0.375154	76.4359	2.52444e-17	6.36039e-16
tag-335	767.411	-0.124313	0.175563	76.1539	2.90664e-17	7.30617e-16
sul-3	100.62	2.42237	0.480417	76.1443	2.92067e-17	7.32156e-16
cuti-1	396.218	-3.91319	0.498184	76.1403	2.92644e-17	7.32156e-16
mks-5	61.0783	-3.69687	0.451975	76.1351	2.93401e-17	7.32341e-16
B0511.12	1186.77	1.70981	0.280237	75.8409	3.39901e-17	8.46432e-16
ipla-3	893.623	2.14882	0.33894	75.3771	4.28611e-17	1.06486e-15
C09G9.1	613.687	1.43723	0.180562	75.2343	4.60337e-17	1.14104e-15
msh-2	722.223	0.972275	0.267043	75.1832	4.72244e-17	1.16785e-15
lpr-1	145.165	-5.58741	0.615084	75.0357	5.08401e-17	1.25437e-15
uda-1	1097.06	0.962455	0.158975	74.9058	5.4251e-17	1.33545e-15
srp-1	48.3089	0.806061	0.353556	74.8843	5.48366e-17	1.34677e-15
Y53F4B.12	34.0257	-1.33225	0.46025	74.7169	5.96246e-17	1.46101e-15
tsp-14	369.653	-1.67144	0.193352	74.4122	6.94393e-17	1.69762e-15
W03D8.2	28.0954	-1.06732	0.522032	74.3359	7.21367e-17	1.75954e-15
grl-15	389.753	-4.99589	0.595942	74.2409	7.56487e-17	1.84102e-15
Y38E10A.22	985.559	0.204978	0.321175	73.9583	8.71295e-17	2.11561e-15
nphp-1	62.1003	-4.05028	0.497124	73.8168	9.35182e-17	2.2656e-15
nca-2	120.998	-1.05298	0.346005	73.7748	9.54999e-17	2.30838e-15
inx-20	29.2255	-1.51691	0.408818	73.737	9.73237e-17	2.34717e-15
twk-49	115.263	-1.97256	0.405404	73.7231	9.80007e-17	2.35818e-15
snf-1	679.28	-0.681393	0.241133	73.7127	9.85101e-17	2.36513e-15
nhr-277	16.763	-2.61486	0.651041	73.6179	1.03296e-16	2.47449e-15
che-2	21.6457	-4.44648	0.531448	73.5817	1.0518e-16	2.514e-15
dhs-5	403.856	-3.51898	0.399466	73.5383	1.07489e-16	2.56347e-15
R151.1	128.743	-1.79275	0.253979	73.4842	1.10434e-16	2.62784e-15
Y71H2AM.15	237.375	-3.3186	0.453047	73.4387	1.12978e-16	2.68242e-15
F54H12.5	58.6038	1.90258	0.320074	73.3166	1.20092e-16	2.84501e-15
zip-10	76.2226	-1.45621	0.419836	73.255	1.23844e-16	2.92741e-15
hyl-1	468.513	1.86543	0.277102	72.8046	1.55127e-16	3.65408e-15
C18F10.7	549.346	1.58446	0.261482	72.8028	1.55268e-16	3.65408e-15
xbx-1	29.006	-3.49032	0.511064	72.6318	1.6912e-16	3.97136e-15
igeg-1	91.1147	-1.74186	0.412461	72.5466	1.76482e-16	4.12614e-15
C24A11.1	82.4819	-1.99362	0.468051	72.5488	1.76293e-16	4.12614e-15
F53A2.1	43.2635	-3.05393	0.398007	72.4263	1.87428e-16	4.37249e-15
F58B3.6	543.066	1.30791	0.193291	72.414	1.88582e-16	4.38986e-15
Y42H9B.3	329.234	1.16275	0.417675	72.3475	1.94954e-16	4.52835e-15
F09G8.5	36.9502	-2.24872	0.3594	72.3198	1.97678e-16	4.58169e-15
M110.3	153.318	1.73507	0.266477	72.0614	2.24942e-16	5.20232e-15
nhr-274	382.783	-0.0302524	0.276541	72.0383	2.27558e-16	5.25149e-15
clec-65	1117.37	2.04984	0.357273	72.0141	2.30326e-16	5.30394e-15
C14H10.3	997.299	-2.01838	0.238521	71.7415	2.63958e-16	6.06537e-15
suca-1	3037.36	0.730552	0.158616	71.7341	2.64936e-16	6.07481e-15
C17H12.2	1094.08	0.822902	0.149769	71.7176	2.67124e-16	6.11189e-15
C05A9.2	134.786	-2.23249	0.305336	71.6721	2.73273e-16	6.23924e-15
C01G5.5	52.3382	2.74998	0.566006	71.5475	2.9084e-16	6.6262e-15
mps-4	17.8796	-2.11599	0.641191	71.5134	2.95843e-16	6.72588e-15
C46A5.4	83.1939	-3.35931	0.421973	71.4527	3.04964e-16	6.91855e-15
Y67H2A.2	445.125	1.29437	0.197888	71.398	3.13411e-16	7.09515e-15
snx-6	811.055	0.492431	0.127412	71.3391	3.22787e-16	7.29199e-15
ZK265.7	127.947	-2.16861	0.349822	71.3105	3.2743e-16	7.3813e-15
axl-1	23.4115	-1.23741	0.500832	71.2703	3.34075e-16	7.51529e-15
rpn-6.2	168.812	0.015509	0.340909	71.2025	3.45594e-16	7.75812e-15
nas-30	303.804	2.71475	0.639416	71.037	3.7542e-16	8.39247e-15
T09B4.3	26.9074	-1.00736	0.460812	71.0381	3.75212e-16	8.39247e-15
blmp-1	878.305	-2.24034	0.261232	71.0151	3.79547e-16	8.46707e-15
Y54G2A.76	158.871	-6.34137	0.871404	70.9982	3.82769e-16	8.52119e-15
ham-2	84.6134	-1.63043	0.413609	70.9079	4.00448e-16	8.89626e-15
grl-17	25.9017	-4.29048	0.566267	70.6702	4.50984e-16	9.9982e-15
C30G12.6	423.349	1.44819	0.413862	70.5478	4.79444e-16	1.06072e-14
trd-1	563.875	1.26449	0.171908	70.4146	5.12466e-16	1.13144e-14
rgs-6	91.7287	-1.80214	0.300325	70.3815	5.21014e-16	1.14795e-14
C02F4.4	256.043	-4.41749	0.540994	70.3393	5.32138e-16	1.17005e-14
nlr-1	157.646	-1.97164	0.263118	70.3176	5.37934e-16	1.18037e-14
pfkb-1.2	537.556	0.57038	0.16213	70.163	5.81167e-16	1.27262e-14
mrp-8	128.466	1.38567	0.286706	70.128	5.91437e-16	1.29247e-14
slc-25A29	127.498	-2.20693	0.306536	69.9469	6.47484e-16	1.41207e-14
Y52B11A.4	89.0727	-2.32597	0.411594	69.8179	6.90599e-16	1.50304e-14
daf-6	254.338	-3.52328	0.452457	69.7033	7.31344e-16	1.58849e-14
ZK1307.1	626.257	-1.54818	0.238984	69.6944	7.34622e-16	1.59238e-14
hum-6	1103.78	-2.19562	0.276675	69.5936	7.72587e-16	1.67129e-14
F28E10.1	326.481	-2.01388	0.355965	69.5784	7.78471e-16	1.68062e-14
Y75B12B.3	26.0893	-3.48156	0.935128	69.5501	7.89574e-16	1.70116e-14
R08D7.7	120.426	-2.00999	0.356494	69.4283	8.39144e-16	1.80433e-14
twk-2	112.005	-2.07208	0.329877	69.2526	9.16205e-16	1.96608e-14
C53D5.1	445.588	-0.487807	0.257322	68.9746	1.05281e-15	2.2547e-14
vha-18	662.194	0.586918	0.363587	68.8709	1.10887e-15	2.36529e-14
ZK909.3	674.026	-0.578949	0.263173	68.8732	1.10756e-15	2.36529e-14
mlt-7	891.952	1.15994	0.32959	68.833	1.13008e-15	2.40574e-14
mrpl-15	635.269	-0.751479	0.177131	68.7516	1.17699e-15	2.50065e-14
ilcr-2	723.879	1.21579	0.176083	68.7192	1.19621e-15	2.53645e-14
C26B2.8	38.552	-2.84662	0.941004	68.6721	1.22472e-15	2.59175e-14
npr-31	28.3004	-2.45591	0.474491	68.6125	1.2618e-15	2.66495e-14
nas-4	103.747	-4.31647	0.504314	68.5971	1.27156e-15	2.6803e-14
C09F9.2	2437.39	-4.00882	0.466736	68.5442	1.30561e-15	2.74665e-14
C27A2.8	12.8066	-5.04749	0.737592	68.4275	1.38406e-15	2.90599e-14
ZK512.2	558.335	0.923571	0.144485	68.3705	1.4241e-15	2.98419e-14
T25G3.3	878.986	1.06898	0.144435	68.3471	1.44081e-15	3.01331e-14
Y26E6A.3	65.7757	0.873917	0.265942	68.3343	1.45008e-15	3.0268e-14
osm-3	53.3035	0.14786	0.445145	68.286	1.48554e-15	3.09477e-14
F01D5.6	226.093	-4.11438	0.533358	68.0661	1.65816e-15	3.44769e-14
K11D12.6	35.9987	4.9185	0.594458	67.9665	1.74288e-15	3.61681e-14
R01H2.4	28.923	-2.0504	0.628352	67.8907	1.81014e-15	3.74912e-14
F59B10.2	9.7688	-5.7381	0.92774	67.8208	1.87454e-15	3.87501e-14
C17G10.1	414.63	1.24038	0.205068	67.7771	1.91601e-15	3.95311e-14
ZC266.1	40.6526	3.30442	0.427539	67.6462	2.04558e-15	4.21232e-14
fkb-5	2349.66	-2.27684	0.302367	67.6303	2.06195e-15	4.23787e-14
glb-18	57.5341	-0.832209	0.394003	67.6217	2.07081e-15	4.24794e-14
C41G7.9	862.156	-0.448404	0.129996	67.5949	2.09873e-15	4.29698e-14
F41C3.2	172.146	3.82071	0.486411	67.5016	2.19892e-15	4.49352e-14
F22F7.7	107.714	-0.4839	0.360667	67.4743	2.22916e-15	4.54664e-14
lact-1	89.2027	1.42051	0.302443	67.4445	2.26263e-15	4.60613e-14
Y53C12B.1	557.602	0.574808	0.223729	67.2599	2.48137e-15	5.04184e-14
R09A1.2	91.6544	-0.891814	0.553759	67.1866	2.57409e-15	5.22034e-14
unc-129	208.811	-2.50666	0.326719	67.18	2.58258e-15	5.22766e-14
K10G6.4	37.8199	-5.01374	0.734269	67.1451	2.62806e-15	5.30967e-14
Y37E11B.1	38.9902	-2.36999	0.534779	67.1166	2.6657e-15	5.37557e-14
F28H7.8	155.979	2.99753	0.377998	66.8919	2.98274e-15	6.0036e-14
rig-5	28.1565	-3.25503	0.530315	66.745	3.20998e-15	6.44887e-14
npr-30	34.2829	-0.57869	0.49421	66.7392	3.21934e-15	6.45557e-14
cyn-8	392.648	-1.16201	0.328979	66.7299	3.23428e-15	6.47339e-14
fog-1	352.405	0.461043	0.608505	66.7115	3.26416e-15	6.52102e-14
K05C4.5	790.265	0.365456	0.154639	66.6917	3.29672e-15	6.5738e-14
Y43B11AR.1	173.263	0.546606	0.352224	66.585	3.4774e-15	6.90835e-14
rig-1	245.287	-1.71109	0.218861	66.5881	3.47197e-15	6.90835e-14
R148.5	467.683	-0.618243	0.245054	66.581	3.4843e-15	6.90924e-14
klu-2	117.284	-1.69541	0.329494	66.5198	3.59262e-15	7.11087e-14
scp-1	549.844	1.04642	0.191393	66.4687	3.68553e-15	7.28131e-14
cyld-1	1621.57	1.32766	0.23742	66.4473	3.72528e-15	7.34628e-14
F25H2.4	348.447	0.973305	0.186589	66.3541	3.90294e-15	7.68248e-14
ZC155.2	22.6496	-2.37741	0.670712	66.2425	4.12696e-15	8.10854e-14
CD4.1	73.9365	-2.94376	0.459287	66.1409	4.34198e-15	8.51537e-14
mctp-1	291.245	-0.833495	0.206527	66.1225	4.38204e-15	8.57822e-14
dmd-7	654.281	-0.958831	0.203621	65.8878	4.92781e-15	9.62902e-14
tcc-1	3118.31	1.17591	0.245281	65.8081	5.12814e-15	1.00022e-13
Y16B4A.2	5538.81	1.2579	0.367822	65.7186	5.36264e-15	1.04332e-13
gpa-7	105.211	-2.21997	0.387069	65.7164	5.3686e-15	1.04332e-13
soem-1	144.817	-1.43147	0.249825	65.6702	5.49423e-15	1.0658e-13
R08A2.5	20.8083	-4.24161	0.668797	65.5568	5.81467e-15	1.12592e-13
enol-1	9085.42	0.789049	0.180492	65.4662	6.08401e-15	1.17595e-13
slc-17.2	1090.24	0.954281	0.241502	65.4372	6.17291e-15	1.18819e-13
src-1	964.35	0.326528	0.128206	65.4347	6.18065e-15	1.18819e-13
irld-34	13.6361	-4.23394	0.808001	65.4369	6.17396e-15	1.18819e-13
heri-1	263.621	0.843463	0.474936	65.3038	6.59879e-15	1.26631e-13
laat-1	610.393	0.984996	0.215025	65.2885	6.64938e-15	1.27373e-13
inx-21	153.287	1.00259	0.393432	65.2482	6.7848e-15	1.29735e-13
B0205.4	124.259	-5.85912	0.794556	65.237	6.82268e-15	1.30227e-13
C36E8.4	164.824	-1.71973	0.307495	65.0459	7.50707e-15	1.43035e-13
vps-8	610.927	0.127892	0.14672	64.9383	7.92183e-15	1.5067e-13
M03D4.4	72.1365	-4.45402	0.555728	64.9261	7.97033e-15	1.51323e-13
F32B4.8	43.1658	-3.06593	0.448685	64.9102	8.03404e-15	1.52263e-13
C37H5.5	699.334	0.775221	0.193574	64.8144	8.42823e-15	1.59451e-13
F37C4.4	135.161	-2.40851	0.305429	64.6981	8.93286e-15	1.687e-13
uggt-2	301.096	-1.56377	0.346808	64.6493	9.15362e-15	1.72565e-13
ZK792.5	575.604	0.983167	0.132568	64.605	9.35862e-15	1.7612e-13
lpr-4	1647.85	-5.91864	0.723638	64.5976	9.3932e-15	1.7646e-13
nhr-5	156.714	1.35791	0.224946	64.4639	1.00425e-14	1.88328e-13
gnrr-2	33.7473	-1.34422	0.449556	64.4369	1.01791e-14	1.90556e-13
C32D5.12	309.787	-4.24851	0.510056	64.3628	1.05634e-14	1.97404e-13
C15H9.5	339.562	-1.41636	0.187132	64.235	1.12603e-14	2.10061e-13
lipl-4	21.9428	-4.30978	0.543438	64.1866	1.15358e-14	2.14826e-13
C11H1.5	355.229	-4.50647	0.579393	64.1428	1.17916e-14	2.19209e-13
W03G11.2	14.5021	5.3434	0.74572	64.0939	1.20832e-14	2.2424e-13
C15F1.2	989.501	-3.53623	0.501638	64.0094	1.26049e-14	2.33518e-13
iglr-2	1045.15	0.629773	0.11279	63.9881	1.274e-14	2.35613e-13
sre-27	10.1654	-2.85925	1.34534	63.9631	1.29003e-14	2.38165e-13
ocr-2	58.6647	-1.64022	0.338242	63.9299	1.31161e-14	2.41733e-13
C23G10.7	727.508	1.11485	0.145017	63.9009	1.33074e-14	2.44837e-13
zmp-6	80.3866	-1.96101	0.58806	63.8521	1.3636e-14	2.50453e-13
cpna-3	493.595	1.48081	0.239668	63.8222	1.38412e-14	2.53787e-13
M03E7.4	36.9448	-4.32638	0.994853	63.695	1.47505e-14	2.69998e-13
wdr-23	808.914	0.655339	0.134266	63.6888	1.4796e-14	2.70368e-13
W03F9.1	566.602	1.35846	0.175327	63.6725	1.49177e-14	2.71714e-13
K06A9.2	61.5737	-1.76269	0.33068	63.6721	1.49204e-14	2.71714e-13
dhs-4	143.468	-3.42134	0.440821	63.6187	1.53239e-14	2.78587e-13
lsl-1	235.951	1.1378	0.374134	63.5728	1.568e-14	2.84579e-13
R05F9.6	1871.97	0.426656	0.159764	63.4749	1.64665e-14	2.98348e-13
dpy-11	2591.17	-0.626406	0.257275	63.3648	1.73988e-14	3.14706e-13
tbc-9	907.341	1.05284	0.179694	63.3374	1.76383e-14	3.18501e-13
C32F10.8	2081.82	0.850108	0.158241	63.3003	1.79686e-14	3.23919e-13
F16C3.3	31.4333	-1.16065	0.468171	63.1728	1.9151e-14	3.44654e-13
T05H10.3	68.7585	-4.99322	0.677274	63.1195	1.96689e-14	3.5338e-13
acd-5	150.408	-0.271508	0.375635	63.0287	2.0582e-14	3.69166e-13
Y54F10AM.6	351.307	-4.55201	0.557749	62.9424	2.14899e-14	3.84805e-13
F36H9.7	32.1667	-3.085	0.594934	62.926	2.16671e-14	3.87332e-13
mam-7	25.2727	-2.88131	0.616253	62.9083	2.18589e-14	3.90108e-13
T28D9.1	1396.53	0.293226	0.22891	62.8855	2.21096e-14	3.93926e-13
F02E9.7	325.397	0.704769	0.257116	62.873	2.22486e-14	3.95743e-13
stg-2	12.4426	-4.23032	0.734474	62.8589	2.24062e-14	3.97886e-13
Y39G8B.2	151.392	-0.671019	0.278183	62.6963	2.43034e-14	4.30862e-13
krr-1	570.973	1.1643	0.160512	62.4101	2.80426e-14	4.9633e-13
B0024.11	537.347	0.841916	0.175953	62.3822	2.84365e-14	5.02472e-13
rnt-1	40.0163	-2.83518	0.441561	62.3388	2.90604e-14	5.11807e-13
bus-17	71.3358	-3.39627	0.438463	62.3414	2.90222e-14	5.11807e-13
fmi-1	312.255	-2.84603	0.37361	62.3103	2.94775e-14	5.18301e-13
ZK596.3	131.848	-4.00406	0.524891	62.2817	2.99025e-14	5.24912e-13
F13D11.4	246.901	-2.88515	0.366098	62.2689	3.00939e-14	5.27406e-13
grl-2	25.5012	-6.49831	1.02667	62.2572	3.02712e-14	5.29647e-13
tkr-2	22.1595	-2.85432	0.738045	62.2066	3.10465e-14	5.42326e-13
Y17G7B.20	1257.01	1.18412	0.15041	62.1864	3.1361e-14	5.46928e-13
calf-1	35.6217	-2.1022	0.40348	62.1678	3.16543e-14	5.51145e-13
clec-161	109.91	4.13957	0.554161	62.0753	3.31529e-14	5.76302e-13
F32D1.3	104.6	-2.553	0.364322	62.042	3.371e-14	5.85036e-13
C37C3.12	29.9911	-0.686279	0.53809	61.9438	3.54056e-14	6.13468e-13
C49C3.8	225.705	-2.07624	0.412594	61.9292	3.56649e-14	6.16962e-13
F10D11.6	1691.49	-1.50847	0.453096	61.9175	3.5874e-14	6.19579e-13
Y105E8B.7	146.524	-1.75278	0.32256	61.709	3.98172e-14	6.86574e-13
nst-1	1342.16	0.351259	0.129748	61.6837	4.03238e-14	6.94192e-13
F46G11.2	160.806	-2.54611	0.343841	61.5654	4.27803e-14	7.35299e-13
F57H12.6	1073.27	-5.47225	0.647975	61.5598	4.29002e-14	7.36178e-13
kel-1	62.9115	-1.84083	0.279529	61.5007	4.41877e-14	7.57059e-13
agl-1	2270.26	1.14033	0.226554	61.4498	4.53259e-14	7.74536e-13
nphp-4	60.0297	-2.93457	0.389329	61.4486	4.53524e-14	7.74536e-13
mlt-9	1458.48	-3.46339	0.436785	61.3885	4.67365e-14	7.96902e-13
B0361.6	323.587	0.802143	0.179825	61.2274	5.0656e-14	8.62359e-13
Y38H8A.1	193.475	-5.11873	0.758827	61.1539	5.2552e-14	8.93217e-13
col-153	154.949	2.38743	0.780734	61.1008	5.39681e-14	9.15832e-13
rlbp-1	457.395	1.26558	0.232138	61.0588	5.5113e-14	9.33781e-13
T28F3.5	411.516	-1.26032	0.344506	61.0539	5.52485e-14	9.34598e-13
sqv-2	192.886	0.794842	0.195655	61.0465	5.54533e-14	9.36584e-13
lgc-27	332.73	-2.90496	0.380188	60.9453	5.83318e-14	9.83649e-13
lron-13	47.4404	-1.31533	0.358114	60.8965	5.97709e-14	1.00633e-12
Y22D7AL.6	35.9134	-3.90939	0.684643	60.8598	6.0879e-14	1.02338e-12
C35A5.11	52.3471	-5.24235	0.832748	60.8419	6.14258e-14	1.03095e-12
sfrp-1	48.0443	-3.03106	0.510721	60.7934	6.29321e-14	1.05458e-12
C55B7.11	159.154	1.30245	0.224411	60.7862	6.316e-14	1.05675e-12
F42H10.2	83.7352	0.210328	0.43088	60.7001	6.594e-14	1.10154e-12
pcyt-2.1	740.157	0.350418	0.161321	60.6036	6.92e-14	1.1542e-12
zip-8	13.2096	-3.81836	0.72306	60.5696	7.03859e-14	1.17215e-12
Y75B8A.14	221.858	0.687129	0.210414	60.5606	7.07032e-14	1.17561e-12
unc-31	204.232	-1.68919	0.330322	60.5277	7.18736e-14	1.19321e-12
F34D10.6	51.4424	-1.34237	0.413368	60.5052	7.26884e-14	1.20487e-12
mlt-8	2141.09	-3.24066	0.420567	60.4517	7.46583e-14	1.23561e-12
Y39E4B.5	430.807	1.64281	0.508901	60.4026	7.6515e-14	1.26439e-12
mdt-6	349.285	1.46245	0.245407	60.3902	7.69911e-14	1.26834e-12
F25D1.3	92.113	-7.73242	1.0955	60.3926	7.68996e-14	1.26834e-12
C50E3.6	117.619	-3.07556	0.397375	60.3622	7.80764e-14	1.28424e-12
C07E3.10	62.2826	-5.76241	0.86601	60.277	8.14728e-14	1.33805e-12
Y23H5B.5	497.999	1.2045	0.251939	60.192	8.50117e-14	1.39252e-12
daf-22	1417.96	-0.986557	0.226758	60.1911	8.50494e-14	1.39252e-12
Y92H12A.2	785.135	-0.83709	0.247985	60.1508	8.67804e-14	1.41869e-12
slc-25A18.2	219.727	0.577359	0.295131	60.1142	8.83845e-14	1.44272e-12
cept-2	736.395	1.03643	0.203924	60.1017	8.89366e-14	1.44952e-12
R09E10.1	91.8718	-1.40461	0.521952	60.0459	9.1453e-14	1.48827e-12
dct-1	178.346	0.673455	0.268254	60.0346	9.19721e-14	1.49444e-12
dyf-5	28.8273	-2.85258	0.399842	59.9986	9.36399e-14	1.51924e-12
trpp-12	164.56	-0.273518	0.282173	59.9551	9.5701e-14	1.55033e-12
rbf-1	204.307	-1.25154	0.277279	59.8347	1.01636e-13	1.64399e-12
Y59E9AL.4	104.292	-0.0469259	0.474116	59.822	1.02285e-13	1.65198e-12
rbd-1	792.64	1.06345	0.171616	59.8031	1.03256e-13	1.66515e-12
F36A2.9	778.659	1.04772	0.180716	59.7867	1.0411e-13	1.67584e-12
T05F1.7	23.9475	-2.35846	0.690998	59.7843	1.04231e-13	1.67584e-12
sek-3	333.544	-1.01238	0.167153	59.7301	1.07097e-13	1.71676e-12
F41G3.3	39.2598	-5.97674	0.964958	59.733	1.06942e-13	1.71676e-12
F39B2.3	265.261	1.48561	0.264003	59.7106	1.08144e-13	1.73096e-12
cbn-1	302.558	-3.47199	0.536099	59.6861	1.09477e-13	1.74966e-12
ptr-15	265.841	-2.48316	0.425994	59.6383	1.12129e-13	1.78938e-12
eea-1	1114.22	0.604492	0.171238	59.5645	1.16339e-13	1.85381e-12
pqn-73	47.7049	-4.74126	0.815226	59.56	1.16604e-13	1.85526e-12
T06G6.6	415.435	-5.9646	0.749226	59.5495	1.17217e-13	1.86225e-12
C40H1.7	60.3697	-0.966636	0.526141	59.5411	1.17709e-13	1.8673e-12
M01F1.4	807.958	1.29705	0.194206	59.505	1.19856e-13	1.89855e-12
C39F7.5	243.056	-1.18476	0.239986	59.4983	1.20258e-13	1.90209e-12
ptp-4	87.2735	-2.14605	0.406083	59.4693	1.22012e-13	1.92701e-12
calu-1	3879.83	-0.141437	0.237498	59.3699	1.28227e-13	2.02218e-12
vps-52	245.563	-1.68946	0.226717	59.3657	1.28499e-13	2.02348e-12
Y37A1B.7	212.706	-5.96914	0.859816	59.304	1.32527e-13	2.08385e-12
R144.6	132.416	1.53696	0.316922	59.1455	1.43452e-13	2.25233e-12
ZK643.5	642.554	1.19441	0.197988	59.1204	1.45271e-13	2.27734e-12
C17H11.6	474.296	-1.20031	0.198893	59.1176	1.45471e-13	2.27734e-12
pdhk-2	738.423	0.787197	0.157285	59.1021	1.46601e-13	2.29169e-12
F56C11.3	116.134	-0.293075	0.289223	59.0903	1.47473e-13	2.30196e-12
T04D3.5	128.452	3.30625	0.539818	59.082	1.48087e-13	2.30817e-12
Y75B8A.13	393.347	1.70278	0.285961	59.0245	1.52405e-13	2.37202e-12
Y54G2A.11	719.817	3.13831	0.403737	58.9894	1.55101e-13	2.41011e-12
acc-2	21.0467	-2.38107	0.53369	58.9839	1.55527e-13	2.41011e-12
F58E6.13	343.055	-7.40795	0.952516	58.9865	1.55329e-13	2.41011e-12
ZK1290.1	51.7748	5.10219	0.692748	58.9482	1.58329e-13	2.44999e-12
wdr-4	601.657	1.3346	0.185171	58.9393	1.59032e-13	2.45731e-12
ZK686.2	484.932	0.934329	0.220139	58.9349	1.59387e-13	2.45924e-12
trap-4	2408.7	0.471444	0.198521	58.8874	1.63218e-13	2.51137e-12
Y43C5B.3	79.6681	-1.04566	0.519952	58.8872	1.63234e-13	2.51137e-12
F01G10.9	495.21	-3.08773	0.46974	58.7933	1.71081e-13	2.62831e-12
ZC581.9	70.6606	-1.93436	0.322514	58.7473	1.75062e-13	2.68562e-12
pdi-6	3492.22	-1.27324	0.198135	58.7417	1.75553e-13	2.6893e-12
clec-187	333.11	0.315056	0.335428	58.6801	1.81044e-13	2.76945e-12
dgk-5	279.624	-0.376768	0.241455	58.6614	1.82744e-13	2.79147e-12
bus-18	120.038	-4.84429	0.616283	58.5826	1.90088e-13	2.89952e-12
F21A3.3	224.872	1.45539	0.319973	58.5498	1.93227e-13	2.94321e-12
F39H12.3	254.465	-1.71537	0.295704	58.5282	1.95327e-13	2.97097e-12
T25B9.3	29.1404	-3.40908	0.751685	58.5013	1.9797e-13	3.00689e-12
ins-18	69.7694	-1.8415	0.509405	58.4797	2.00118e-13	3.03521e-12
nhr-88	427.42	0.810805	0.193837	58.467	2.01397e-13	3.0503e-12
flp-16	155.187	-1.43507	0.335457	58.4376	2.04384e-13	3.09116e-12
K12H4.3	517.632	0.543803	0.131047	58.3899	2.09311e-13	3.16122e-12
K09E9.4	56.835	-2.63041	0.438414	58.3863	2.09693e-13	3.16253e-12
tir-1	236.745	-1.19576	0.266772	58.3002	2.18915e-13	3.29697e-12
nas-23	113.066	-2.01625	0.594025	58.2846	2.20624e-13	3.31803e-12
rpn-7	1850.3	0.737346	0.140441	58.1782	2.32684e-13	3.4945e-12
T24C2.5	57.6062	0.315144	0.30261	58.174	2.33168e-13	3.49686e-12
ccch-1	820.389	1.67867	0.408405	58.1705	2.33585e-13	3.49822e-12
C11D2.4	380.547	1.17277	0.174354	58.1654	2.34176e-13	3.50217e-12
C34C6.3	208.072	-1.98659	0.338064	58.1254	2.38905e-13	3.56792e-12
F38B6.4	865.7	-1.50572	0.282765	58.1006	2.41883e-13	3.60736e-12
F26F4.6	203.981	0.938682	0.182885	58.0553	2.47433e-13	3.68499e-12
sld-2	171.71	1.13441	0.239728	58.0121	2.52835e-13	3.76022e-12
Y49F6B.2	284.058	0.113516	0.233621	57.9775	2.5724e-13	3.82043e-12
C33F10.4	115.405	1.72851	0.259178	57.952	2.60544e-13	3.85879e-12
F45D3.4	1131.29	0.0393259	0.341705	57.953	2.60415e-13	3.85879e-12
R13H4.5	124.223	-1.62151	0.255382	57.8641	2.72245e-13	4.02652e-12
ZK430.7	406.031	1.26116	0.16632	57.8229	2.77919e-13	4.10476e-12
F36F12.3	18.8576	6.69841	1.12852	57.7927	2.82144e-13	4.16143e-12
C44B11.1	20.9387	-4.31406	0.755123	57.7715	2.85148e-13	4.19995e-12
F59G1.8	94.6709	0.631521	0.33175	57.6171	3.08033e-13	4.5308e-12
ptr-13	284.436	1.32874	0.341865	57.6118	3.08852e-13	4.53661e-12
W07E6.2	355.285	0.308726	0.20518	57.5461	3.19163e-13	4.68165e-12
vps-33.2	348.986	1.33183	0.213551	57.539	3.20302e-13	4.69192e-12
F55F8.3	686.376	0.868187	0.223252	57.535	3.20954e-13	4.69505e-12
Y4C6B.2	101.499	3.03045	0.418087	57.468	3.31878e-13	4.84822e-12
tag-30	427.131	0.804517	0.141935	57.4563	3.33825e-13	4.87003e-12
ptr-23	977.46	0.821191	0.29941	57.4391	3.36715e-13	4.90551e-12
bus-8	568.078	-3.3456	0.448111	57.4284	3.38523e-13	4.92515e-12
ZK632.4	1056.44	0.218598	0.187054	57.3696	3.48612e-13	5.06505e-12
T22C8.1	63.8875	-3.14393	0.90598	57.3463	3.52703e-13	5.11754e-12
rab-11.1	3882.12	0.152943	0.1407	57.3117	3.58862e-13	5.19985e-12
dmsr-8	64.5941	-2.86237	0.378849	57.1993	3.796e-13	5.49291e-12
F53E2.2	1575.03	0.975827	0.205006	57.1069	3.97544e-13	5.74481e-12
T04A8.7	949.604	1.51141	0.235189	56.8748	4.46477e-13	6.44323e-12
ZK1058.9	618.201	0.774298	0.220627	56.8523	4.5152e-13	6.50724e-12
hpo-6	358.762	-2.42508	0.357608	56.7706	4.70356e-13	6.76959e-12
ZC15.5	16.5737	-3.07159	0.758169	56.7489	4.75481e-13	6.83417e-12
glc-4	83.0663	-1.47614	0.265098	56.6308	5.04407e-13	7.24021e-12
algn-6	315.219	1.1282	0.164955	56.6103	5.0959e-13	7.3048e-12
lep-2	439.768	-0.0714791	0.225751	56.4994	5.38669e-13	7.71132e-12
ocrl-1	667.931	0.770637	0.144799	56.3949	5.67543e-13	8.11382e-12
fat-1	3288.84	-0.318886	0.186242	56.3903	5.68866e-13	8.11765e-12
F53B7.4	10.6278	-1.33781	1.16719	56.3886	5.69327e-13	8.11765e-12
zig-10	58.7649	-3.41361	0.449962	56.3394	5.83526e-13	8.30904e-12
lin-48	47.3925	-2.41456	0.413485	56.3304	5.86144e-13	8.33523e-12
W09G12.9	41.3981	2.4034	0.429279	56.272	6.03524e-13	8.571e-12
F54D5.15	48.9991	-1.70274	0.612273	56.2037	6.24474e-13	8.85678e-12
agr-1	84.5819	-1.7833	0.403033	56.1592	6.38526e-13	9.04409e-12
ttr-34	56.5026	1.7692	0.446098	56.1127	6.53539e-13	9.24452e-12
mlt-4	93.7839	-2.30967	0.315272	56.0981	6.58358e-13	9.30039e-12
ceh-2	15.1202	-4.61961	0.724437	56.075	6.65987e-13	9.39577e-12
lgg-2	428.046	0.980003	0.184649	56.035	6.79429e-13	9.5728e-12
pgp-2	1136.89	0.404179	0.217468	55.9758	6.99847e-13	9.84752e-12
C32E8.6	27.9214	-1.11477	0.482479	55.9636	7.04131e-13	9.89479e-12
amx-2	296.34	0.453958	0.31641	55.9456	7.10502e-13	9.97124e-12
atfs-1	800.795	1.3412	0.211184	55.8937	7.29173e-13	1.02065e-11
frpr-19	166.296	-0.787772	0.240045	55.8958	7.28427e-13	1.02065e-11
che-11	57.7498	-3.02349	0.414604	55.8834	7.32958e-13	1.02461e-11
C27F2.7	163.855	0.880755	0.329351	55.8574	7.42541e-13	1.03665e-11
dmsr-3	33.5137	-0.864884	0.563432	55.8504	7.45152e-13	1.03894e-11
kin-29	440.604	-1.13073	0.207246	55.8154	7.58308e-13	1.05591e-11
C23H5.15	36.6282	3.82074	0.741324	55.7063	8.00796e-13	1.11363e-11
pid-2	175.694	1.08336	0.429962	55.5763	8.546e-13	1.18691e-11
C14B1.9	598.491	1.3254	0.562017	55.5491	8.66311e-13	1.20161e-11
gly-1	51.312	-5.50473	0.711231	55.5403	8.70108e-13	1.20532e-11
tsen-54	61.593	1.87808	0.329153	55.4253	9.21607e-13	1.27501e-11
Y61A9LA.7	20.6567	-4.99798	0.886741	55.4086	9.29349e-13	1.28406e-11
C49F8.3	510.175	-2.46881	0.423722	55.3963	9.35081e-13	1.29032e-11
R12B2.2	134.873	-1.61383	0.25791	55.3638	9.50413e-13	1.30901e-11
C14B9.3	174.514	-2.41984	0.488952	55.3624	9.51074e-13	1.30901e-11
C28C12.4	52.4845	-4.56634	0.604132	55.3153	9.73722e-13	1.33846e-11
nex-1	2859.42	0.470382	0.109464	55.3068	9.77868e-13	1.34244e-11
Y47D7A.13	5886.98	1.0433	0.645992	55.1727	1.0457e-12	1.43077e-11
anat-1	330.564	0.987757	0.160178	55.1732	1.0454e-12	1.43077e-11
D2007.2	55.0559	-1.74042	0.273033	55.1717	1.04622e-12	1.43077e-11
K08C7.1	164.25	-1.6702	0.223723	55.1088	1.07965e-12	1.4746e-11
F54H12.10	25.759	-0.659333	0.481722	55.0325	1.12164e-12	1.53e-11
tax-2	13.5877	-2.93798	0.706868	55.0087	1.13505e-12	1.54633e-11
fox-1	281.164	-0.593847	0.365426	55.0021	1.13881e-12	1.54947e-11
C24B9.3	1093.47	0.108705	0.236825	54.9903	1.14555e-12	1.55667e-11
C18B12.4	528.949	-0.679019	0.189233	54.9092	1.19296e-12	1.61903e-11
C09E7.10	10.4744	-3.39765	0.750021	54.9057	1.19504e-12	1.61981e-11
mrps-35	522.14	0.700845	0.11502	54.9002	1.19834e-12	1.62222e-11
acn-1	2118.07	-2.31841	0.333236	54.8796	1.2107e-12	1.6369e-11
C56G2.4	52.8372	-2.2393	0.338743	54.8543	1.22613e-12	1.65567e-11
nhl-1	276.952	-2.06193	0.304057	54.7984	1.26091e-12	1.70049e-11
cpn-2	162.045	-2.56871	0.36424	54.7542	1.28907e-12	1.73627e-11
igdb-3	65.0864	-5.4013	0.905896	54.743	1.29631e-12	1.74383e-11
him-19	121.609	0.78459	0.399716	54.7134	1.31566e-12	1.76764e-11
M106.2	351.862	1.60221	0.313742	54.6845	1.33477e-12	1.79107e-11
Y49E10.4	401.787	1.59428	0.458757	54.6238	1.37593e-12	1.84399e-11
rnp-1	318.188	1.99209	0.320379	54.6157	1.38147e-12	1.8491e-11
mnp-1	129.332	-3.08279	0.432374	54.5921	1.39788e-12	1.86873e-11
Y62H9A.9	22.0345	-4.86433	0.908274	54.5813	1.40549e-12	1.87656e-11
T13C2.2	76.4259	-2.12162	0.449826	54.5447	1.43143e-12	1.90881e-11
C54G4.4	44.6432	-3.47217	0.76095	54.5024	1.462e-12	1.94715e-11
zipt-9	349.321	1.32436	0.22739	54.3914	1.54545e-12	2.05573e-11
atf-2	209.738	-3.25482	0.483443	54.3688	1.56298e-12	2.07648e-11
qui-1	83.4042	-1.8612	0.366754	54.3605	1.56954e-12	2.08261e-11
C34F6.7	187.639	0.541899	0.218749	54.3094	1.61016e-12	2.13387e-11
qns-1	605.692	0.985163	0.189333	54.2898	1.62602e-12	2.15222e-11
R01H2.7	93.2004	-2.66187	0.54119	54.222	1.68203e-12	2.2236e-11
scav-2	533.521	2.01085	0.280073	54.1705	1.72596e-12	2.27789e-11
H14N18.4	274.09	-0.589392	0.357997	54.1689	1.72735e-12	2.27789e-11
agmo-1	350.307	-2.54214	0.437189	54.0407	1.84168e-12	2.42566e-11
unc-63	113.637	-1.35149	0.262741	53.9472	1.92977e-12	2.53857e-11
glr-3	18.8043	-1.34846	0.745366	53.9435	1.93339e-12	2.54021e-11
magu-1	288.269	-0.047087	0.265731	53.8953	1.98056e-12	2.599e-11
trap-3	2438.45	0.534221	0.235548	53.8546	2.0213e-12	2.64921e-11
pdi-2	22170	-1.32969	0.246149	53.7999	2.07727e-12	2.71925e-11
F30A10.2	218.748	-5.34822	0.701758	53.7664	2.11235e-12	2.76178e-11
ctsa-3.1	1811.06	-0.485805	0.281879	53.7609	2.11826e-12	2.76614e-11
F08G12.1	196.959	-1.44137	0.195442	53.7354	2.14543e-12	2.7982e-11
F09G2.8	483.447	1.55586	0.268048	53.7286	2.15274e-12	2.80433e-11
puf-8	766.238	1.55327	0.511508	53.7041	2.17928e-12	2.83544e-11
nhr-256	89.8326	1.48546	0.271183	53.6447	2.24495e-12	2.91734e-11
scav-3	660.652	0.648527	0.151898	53.6308	2.2606e-12	2.93413e-11
asd-2	523.845	-1.75077	0.263292	53.6062	2.28853e-12	2.96677e-11
Y66D12A.19	154.428	0.587813	0.457094	53.5797	2.3191e-12	3.00277e-11
Y43F8B.2	320.149	1.11207	0.243722	53.3348	2.62122e-12	3.38985e-11
algn-1	435.656	1.06515	0.200938	53.2885	2.68259e-12	3.46504e-11
che-3	199.797	-2.80475	0.456581	53.2747	2.70116e-12	3.4817e-11
wrt-10	1451.08	-4.89037	0.655624	53.2741	2.70199e-12	3.4817e-11
F55G1.6	219.045	0.640521	0.325673	53.2629	2.71709e-12	3.49695e-11
ncx-6	85.2299	-0.663316	0.409318	53.2205	2.77535e-12	3.56337e-11
F17C8.3	87.3302	-1.35021	0.298529	53.2208	2.7749e-12	3.56337e-11
C43F9.5	25.1598	1.11937	0.551151	53.1377	2.89258e-12	3.70942e-11
T05C12.11	42.2295	-3.71175	0.729952	53.0468	3.02717e-12	3.87739e-11
syp-1	381.557	0.696019	0.386793	53.0413	3.03546e-12	3.88335e-11
lrx-1	38.735	-2.92166	0.53228	53.0181	3.07092e-12	3.92404e-11
sel-7	74.1903	-1.75494	0.438169	52.9908	3.11312e-12	3.97321e-11
Y54G2A.28	25.4723	-6.34117	0.934879	52.9647	3.15394e-12	4.02052e-11
T20B12.3	377.272	1.14053	0.175688	52.8406	3.35598e-12	4.27298e-11
dhhc-14	306.38	0.298033	0.216912	52.8	3.42474e-12	4.35536e-11
nhr-20	94.898	1.93382	0.305165	52.7155	3.57245e-12	4.53782e-11
K01C8.2	23.2609	-2.28155	0.494076	52.7072	3.58745e-12	4.55147e-11
fpn-1.2	26.848	3.13295	0.528486	52.6777	3.64071e-12	4.61358e-11
ZK470.2	356.117	-1.75897	0.258771	52.5145	3.95015e-12	4.99979e-11
ile-2	740.31	-0.475124	0.166365	52.4129	4.15605e-12	5.25419e-11
lpr-6	1179.32	-4.40954	0.599471	52.3534	4.28155e-12	5.40646e-11
M03C11.1	67.4697	-1.68508	0.347568	52.3342	4.32293e-12	5.45229e-11
kcnl-3	26.9117	-2.35538	0.516436	52.3295	4.3331e-12	5.45869e-11
lin-46	184.288	-1.16865	0.549919	52.2387	4.53419e-12	5.7053e-11
T27C4.1	538.835	-1.27189	0.210485	52.2134	4.59202e-12	5.77129e-11
F23B12.4	525.301	2.10202	0.310586	52.1936	4.63767e-12	5.82094e-11
F23H11.6	8.28026	-1.80485	1.17207	52.1916	4.6424e-12	5.82094e-11
C25D7.5	29.3365	-1.3796	0.542403	52.1799	4.66958e-12	5.84817e-11
W06F12.2	502.931	-0.989993	0.21514	52.0982	4.86429e-12	6.08491e-11
inos-1	876.938	0.919289	0.171475	52.0641	4.94802e-12	6.18243e-11
cal-8	56.2676	-3.07215	0.719562	52.0563	4.9672e-12	6.19916e-11
tag-307	369.711	1.15296	0.200982	52.0392	5.01004e-12	6.24535e-11
M110.9	39.6267	-4.14427	0.843698	52.027	5.04057e-12	6.27609e-11
F13H10.3	685.38	0.597873	0.187602	52.0104	5.08267e-12	6.32117e-11
spo-11	252.946	1.19191	0.311655	51.9866	5.14339e-12	6.38926e-11
nuc-1	775.842	0.170925	0.289048	51.919	5.32032e-12	6.60138e-11
col-99	179.918	-2.36252	0.324654	51.897	5.37916e-12	6.66668e-11
F41C3.11	347.743	-2.97575	0.414797	51.8337	5.55209e-12	6.87304e-11
gei-13	525.181	-1.64092	0.294086	51.7922	5.66854e-12	7.00909e-11
avr-14	71.1942	-1.74677	0.338785	51.7669	5.74073e-12	7.09017e-11
F18C5.5	205.52	-4.65765	0.621297	51.743	5.80968e-12	7.16706e-11
spl-1	995.387	0.0321971	0.168844	51.6961	5.9474e-12	7.32851e-11
T27A10.6	1298.48	-2.33498	0.42853	51.6692	6.02813e-12	7.41945e-11
drd-5	314.453	-0.746638	0.299714	51.6556	6.06919e-12	7.46141e-11
rsp-5	512.487	1.37133	0.191819	51.634	6.13498e-12	7.53365e-11
ctsa-4.2	422.077	-0.75612	0.216056	51.609	6.21221e-12	7.61974e-11
C17G10.10	9.87822	6.53345	1.10635	51.6025	6.23239e-12	7.63575e-11
F42A8.1	739.708	2.5866	0.394618	51.5685	6.33935e-12	7.75792e-11
osm-9	38.8185	-2.55967	0.451217	51.5548	6.383e-12	7.80242e-11
natc-2	790.317	0.764934	0.166486	51.5409	6.42749e-12	7.84784e-11
mel-32	6448.33	0.124931	0.27407	51.5282	6.4683e-12	7.88868e-11
eat-16	357.999	-1.34501	0.20205	51.4936	6.58119e-12	8.01723e-11
asm-3	1347.02	0.909604	0.391419	51.4163	6.84043e-12	8.32356e-11
T03D8.6	1069.02	-2.2465	0.328839	51.3407	7.10416e-12	8.63466e-11
K02C4.3	1313.33	1.45684	0.23887	51.3102	7.21338e-12	8.75747e-11
F58E6.11	41.2398	-4.25229	0.615339	51.2723	7.35118e-12	8.91466e-11
D2030.2	1027.59	0.744326	0.181679	51.2684	7.36556e-12	8.92199e-11
memb-2	122.953	-0.220407	0.381689	51.2211	7.54178e-12	9.12513e-11
gly-12	170.996	-2.43936	0.338828	51.2151	7.56464e-12	9.14246e-11
Y51H7C.10	8.66925	-4.46168	0.988329	51.202	7.61416e-12	9.19193e-11
ceh-88	105.425	-1.8415	0.295525	51.199	7.62563e-12	9.19541e-11
hpd-1	3721.5	-1.22517	0.208479	51.1843	7.68189e-12	9.25283e-11
D2005.4	502.795	0.832648	0.500083	51.1547	7.79662e-12	9.38047e-11
C30F2.2	8.72355	-3.23338	0.976132	51.0755	8.11142e-12	9.74826e-11
C15C6.4	100.217	1.60009	0.277262	51.0205	8.33749e-12	1.00087e-10
npr-5	159.842	-0.899923	0.249837	50.9545	8.61718e-12	1.03213e-10
lin-29	307.354	-1.81457	0.326436	50.9547	8.61654e-12	1.03213e-10
trpp-11	856.909	1.01042	0.176774	50.937	8.69287e-12	1.04004e-10
M01H9.2	14.5134	-1.17725	0.600318	50.883	8.93072e-12	1.0673e-10
K08B12.1	532.488	-5.20891	0.708503	50.7392	9.59689e-12	1.14563e-10
dnj-11	1392.54	1.3404	0.195155	50.7207	9.68587e-12	1.15497e-10
pyk-1	4128.75	1.15007	0.220669	50.6685	9.94188e-12	1.18418e-10
Y75B8A.23	27.3187	-2.29454	0.571865	50.6393	1.0088e-11	1.20025e-10
ltd-1	476.276	-1.83538	0.29395	50.6308	1.0131e-11	1.20403e-10
exc-7	278.352	-1.49999	0.218486	50.5939	1.03198e-11	1.2251e-10
cutl-14	63.7892	-2.6126	0.432642	50.5756	1.0415e-11	1.23503e-10
Y105E8A.1	133.726	-0.914338	0.198792	50.5437	1.05822e-11	1.25347e-10
R06A10.4	105.687	0.378076	0.338653	50.5308	1.06507e-11	1.2602e-10
F02A9.10	2055.23	0.515572	0.15752	50.5254	1.06797e-11	1.26223e-10
tsp-15	92.7873	-1.47256	0.274135	50.5227	1.06936e-11	1.26249e-10
F56F3.4	95.0447	-1.17746	0.576893	50.5	1.08161e-11	1.27554e-10
dnj-28	303.58	1.17478	0.423667	50.4753	1.09503e-11	1.28995e-10
lron-15	85.6365	-2.04209	0.359877	50.4518	1.10795e-11	1.30373e-10
C34F6.5	56.9663	1.19853	0.317723	50.4253	1.12278e-11	1.31828e-10
T20F5.4	130.648	-2.9672	0.431896	50.4268	1.12189e-11	1.31828e-10
Y17G7B.23	43.6555	0.829907	0.435388	50.375	1.15137e-11	1.34967e-10
grd-16	58.477	-6.14928	0.893446	50.3738	1.15204e-11	1.34967e-10
ced-4	296.751	0.664893	0.261546	50.3485	1.16672e-11	1.36539e-10
M03F8.5	21.0619	-3.33422	0.665175	50.3027	1.19376e-11	1.3955e-10
egl-4	2153.9	1.13572	0.208598	50.2937	1.19913e-11	1.39955e-10
vps-54	911.266	0.452814	0.120016	50.2925	1.19984e-11	1.39955e-10
cest-24	348.352	2.0523	0.298607	50.2681	1.21456e-11	1.41518e-10
K04F10.1	80.6187	-1.52592	0.254052	50.2537	1.22337e-11	1.42389e-10
disl-2	752.908	0.019262	0.229702	50.1925	1.26137e-11	1.46653e-10
F09C12.8	77.2387	-1.47817	0.463363	50.1575	1.2836e-11	1.49076e-10
nab-1	321.335	-1.73206	0.247216	50.1484	1.28948e-11	1.49597e-10
T26A8.4	786.998	1.75664	0.263001	50.1334	1.29921e-11	1.50562e-10
C23H3.9	148.401	-3.71033	0.519247	50.083	1.33234e-11	1.54234e-10
Y47G6A.25	251.657	1.65023	0.427523	50.0795	1.3347e-11	1.54341e-10
T01H3.5	44.4496	-1.43229	0.706343	49.9923	1.39418e-11	1.61045e-10
glb-14	13.3739	-2.55333	0.681984	49.9897	1.39599e-11	1.6108e-10
gly-11	327.791	-1.63567	0.29629	49.9762	1.40544e-11	1.61996e-10
unc-122	93.4579	-1.18998	0.413235	49.9729	1.40774e-11	1.62087e-10
Y32F6A.5	1990.54	2.45276	0.379982	49.9408	1.43052e-11	1.64532e-10
cpt-2	1553.04	-0.0892027	0.129384	49.9316	1.4371e-11	1.65112e-10
jip-1	99.401	-1.44975	0.263313	49.9258	1.44126e-11	1.65412e-10
spg-20	221.036	0.797955	0.166775	49.7809	1.5496e-11	1.77657e-10
F08F8.4	268.401	1.23598	0.237404	49.7267	1.59212e-11	1.82336e-10
T06A4.1	67.1388	-4.19922	0.620326	49.711	1.6047e-11	1.8358e-10
rpa-4	252.633	-0.2826	0.19619	49.703	1.61113e-11	1.8412e-10
T01B7.5	564.991	1.00969	0.162495	49.6942	1.61827e-11	1.84738e-10
strm-1	103.893	-2.83009	0.545214	49.684	1.62654e-11	1.85484e-10
C08G9.2	63.9688	-3.12085	0.550658	49.6063	1.69094e-11	1.92418e-10
arl-6	12.2277	-4.33627	0.693532	49.6072	1.6902e-11	1.92418e-10
K11G12.6	283.277	-0.901273	0.277135	49.5636	1.72742e-11	1.96361e-10
F52H2.1	175.489	-1.28624	0.24403	49.5512	1.73822e-11	1.97379e-10
pygl-1	8668.11	1.15831	0.316755	49.4809	1.80036e-11	2.04219e-10
ribo-1	4072.62	0.424279	0.159765	49.4698	1.8104e-11	2.04923e-10
syd-9	191.142	-2.13188	0.316591	49.4709	1.80941e-11	2.04923e-10
spr-3	112.207	1.06051	0.296135	49.4358	1.84138e-11	2.08211e-10
Y106G6D.5	282.361	0.933896	0.137433	49.3551	1.91726e-11	2.16561e-10
slc-36.2	432.58	-1.48506	0.235395	49.3135	1.95755e-11	2.20879e-10
C06E7.88	220.187	-4.90665	0.853697	49.2964	1.97434e-11	2.22539e-10
aman-1	254.685	1.88235	0.375008	49.2934	1.97731e-11	2.2264e-10
Y51F10.2	700.998	1.23226	0.716265	49.2176	2.05372e-11	2.31001e-10
F44G4.1	736.215	0.192395	0.203862	49.1659	2.10747e-11	2.36798e-10
ZK662.6	47.3931	-4.10155	0.85309	49.1101	2.16708e-11	2.43239e-10
egl-46	74.4703	-4.22138	0.611727	49.0864	2.1929e-11	2.4588e-10
sma-4	331.555	-0.0343893	0.27941	49.0723	2.20844e-11	2.47364e-10
gap-1	137.208	-1.47176	0.250362	49.0612	2.2207e-11	2.48477e-10
F34D10.9	165.578	-1.56612	0.594877	49.0542	2.22847e-11	2.49086e-10
lpr-3	3187.91	-4.4264	0.612223	49.0329	2.25233e-11	2.5149e-10
zipt-7.1	257.214	1.4595	0.349981	49.0292	2.25651e-11	2.51695e-10
unc-36	365.896	-1.64492	0.274862	49.001	2.28862e-11	2.54835e-10
sptf-2	50.0586	-2.98891	0.494556	49.0003	2.28942e-11	2.54835e-10
C02D5.2	189.185	-2.24189	0.322705	48.9853	2.30668e-11	2.5649e-10
rol-3	453.128	-0.968425	0.254635	48.9793	2.31357e-11	2.56988e-10
dyf-18	11.7876	-4.53232	0.695718	48.9745	2.31917e-11	2.57344e-10
R13H4.2	1350.85	0.847762	0.262555	48.9325	2.3683e-11	2.62523e-10
cki-2	294.671	0.938434	0.321795	48.9101	2.39497e-11	2.65205e-10
syd-2	356.745	-1.17511	0.1978	48.9059	2.40005e-11	2.65493e-10
spe-42	69.7399	-1.78808	0.360669	48.8709	2.44237e-11	2.69896e-10
K11H12.9	63.8044	0.167156	0.476166	48.8333	2.48877e-11	2.7474e-10
skpo-3	1339.52	2.50865	0.433709	48.7719	2.56641e-11	2.83019e-10
K01F9.2	55.3879	-0.782104	0.389613	48.7163	2.63871e-11	2.90693e-10
T07E3.3	430.35	1.18441	0.270198	48.6779	2.68989e-11	2.95824e-10
madf-4	69.2691	-1.06196	0.499774	48.6772	2.69081e-11	2.95824e-10
B0001.7	439.493	1.89816	0.53223	48.5997	2.79707e-11	3.0719e-10
mrpl-16	341.59	0.740241	0.143571	48.5839	2.81934e-11	3.09318e-10
F28C6.5	159.572	-3.0567	0.43745	48.558	2.85603e-11	3.13023e-10
Y67A10A.7	34.9064	-1.99201	0.385118	48.4961	2.94576e-11	3.22527e-10
B0416.3	21.6857	0.346138	0.50957	48.4293	3.04592e-11	3.33153e-10
C09B8.8	27.8911	-0.552219	0.533712	48.4148	3.06805e-11	3.35106e-10
ttr-20	91.8255	-2.70679	0.542164	48.4135	3.07004e-11	3.35106e-10
T12C9.7	139.567	1.67684	0.518203	48.3987	3.09283e-11	3.3725e-10
C40H5.2	29.0097	-2.2694	0.433064	48.3664	3.1432e-11	3.42394e-10
pas-1	1213.26	0.753497	0.176776	48.3189	3.21872e-11	3.50264e-10
W05B10.4	51.4531	-2.32287	0.36204	48.3156	3.22406e-11	3.50489e-10
K02E10.7	197.854	-0.924063	0.295952	48.3031	3.24433e-11	3.52335e-10
Y17G7B.12	220.04	-0.0142727	0.214757	48.2372	3.35296e-11	3.63764e-10
nstp-5	444.785	0.954362	0.215804	48.205	3.40737e-11	3.69293e-10
ift-139	32.5962	-2.86761	0.422848	48.1025	3.5865e-11	3.88314e-10
C14B1.2	360.217	1.25687	0.478844	48.0875	3.61358e-11	3.90851e-10
dpy-7	1053.37	-5.11756	0.717208	48.0616	3.66067e-11	3.95545e-10
vab-7	28.2296	-3.07452	0.507436	48.0571	3.66888e-11	3.96032e-10
phy-2	1277.08	-1.01028	0.346616	48.0379	3.70421e-11	3.99443e-10
T19C3.3	175.796	-1.4932	0.265899	48.0341	3.71137e-11	3.99812e-10
mlt-11	7507.79	-4.83045	0.655015	48.0313	3.7166e-11	3.99974e-10
plg-1	479.576	3.02059	0.862073	48.0271	3.7243e-11	4.004e-10
erd-2.1	1104.56	-1.39715	0.248927	48.0005	3.77415e-11	4.05352e-10
atg-16.2	430.052	-1.24304	0.285743	47.9799	3.81318e-11	4.08866e-10
lips-3	276.836	-2.91854	0.536848	47.9793	3.81451e-11	4.08866e-10
W06B4.1	865.958	1.47813	0.649581	47.9327	3.9043e-11	4.17655e-10
mop-25.3	178.779	0.173757	0.398682	47.933	3.90372e-11	4.17655e-10
irld-8	50.6371	-1.59984	0.375577	47.8506	4.06788e-11	4.34719e-10
syp-2	177.074	1.03946	0.338552	47.7988	4.17463e-11	4.45538e-10
Y39H10A.6	523.536	-0.942448	0.14238	47.7975	4.17744e-11	4.45538e-10
ppk-3	565.388	-0.0150255	0.124977	47.7706	4.23401e-11	4.51123e-10
B0034.1	58.3225	2.74381	0.577949	47.7572	4.26247e-11	4.53703e-10
C26C6.4	38.6153	-1.58912	0.485082	47.7419	4.2952e-11	4.56733e-10
C02F5.14	224.387	-4.70114	0.648502	47.6656	4.46208e-11	4.74007e-10
wrt-1	1137.14	-5.27463	0.715497	47.6441	4.51046e-11	4.78672e-10
degt-1	16.2547	-1.66615	0.573525	47.5909	4.6321e-11	4.91095e-10
ife-4	97.38	-2.02177	0.308243	47.5609	4.702e-11	4.98012e-10
grl-5	572.047	-4.63233	0.652828	47.543	4.74437e-11	5.02003e-10
rpoa-2	867.58	1.14666	0.231214	47.5356	4.76178e-11	5.03348e-10
ucr-2.3	685.446	1.27774	0.470079	47.5268	4.78278e-11	5.05069e-10
F53E10.6	295.023	0.38629	0.225204	47.5008	4.84543e-11	5.11181e-10
zhit-3	563.019	0.790939	0.228963	47.4832	4.88819e-11	5.15184e-10
C26C6.8	10.2662	-4.05223	1.23573	47.4422	4.98941e-11	5.25336e-10
F27C1.2	576.533	0.740626	0.148246	47.4109	5.06823e-11	5.3311e-10
haf-6	402.95	0.580517	0.156248	47.3923	5.11551e-11	5.37555e-10
F23H12.5	1058.78	-2.64224	0.500859	47.3141	5.31951e-11	5.58444e-10
cpt-6	439.16	-0.0562368	0.364971	47.3049	5.34398e-11	5.60463e-10
dao-2	2737.27	-4.94932	0.69303	47.2574	5.4724e-11	5.7337e-10
F30F8.1	610.459	1.54357	0.586537	47.2459	5.50407e-11	5.76125e-10
lev-8	43.3471	-2.49821	0.514057	47.2275	5.55481e-11	5.80868e-10
F44E2.7	428.525	1.31177	0.195909	47.2164	5.58577e-11	5.83536e-10
M01H9.5	11.8917	-2.18214	1.25138	47.2006	5.63005e-11	5.87017e-10
osr-1	335.814	-5.76423	0.784606	47.2009	5.62924e-11	5.87017e-10
ndk-1	7620.51	0.814472	0.186979	47.1968	5.64095e-11	5.87314e-10
vps-2	437.319	0.747805	0.135939	47.1957	5.64388e-11	5.87314e-10
T08G11.4	488.174	0.461115	0.171766	47.1866	5.66964e-11	5.89422e-10
T04F3.3	60.9236	-0.973356	0.585354	47.1814	5.68449e-11	5.90393e-10
let-413	729.107	-1.16577	0.229326	47.1534	5.76451e-11	5.98124e-10
F55F8.2	631.071	0.74115	0.207495	47.1464	5.7848e-11	5.99648e-10
T26G10.1	550.534	1.12588	0.196862	47.1181	5.86719e-11	6.07601e-10
Y45F3A.8	25.8635	-5.64566	1.19245	47.1101	5.89064e-11	6.09439e-10
ZC506.1	928.957	-0.42374	0.117504	47.0973	5.92869e-11	6.12783e-10
dhs-17	53.029	2.08249	0.381334	47.0807	5.97813e-11	6.16705e-10
B0280.9	446.136	0.891945	0.204874	47.0787	5.98391e-11	6.16705e-10
F59B8.1	33.9435	-1.78878	0.407928	47.0792	5.98252e-11	6.16705e-10
grl-1	59.0267	-1.50391	0.707272	46.9672	6.32695e-11	6.51433e-10
Y43F4B.5	2134.51	-0.003636	0.205745	46.9572	6.35867e-11	6.54069e-10
F10C2.3	188.544	-1.85743	0.320206	46.9069	6.5206e-11	6.70083e-10
crt-1	20036.4	-0.961884	0.180681	46.9028	6.53406e-11	6.70822e-10
ccep-290	40.4996	-2.76403	0.430042	46.8161	6.82347e-11	6.99375e-10
dpy-17	49.8276	-4.38992	0.615237	46.8156	6.82524e-11	6.99375e-10
K08E3.5	2516.65	0.777304	0.1805	46.7919	6.90661e-11	7.07036e-10
T02H6.1	363.5	0.885527	0.230186	46.7887	6.91758e-11	7.07482e-10
exc-12	53.7241	-1.23465	0.352376	46.7859	6.92746e-11	7.07818e-10
cutl-7	173.001	-6.40067	0.975201	46.7508	7.05003e-11	7.19655e-10
C48B6.3	455.666	1.53304	0.3036	46.7441	7.07373e-11	7.21385e-10
lin-52	160.924	0.884393	0.204267	46.7009	7.2281e-11	7.36427e-10
ipla-6	370.881	1.02417	0.195861	46.6943	7.25212e-11	7.38172e-10
nrf-6	1311.52	0.874864	0.232161	46.6822	7.29616e-11	7.4195e-10
acs-19	3767.58	0.433359	0.232509	46.6542	7.39882e-11	7.51676e-10
pdxk-1	284.406	0.555645	0.224377	46.6084	7.57047e-11	7.68384e-10
suox-1	314.844	-0.219605	0.141602	46.5592	7.759e-11	7.86774e-10
C50F4.6	176.258	0.641856	0.374758	46.5343	7.85612e-11	7.95869e-10
ddx-17	3360.9	1.3605	0.201152	46.5307	7.87013e-11	7.96535e-10
nud-1	788.286	0.940224	0.139968	46.5203	7.91116e-11	7.99931e-10
nmy-3	495.056	-1.67304	0.300816	46.5172	7.92354e-11	8.00427e-10
C36B7.5	118.85	1.37518	0.50149	46.5101	7.95154e-11	8.02498e-10
dpy-3	707.723	-5.17775	0.778654	46.4995	7.99377e-11	8.06001e-10
C33F10.8	120.486	-1.12921	0.580222	46.4619	8.14553e-11	8.2053e-10
nasp-1	774.519	1.63321	0.283365	46.4156	8.33648e-11	8.38976e-10
C52D10.3	756.335	-1.4269	0.292505	46.371	8.52447e-11	8.5709e-10
nekl-1	46.6547	-1.47	0.402122	46.365	8.55001e-11	8.58851e-10
Y51H7C.3	50.3403	3.87729	1.05273	46.2175	9.20431e-11	9.23709e-10
Y48G1C.12	277.649	1.09387	0.206119	46.2011	9.28003e-11	9.30436e-10
cpsf-3	557.88	0.418167	0.138404	46.1895	9.33416e-11	9.34791e-10
suro-1	1096.65	-1.22151	0.410845	46.1881	9.34093e-11	9.34791e-10
pho-7	97.8483	1.12222	0.37244	46.1818	9.37039e-11	9.36864e-10
pnc-1	209.999	-0.41247	0.268024	46.1585	9.48003e-11	9.46942e-10
F13E9.11	94.3903	-1.98305	0.352701	46.1533	9.50446e-11	9.48497e-10
R05G6.5	13.5143	-1.92942	0.727715	46.1106	9.70958e-11	9.68065e-10
cdc-48.3	301.623	1.16053	0.181943	46.1082	9.72149e-11	9.68351e-10
rpt-1	1957.54	0.719782	0.158392	46.0513	1.00018e-10	9.95345e-10
snt-6	75.4366	-1.50211	0.374863	45.9926	1.03001e-10	1.02408e-09
dsbn-1	253.214	0.907386	0.20377	45.9552	1.04943e-10	1.04242e-09
apc-2	491.194	1.18216	0.22851	45.9334	1.06091e-10	1.05285e-09
dkf-1	340.353	-1.77334	0.301986	45.8994	1.0791e-10	1.06991e-09
fhod-1	612.963	-1.16414	0.259304	45.8949	1.08154e-10	1.07133e-09
C24H10.2	102.43	1.13753	0.776659	45.8834	1.0878e-10	1.07654e-09
let-756	220.445	-1.71471	0.364201	45.8771	1.09121e-10	1.07891e-09
Y106G6G.4	117.79	-0.70961	0.68404	45.7903	1.13962e-10	1.12574e-09
ZK742.4	66.5174	3.03617	0.495995	45.7259	1.17689e-10	1.16149e-09
Y51H7BR.7	9.31005	-1.17659	1.21109	45.7127	1.1847e-10	1.16812e-09
ska-3	275.532	1.44235	0.264726	45.6846	1.2015e-10	1.18359e-09
tre-1	1288.25	0.87938	0.179391	45.6363	1.23082e-10	1.21055e-09
C06G4.6	18.2308	-2.73564	0.708613	45.6359	1.23112e-10	1.21055e-09
sup-9	24.0709	-2.12452	0.430694	45.6339	1.23232e-10	1.21061e-09
F27C1.6	832.521	0.717289	0.190415	45.6281	1.23591e-10	1.2113e-09
T09A5.14	6.19302	-2.23255	1.09054	45.6292	1.23519e-10	1.2113e-09
Y53F4B.20	12.9734	-2.88881	0.711009	45.6273	1.23641e-10	1.2113e-09
ugt-52	31.5171	-3.07662	0.456113	45.6074	1.24877e-10	1.22229e-09
nas-27	50.0954	-2.76204	0.704567	45.5702	1.27221e-10	1.24409e-09
C28C12.11	43.3949	-1.44309	0.596747	45.5512	1.28436e-10	1.25483e-09
mek-1	538.852	1.44447	0.253267	45.522	1.30327e-10	1.27214e-09
dis-3	852.449	1.11523	0.190981	45.5135	1.30879e-10	1.27637e-09
mth-1	138.815	-0.193397	0.343394	45.5041	1.31498e-10	1.28123e-09
Y39B6A.7	33.0804	-0.514868	0.457027	45.4692	1.33809e-10	1.30257e-09
ZK673.2	697.935	1.05156	0.172173	45.4656	1.34052e-10	1.30257e-09
tpp-2	2887.76	0.799503	0.175478	45.4671	1.33953e-10	1.30257e-09
lpd-7	1499.75	0.81525	0.145376	45.4628	1.34242e-10	1.30323e-09
F28B3.5	320.806	0.939047	0.211348	45.4026	1.38341e-10	1.3418e-09
Y50C1A.2	17.6864	-2.35314	0.431656	45.3989	1.38598e-10	1.34308e-09
nhr-76	94.6867	1.59581	0.262663	45.387	1.39422e-10	1.34984e-09
F54C9.9	892.748	1.08231	0.16095	45.364	1.41033e-10	1.36421e-09
ZK643.2	161.812	0.835202	0.268603	45.3122	1.44739e-10	1.39879e-09
D2085.7	61.6389	-2.70483	0.534776	45.284	1.4679e-10	1.41734e-09
C04E6.8	35.774	-1.5882	0.573185	45.2742	1.47515e-10	1.42305e-09
B0511.6	1192.27	0.456187	0.144366	45.2715	1.4771e-10	1.42365e-09
ooc-3	346.489	1.40108	0.24928	45.2605	1.48531e-10	1.42899e-09
cutl-18	187.061	1.07726	0.469319	45.2622	1.48402e-10	1.42899e-09
F42H10.3	305.195	-1.35871	0.224148	45.2314	1.50704e-10	1.4486e-09
perm-5	597.609	1.45529	0.225026	45.217	1.51794e-10	1.45776e-09
H06A10.1	155.502	2.21319	0.691711	45.207	1.52552e-10	1.46374e-09
prmt-1	2394.43	0.806953	0.206537	45.1724	1.55216e-10	1.48797e-09
F35G2.5	77.8229	-6.11135	1.08084	45.1554	1.56542e-10	1.49933e-09
T22D1.3	1254.53	1.18132	0.1764	45.1265	1.58819e-10	1.51978e-09
F32D8.4	308.512	-0.317882	0.271653	45.0675	1.63574e-10	1.56388e-09
T13C2.7	21.3613	-0.530356	0.426396	45.0244	1.67141e-10	1.59656e-09
lips-9	216.034	-4.02728	0.64459	45.0119	1.68187e-10	1.60513e-09
del-1	44.0871	-2.4552	0.428589	44.9856	1.7041e-10	1.62488e-09
cht-4	121.678	-3.13324	0.471529	44.9715	1.71618e-10	1.63495e-09
ddr-2	135.922	-2.39223	0.365837	44.9575	1.72823e-10	1.64497e-09
ufd-3	1604.3	1.38574	0.266297	44.9407	1.74277e-10	1.65734e-09
F32D8.3	35.691	-3.3506	0.546487	44.9274	1.75447e-10	1.66698e-09
ttbk-7	517.086	-1.3203	0.222552	44.9164	1.76414e-10	1.67468e-09
cutl-20	114.78	-2.7706	0.497722	44.9088	1.77083e-10	1.67955e-09
jud-4	47.399	-0.937737	0.881574	44.8802	1.79631e-10	1.7022e-09
Y54E10A.10	363.388	0.540214	0.220857	44.8702	1.80533e-10	1.70924e-09
mak-2	580.562	-1.00851	0.157567	44.8348	1.83757e-10	1.73823e-09
glna-1	428.222	-0.0358545	0.307679	44.8223	1.84912e-10	1.74761e-09
rps-10	7057.75	0.643279	0.174239	44.8154	1.85548e-10	1.75207e-09
T05A7.7	30.4236	-0.735333	0.62003	44.7881	1.88098e-10	1.77458e-09
R09H10.5	4556.36	1.06038	0.288873	44.7516	1.91562e-10	1.80567e-09
Y53F4B.18	711.347	1.00799	0.213212	44.7052	1.96062e-10	1.84647e-09
K04C2.7	22.625	-1.61324	0.554043	44.6563	2.00912e-10	1.89048e-09
wdr-46	632.1	0.7809	0.188249	44.6498	2.01562e-10	1.89493e-09
cchl-1	780.895	1.08702	0.166653	44.6326	2.03303e-10	1.90963e-09
F23F12.12	50.1793	4.71446	1.02039	44.54	2.12946e-10	1.99844e-09
F25E2.2	412.687	1.34169	0.335315	44.5379	2.13166e-10	1.99876e-09
cogc-2	709.836	0.662336	0.143133	44.5131	2.15823e-10	2.0219e-09
ctns-1	625.068	1.24668	0.255392	44.4981	2.17453e-10	2.03539e-09
F49C12.9	472.035	1.27248	0.237454	44.4882	2.18534e-10	2.04372e-09
Y57G11C.8	38.1568	-0.0577158	0.589641	44.465	2.2108e-10	2.06573e-09
hop-1	161.204	1.17385	0.338248	44.4313	2.24839e-10	2.09902e-09
ubxn-4	729.017	0.984292	0.206064	44.4144	2.26745e-10	2.11497e-09
F14E5.2	3203.63	-0.239936	0.157724	44.3406	2.35264e-10	2.19252e-09
B0511.19	187.798	1.21141	0.359811	44.3031	2.39726e-10	2.23216e-09
cutl-29	49.6353	-3.81912	0.634466	44.2776	2.42798e-10	2.2588e-09
C27D8.3	386.602	-0.328702	0.166462	44.255	2.45555e-10	2.28247e-09
dpy-20	192.411	-2.05188	0.616054	44.2524	2.45878e-10	2.28349e-09
F15H10.8	90.7739	-4.65828	0.793504	44.2213	2.49731e-10	2.31726e-09
sta-2	179.798	-1.26303	0.272379	44.2163	2.50355e-10	2.32104e-09
K10C3.4	1273.95	0.773063	0.318156	44.191	2.53545e-10	2.34655e-09
sfxn-1.5	360.416	-1.00571	0.192257	44.192	2.53413e-10	2.34655e-09
R01H10.4	98.1571	1.2785	0.400731	44.1741	2.55691e-10	2.36437e-09
B0261.7	493.999	1.39343	0.395761	44.1497	2.58825e-10	2.39128e-09
Y65B4BL.7	26.1107	-1.57604	0.557974	44.1297	2.61433e-10	2.4133e-09
T27E4.1	39.8018	-0.713798	0.364251	44.127	2.61787e-10	2.41449e-09
C14F11.4	277.115	5.03994	0.73078	44.1199	2.62721e-10	2.42101e-09
dgk-3	13.519	-2.16854	0.674777	44.1115	2.63824e-10	2.42909e-09
F35D11.1	14.6497	-2.24983	0.610222	44.0325	2.74453e-10	2.52478e-09
F18A1.1	45.1835	-1.06154	0.597466	44.0102	2.77531e-10	2.55091e-09
F59E12.17	129.537	1.16485	0.27302	43.9731	2.82719e-10	2.59636e-09
Y41G9A.5	176.794	-3.74635	0.551013	43.9512	2.85837e-10	2.62275e-09
cest-17	385.663	-1.29084	0.250765	43.9205	2.90265e-10	2.66109e-09
unc-79	195.52	-1.26216	0.275412	43.8705	2.97603e-10	2.72603e-09
lars-2	562.848	0.72676	0.171635	43.8337	3.03132e-10	2.7743e-09
sec-5	833.616	0.411634	0.14348	43.8314	3.03483e-10	2.77515e-09
nas-29	83.2732	-2.93706	0.663636	43.8228	3.04795e-10	2.78477e-09
pes-23	45.3245	5.00339	0.772314	43.7769	3.11862e-10	2.84691e-09
acy-3	388.334	-1.29187	0.194429	43.7619	3.14211e-10	2.86591e-09
pigc-1	263.769	0.865234	0.218691	43.75	3.16084e-10	2.88054e-09
acox-1.5	1053.85	-0.99127	0.397506	43.7441	3.17014e-10	2.88655e-09
gen-1	830.631	0.872099	0.151722	43.7233	3.20338e-10	2.91434e-09
trm-1	499.826	0.671961	0.153029	43.7139	3.21849e-10	2.92561e-09
lipl-7	132.296	-0.457687	0.257347	43.7082	3.22763e-10	2.93143e-09
Y87G2A.2	210.334	-1.41104	0.30166	43.6889	3.259e-10	2.95741e-09
rmh-1	306.622	1.71986	0.53338	43.6538	3.31661e-10	3.00713e-09
algn-12	450.665	0.749622	0.215877	43.6039	3.40049e-10	3.08058e-09
C14A11.6	65.2571	-2.04258	0.349606	43.5993	3.4083e-10	3.08504e-09
abch-1	45.5131	-4.23746	0.626734	43.5747	3.45038e-10	3.12049e-09
Y44A6C.1	188.634	-1.67173	0.292327	43.5562	3.48253e-10	3.14691e-09
mogs-1	1159.27	0.662191	0.147121	43.5499	3.49348e-10	3.15301e-09
rpc-2	1558.28	0.565616	0.211099	43.5482	3.49644e-10	3.15301e-09
suex-2	21.6229	-2.44091	0.702894	43.5473	3.49811e-10	3.15301e-09
irld-1	96.1225	-1.70127	0.637972	43.5447	3.50258e-10	3.15439e-09
lec-3	525.863	0.627807	0.318328	43.5285	3.53102e-10	3.17732e-09
cri-1	25.4318	-1.55899	0.53998	43.4675	3.64045e-10	3.27305e-09
F58A4.2	74.4265	1.49041	0.317707	43.4197	3.7284e-10	3.3493e-09
K01A2.10	93.8074	-1.87964	0.310554	43.3931	3.77838e-10	3.39135e-09
rrbs-1	857.286	0.448257	0.157512	43.3689	3.82444e-10	3.42983e-09
pam-1	4914.4	0.521527	0.19273	43.3553	3.85056e-10	3.45036e-09
K03B4.2	484.433	1.50731	0.247643	43.3535	3.854e-10	3.45055e-09
F09G8.10	18.0878	-1.39452	0.58486	43.3272	3.9049e-10	3.49321e-09
nadk-2	588.486	0.227559	0.190958	43.3043	3.94985e-10	3.53047e-09
cpb-3	769.135	1.94491	0.60234	43.2945	3.96926e-10	3.54486e-09
inx-11	87.3701	1.40693	0.33725	43.2688	4.02072e-10	3.58782e-09
nhr-11	66.8815	-1.68362	0.482061	43.2426	4.07379e-10	3.63215e-09
mtcu-2	350.699	1.61983	0.25542	43.1798	4.20364e-10	3.7448e-09
let-754	1514.79	-0.2788	0.167243	43.1757	4.21219e-10	3.74931e-09
VF13D12L.3	968.311	1.38511	0.211939	43.1668	4.23105e-10	3.76296e-09
ZC443.4	254.151	-1.8005	0.290114	43.1583	4.24908e-10	3.77586e-09
dpy-10	1295.02	-2.69876	0.525049	43.1333	4.30251e-10	3.82017e-09
K07A3.3	127.636	-1.3301	0.669631	43.1311	4.30717e-10	3.82115e-09
mib-1	178.264	0.0698509	0.42801	43.1273	4.31546e-10	3.82533e-09
C45G9.10	124.774	2.65657	0.444315	43.1176	4.33641e-10	3.84072e-09
moc-1	160.449	-1.2775	0.245906	43.0821	4.41416e-10	3.90635e-09
rnst-2	193.128	-2.25822	0.352315	43.0511	4.48314e-10	3.96411e-09
cec-10	909.057	1.37693	0.233415	43.0389	4.51055e-10	3.98506e-09
pdha-1	2829.42	0.559847	0.167855	43.0346	4.52013e-10	3.99022e-09
tag-123	1592.35	-0.569071	0.179445	43.033	4.52384e-10	3.99022e-09
D2005.7	140.265	1.5879	0.475576	43.0292	4.53235e-10	3.99443e-09
slcf-2	79.8118	-2.05943	0.312026	43.0008	4.59711e-10	4.04818e-09
R10E4.11	286.296	0.451943	0.210502	42.9822	4.64026e-10	4.08282e-09
sna-2	728.38	1.32396	0.247356	42.9406	4.73774e-10	4.16516e-09
K01G5.5	2414.78	0.923015	0.233372	42.9282	4.76718e-10	4.18761e-09
cyp-32A1	108.092	2.29823	0.357787	42.917	4.79402e-10	4.20774e-09
Y110A7A.9	834.001	0.841755	0.144856	42.9045	4.82407e-10	4.23064e-09
F18C5.10	659.46	-0.698896	0.280097	42.8788	4.88636e-10	4.28177e-09
tag-164	55.7222	-2.07771	0.584719	42.8766	4.89185e-10	4.28307e-09
mdt-8	309.758	1.57805	0.299054	42.853	4.94983e-10	4.33029e-09
prk-1	358.119	-0.583595	0.221577	42.8259	5.01744e-10	4.38585e-09
memo-1	467.721	-0.782203	0.202039	42.817	5.03977e-10	4.40178e-09
mlcd-1	324.953	0.987066	0.271823	42.808	5.06252e-10	4.41805e-09
elt-6	78.7163	-2.34275	0.377638	42.8044	5.07166e-10	4.42242e-09
kca-1	555.944	1.59713	0.543176	42.7989	5.08559e-10	4.43096e-09
W04D2.4	727.811	1.24336	0.236074	42.7853	5.12027e-10	4.45755e-09
Y39B6A.29	34.5437	-1.76374	0.425575	42.766	5.16984e-10	4.49705e-09
elo-1	3980.66	-0.0768759	0.198265	42.7633	5.17684e-10	4.49948e-09
gld-3	1394.85	1.60071	0.605008	42.734	5.25316e-10	4.56211e-09
pfn-1	937.595	1.25138	0.20823	42.6543	5.4668e-10	4.7438e-09
tofu-4	126.356	1.27903	0.440153	42.65	5.47871e-10	4.75028e-09
gmeb-1	202.271	0.416307	0.2801	42.6355	5.5186e-10	4.781e-09
T09F3.5	247.853	1.29478	0.213286	42.597	5.62584e-10	4.86997e-09
aap-1	579.914	1.03722	0.181174	42.5658	5.71405e-10	4.93843e-09
T05C1.1	60.9988	-2.12708	0.421301	42.5658	5.71415e-10	4.93843e-09
F32D1.11	207.85	-3.05485	0.546276	42.5469	5.76833e-10	4.98124e-09
srp-2	30.4173	3.94317	0.611654	42.5447	5.77478e-10	4.98278e-09
eat-18	224.72	-1.35709	0.372523	42.5359	5.8002e-10	5.00069e-09
B0252.5	79.8708	-1.5873	0.497337	42.521	5.84351e-10	5.03397e-09
mrp-3	681.592	0.580999	0.243317	42.5043	5.89251e-10	5.0721e-09
F49C12.15	427.252	-0.851444	0.818787	42.4897	5.93584e-10	5.1053e-09
sand-1	439.822	1.35922	0.238223	42.4714	5.99025e-10	5.14797e-09
idha-1	2154.74	0.651983	0.174919	42.4265	6.12629e-10	5.26065e-09
zipt-11	374.402	0.585216	0.193978	42.4109	6.17425e-10	5.29758e-09
pept-2	265.53	0.574356	0.289	42.3968	6.21788e-10	5.33075e-09
acr-6	13.4868	-1.4209	0.672319	42.3946	6.2248e-10	5.33241e-09
fis-1	116.301	-1.5914	0.370037	42.3919	6.23338e-10	5.33549e-09
gst-30	93.0201	1.52629	0.570323	42.3817	6.26506e-10	5.35833e-09
cutl-4	18.856	-4.77669	0.964666	42.3679	6.30855e-10	5.39121e-09
F13E9.4	6.45684	5.93147	1.16958	42.3448	6.38191e-10	5.44522e-09
cutl-9	46.2382	-5.42383	0.87222	42.3448	6.38191e-10	5.44522e-09
T06D8.10	1321.85	-3.10829	0.625277	42.3412	6.39324e-10	5.44744e-09
ZC84.1	46.0887	-8.45093	1.46666	42.3408	6.39469e-10	5.44744e-09
K08D12.6	5115.49	3.20184	0.494371	42.2977	6.53389e-10	5.5616e-09
prmn-1	587.487	-1.70712	0.284018	42.2744	6.61054e-10	5.62237e-09
twk-11	25.1158	-4.38972	0.840975	42.2342	6.74477e-10	5.73199e-09
ctf-18	776.035	1.03731	0.178101	42.2149	6.80995e-10	5.78279e-09
glb-12	14.6506	-3.44421	0.67863	42.2044	6.84593e-10	5.80873e-09
glt-5	61.1749	-0.227465	0.394415	42.1603	6.99851e-10	5.9335e-09
tric-1B.2	366.853	0.937712	0.219855	42.0903	7.24778e-10	6.13997e-09
Y54H5A.1	1010.28	0.78028	0.178298	42.0804	7.28364e-10	6.16547e-09
cec-2	206.277	1.28548	0.507698	42.0694	7.32406e-10	6.19479e-09
tram-1	1686.78	-0.0762611	0.183349	42.046	7.41031e-10	6.26279e-09
hda-11	41.4051	-2.00274	0.396607	42.0382	7.43921e-10	6.28226e-09
W04A4.6	35.5156	-0.799069	0.351574	42.0147	7.52709e-10	6.35147e-09
T23F6.5	117.567	-4.50209	0.88338	41.962	7.72801e-10	6.51587e-09
Y34D9A.8	63.644	-1.82474	0.438588	41.9494	7.77686e-10	6.55189e-09
thoc-7	321.711	1.08199	0.236624	41.9347	7.83415e-10	6.59497e-09
plpp-1.2	282.617	-1.43833	0.252318	41.8881	8.01879e-10	6.74511e-09
pyr-1	3437.84	-1.9502	0.329885	41.8744	8.07383e-10	6.78608e-09
twk-28	55.1446	-2.17727	0.448366	41.8398	8.21482e-10	6.89916e-09
R12A1.3	73.4974	-4.90677	1.37392	41.8138	8.32257e-10	6.98418e-09
fem-3	468.321	1.31144	0.313393	41.7885	8.42834e-10	7.06739e-09
M03F4.6	185.929	-2.56784	0.403515	41.7787	8.46958e-10	7.09642e-09
nhr-10	310.885	-0.678155	0.347447	41.7549	8.57124e-10	7.17038e-09
F49B2.6	76.2742	-1.43493	0.655199	41.7559	8.5668e-10	7.17038e-09
C48E7.6	183.061	-1.77311	0.497874	41.741	8.63102e-10	7.21475e-09
C17E4.6	525.335	1.72182	0.329937	41.7359	8.65281e-10	7.22732e-09
col-61	51.8881	-1.67994	0.556683	41.7178	8.73164e-10	7.28748e-09
C43F9.4	4.66244	-1.06947	1.20768	41.7079	8.77507e-10	7.31233e-09
txdc-12.1	2825.89	-2.89058	0.437067	41.709	8.77003e-10	7.31233e-09
erp-44.1	879.492	0.785124	0.189973	41.6787	8.90417e-10	7.41414e-09
F58H1.3	197.722	0.639172	0.227536	41.6705	8.94066e-10	7.43874e-09
fic-1	364.54	1.07836	0.241621	41.6488	9.038e-10	7.51389e-09
egl-44	513.648	0.154559	0.181661	41.6341	9.10473e-10	7.5635e-09
nep-17	6718.91	0.83193	0.363404	41.5954	9.28289e-10	7.70552e-09
Y32F6B.1	823.777	-1.25929	0.20276	41.5684	9.40874e-10	7.80393e-09
sym-1	3607.99	-2.77858	0.479938	41.5554	9.47032e-10	7.84893e-09
Y47G6A.19	1234.2	1.83552	0.301131	41.5196	9.64122e-10	7.9844e-09
cfz-2	33.3571	-1.80961	0.441036	41.5161	9.65807e-10	7.99217e-09
ppm-1.A	1799.55	0.760433	0.136364	41.4816	9.82595e-10	8.1248e-09
Y38F1A.1	103.846	-1.22099	0.548957	41.4092	1.01886e-09	8.4182e-09
M05D6.2	595.07	1.00107	0.183044	41.4058	1.02057e-09	8.4258e-09
cux-7	331.718	0.874801	0.136305	41.3873	1.03008e-09	8.49777e-09
zoo-1	607.394	-1.52032	0.305582	41.3637	1.04229e-09	8.59185e-09
F20G2.3	391.993	-2.1623	0.413651	41.3149	1.06801e-09	8.79715e-09
ZK757.1	13.8686	-1.14599	0.648694	41.3032	1.07428e-09	8.842e-09
tctn-1	22.5757	-3.26283	0.552434	41.2657	1.09464e-09	9.0026e-09
K04G2.7	57.0994	-4.279	0.662211	41.2529	1.10168e-09	9.05358e-09
C12D12.1	2070.59	0.641742	0.302689	41.2492	1.10369e-09	9.06308e-09
R12B2.8	12.1538	-3.84616	0.788129	41.2403	1.10863e-09	9.09672e-09
nra-2	1664.54	0.311758	0.116382	41.206	1.12777e-09	9.24669e-09
W08F4.3	565.54	0.970271	0.208827	41.1798	1.14265e-09	9.36149e-09
ocr-4	8.63951	-4.94399	1.09157	41.1625	1.1526e-09	9.43578e-09
C08F8.6	108.004	-1.00946	0.687099	41.1569	1.15582e-09	9.45495e-09
F01G4.4	311.644	2.45776	0.55396	41.1378	1.16691e-09	9.5384e-09
col-181	6324.62	5.57951	0.830124	41.1328	1.16983e-09	9.55492e-09
C49C8.2	23.8709	-1.18838	0.552286	41.1144	1.18067e-09	9.63616e-09
dma-1	97.5029	-2.42078	0.455431	41.1025	1.18769e-09	9.68606e-09
mks-2	7.48348	-3.43154	0.908564	41.094	1.19275e-09	9.71989e-09
Y43E12A.2	234.283	0.945883	0.310516	41.0533	1.21725e-09	9.91206e-09
ZK863.1	10.7779	-2.86196	0.824221	40.9866	1.25856e-09	1.02406e-08
nas-6	36.9288	-3.51362	0.854596	40.9788	1.26348e-09	1.02728e-08
pph-1	240.078	-0.275289	0.184071	40.9644	1.27261e-09	1.03392e-08
clec-66	330.913	-0.603678	0.388463	40.9352	1.29131e-09	1.04832e-08
D2023.6	453.039	0.795844	0.20711	40.9331	1.29268e-09	1.04864e-08
acr-5	26.2125	-2.55354	0.5614	40.9284	1.29571e-09	1.0503e-08
div-1	623.759	0.811017	0.272288	40.902	1.31294e-09	1.06347e-08
mks-3	23.0373	-3.49572	0.563491	40.8923	1.31932e-09	1.06782e-08
C25A11.2	215.623	-0.0214658	0.318745	40.8855	1.32379e-09	1.07063e-08
C04F6.7	9.26755	-1.21847	1.50514	40.8753	1.33057e-09	1.0753e-08
cca-1	233.214	-0.567165	0.199805	40.8422	1.35279e-09	1.09244e-08
T14G10.8	77.553	-0.864339	0.542371	40.8139	1.37208e-09	1.10718e-08
cng-3	6.45867	-2.2974	0.890866	40.8107	1.37423e-09	1.10808e-08
B0393.7	37.8887	-2.274	0.682737	40.7963	1.38419e-09	1.11527e-08
smf-3	150.114	0.512734	0.24207	40.7852	1.39189e-09	1.12063e-08
ser-6	21.7099	-0.901597	0.4671	40.7804	1.39525e-09	1.12249e-08
snx-17	251.198	-1.55484	0.24404	40.7436	1.42118e-09	1.14249e-08
ttr-44	1127.17	1.50444	0.461232	40.7331	1.42865e-09	1.14763e-08
rpb-6	344.183	1.20014	0.227378	40.6697	1.47468e-09	1.18372e-08
Y45G12B.2	362.182	0.197503	0.152797	40.6581	1.48321e-09	1.18968e-08
magu-2	311.931	-1.45877	0.27737	40.6396	1.49702e-09	1.19986e-08
F46F11.10	140.855	1.75347	0.284409	40.6318	1.50283e-09	1.20361e-08
gcy-36	18.0489	-3.87734	0.709516	40.6257	1.50747e-09	1.20643e-08
col-106	3464.6	5.68686	0.872438	40.5849	1.53852e-09	1.23036e-08
daf-19	217.773	1.06168	0.293819	40.5372	1.57562e-09	1.25908e-08
CC8.2	133.291	1.07872	0.319051	40.5292	1.58195e-09	1.2632e-08
F37A4.3	68.3075	-4.18451	0.672103	40.5258	1.58462e-09	1.26439e-08
unc-13	612.846	-1.27919	0.249053	40.4977	1.60708e-09	1.28136e-08
gss-1	758.11	-0.117971	0.146328	40.4414	1.65293e-09	1.31693e-08
erp-44.2	1233.2	-1.44266	0.344816	40.3569	1.72427e-09	1.37275e-08
C35A11.2	99.2809	-3.45198	0.56482	40.3414	1.73771e-09	1.38242e-08
pqn-37	105.136	-1.42516	0.347455	40.2972	1.77653e-09	1.41226e-08
D1069.3	464.437	0.490337	0.163423	40.287	1.78563e-09	1.41844e-08
H21P03.2	300.478	1.78209	0.388607	40.2605	1.80945e-09	1.43629e-08
F26G1.1	553.653	1.4157	0.25769	40.2378	1.83007e-09	1.45159e-08
cdh-7	1112.82	-3.83245	0.615484	40.2212	1.84539e-09	1.46265e-08
C50C3.1	180.334	1.76375	0.458519	40.2026	1.86257e-09	1.47518e-08
R148.4	108.572	1.14035	0.520163	40.1993	1.8657e-09	1.47657e-08
T14G8.3	1698.87	-1.03424	0.182727	40.1851	1.87896e-09	1.48596e-08
T22F7.1	190.517	-1.40796	0.331806	40.1668	1.89622e-09	1.4985e-08
F46H5.2	269.879	-1.08813	0.238328	40.1594	1.90322e-09	1.50292e-08
D1086.18	22.1166	1.41193	0.597049	40.1303	1.93114e-09	1.52385e-08
trap-2	2294.74	-0.518737	0.210151	40.1086	1.95217e-09	1.53931e-08
ZK973.8	38.7398	-0.949618	0.569316	40.0981	1.96248e-09	1.5463e-08
usp-33	202.056	0.137603	0.162926	40.0877	1.9727e-09	1.55321e-08
F53G12.9	19.4151	0.419064	0.681789	40.0547	2.00556e-09	1.57792e-08
mel-46	819.626	0.403305	0.278781	40.0374	2.02299e-09	1.59047e-08
C34H4.5	116.49	0.576511	0.410065	39.9873	2.07427e-09	1.62959e-08
F01G10.10	324.881	-2.24069	0.368589	39.9754	2.08667e-09	1.63812e-08
Y57G11C.32	29.8212	-2.63078	0.441611	39.9673	2.09517e-09	1.6436e-08
W01A8.2	34.6641	1.43669	0.354866	39.9618	2.10087e-09	1.64686e-08
mltn-12	148.773	-4.24203	0.710849	39.9432	2.12054e-09	1.66106e-08
W03F11.5	125.553	-2.46543	0.387122	39.9104	2.15562e-09	1.68608e-08
D1054.9	115.705	-6.54979	1.18701	39.9118	2.15413e-09	1.68608e-08
C50D2.8	265.65	1.58462	0.286084	39.9072	2.15904e-09	1.68752e-08
C24H12.4	861.984	0.836371	0.147221	39.9046	2.16185e-09	1.68848e-08
C27B7.5	349.581	1.10956	0.44573	39.8965	2.1706e-09	1.69408e-08
F13E9.1	401.668	0.941919	0.20755	39.8878	2.18013e-09	1.70028e-08
snr-1	742.624	0.772368	0.135399	39.874	2.19517e-09	1.71076e-08
parn-1	117.81	0.791882	0.306937	39.8636	2.20663e-09	1.71844e-08
gei-14	376.992	1.54422	0.534772	39.8524	2.219e-09	1.72557e-08
pdp-1	645.27	0.910526	0.188526	39.8532	2.21815e-09	1.72557e-08
ZK662.2	194.714	-3.70934	1.08844	39.8344	2.23908e-09	1.73992e-08
zhit-1	88.5483	1.49912	0.23985	39.8311	2.24273e-09	1.74149e-08
T05H4.10	311.332	0.348144	0.152099	39.8186	2.25685e-09	1.75118e-08
glb-9	28.7101	-1.69757	0.494752	39.8035	2.27397e-09	1.76319e-08
ztf-17	864.851	0.862627	0.147332	39.7924	2.28662e-09	1.77171e-08
C01G5.25	24.6221	-2.97573	0.6387	39.7736	2.30819e-09	1.78714e-08
daf-14	326.609	-1.29088	0.315393	39.764	2.31935e-09	1.79448e-08
scpl-3	197.754	0.892796	0.304278	39.7473	2.33881e-09	1.80823e-08
C01F1.5	361.884	-4.87601	0.785911	39.7332	2.35532e-09	1.81968e-08
Y70G10A.2	7.80161	2.66494	0.707546	39.7102	2.38252e-09	1.83936e-08
sqv-7	466.413	0.15487	0.191447	39.691	2.40553e-09	1.85579e-08
spe-6	64.7168	-0.425244	0.565419	39.6659	2.43593e-09	1.87789e-08
grl-9	13.8482	-0.47705	1.27432	39.6636	2.43872e-09	1.87869e-08
fbxc-51	66.3039	-0.0418604	0.431949	39.6608	2.44217e-09	1.87999e-08
Y75B8A.7	461.778	0.687193	0.211057	39.6069	2.50885e-09	1.92994e-08
F14F3.4	12.7913	1.59928	1.13935	39.6044	2.51192e-09	1.93091e-08
K03H6.1	26.1189	-1.19947	0.471688	39.595	2.5238e-09	1.93866e-08
C54D10.10	96.3883	-1.21783	0.719115	39.5925	2.52696e-09	1.93969e-08
T25C12.3	13285.9	0.340451	0.263744	39.5586	2.57016e-09	1.97144e-08
phg-1	78.236	-4.42168	0.926181	39.5555	2.57414e-09	1.97308e-08
Y39G8B.1	1287.34	-1.23152	0.244441	39.5411	2.59278e-09	1.98595e-08
rom-1	128.571	-0.875958	0.271096	39.5238	2.61532e-09	2.00177e-08
F18C12.3	390.296	0.889456	0.15713	39.4853	2.66603e-09	2.03913e-08
F54C9.14	44.541	-1.54903	0.385012	39.4793	2.67412e-09	2.04386e-08
dnj-8	1018.89	0.853282	0.17445	39.445	2.72035e-09	2.07771e-08
pgp-10	255.812	-1.993	0.377512	39.4165	2.75937e-09	2.10601e-08
Y55F3BR.1	524.253	1.19231	0.222771	39.4049	2.77547e-09	2.11679e-08
mab-3	215.886	-0.626252	0.467532	39.3955	2.78849e-09	2.1252e-08
lgc-33	59.3341	-1.57557	0.362478	39.3572	2.84244e-09	2.16478e-08
jtr-1	86.099	1.48712	0.304346	39.3366	2.87189e-09	2.18566e-08
M153.1	371.587	-1.80915	0.304511	39.2944	2.93309e-09	2.23065e-08
unc-80	465.457	-1.23575	0.263814	39.2711	2.96743e-09	2.25516e-08
acbp-3	654.76	-3.67062	0.564704	39.2203	3.04378e-09	2.31154e-08
ulp-5	103.087	1.0301	0.45326	39.2116	3.05717e-09	2.32007e-08
F31F7.1	1702.76	0.988988	0.356547	39.1933	3.08513e-09	2.33963e-08
F32D8.7	224.816	-1.90393	0.407361	39.1144	3.20939e-09	2.43214e-08
spr-2	594.305	1.20097	0.25999	39.0791	3.2665e-09	2.47367e-08
rict-1	627.387	1.71361	0.357203	39.0277	3.35156e-09	2.53629e-08
bli-5	85.9933	-2.60397	0.572394	39.0256	3.35508e-09	2.53716e-08
F53B1.8	266.383	1.16859	0.214096	39.0232	3.35913e-09	2.53843e-08
W02F12.2	134.7	0.246489	0.417182	38.9788	3.43452e-09	2.59357e-08
C47E12.3	420.48	0.385884	0.132126	38.9691	3.45119e-09	2.60432e-08
tftc-5	374.334	1.55873	0.269248	38.9126	3.55003e-09	2.67702e-08
madd-4	205.912	-1.1497	0.270777	38.8901	3.59022e-09	2.70542e-08
H06I04.3	1516.86	1.2064	0.222374	38.8752	3.61702e-09	2.7237e-08
C05C8.5	311.196	0.982996	0.212916	38.8706	3.62547e-09	2.72814e-08
noah-1	6326.64	-3.49293	0.561906	38.8624	3.64031e-09	2.73739e-08
T12B3.3	680.937	-0.654039	0.252	38.8578	3.64872e-09	2.74179e-08
Y52B11B.1	15.5314	-7.83074	1.31019	38.8089	3.73903e-09	2.80768e-08
W01F3.2	302.839	1.54983	0.359583	38.7944	3.7662e-09	2.8261e-08
B0524.6	321.574	1.14251	0.341757	38.7588	3.83377e-09	2.87479e-08
ugt-57	80.3874	-6.89909	1.16309	38.7571	3.83703e-09	2.87522e-08
lrp-1	5296.47	-1.54132	0.282579	38.7376	3.87472e-09	2.90143e-08
Y47D3B.3	39.7517	-3.60627	0.643087	38.7102	3.92818e-09	2.93941e-08
pqn-26	93.5788	-4.29033	1.01645	38.7045	3.93926e-09	2.94564e-08
F12A10.8	178.716	1.55699	0.488878	38.6858	3.9763e-09	2.97126e-08
F38A1.8	931.582	0.26972	0.1563	38.6665	4.01486e-09	2.99798e-08
T05A7.1	178.46	2.26609	0.459092	38.6407	4.06703e-09	3.03483e-08
F53B3.5	293.615	-2.54898	0.404442	38.6338	4.08102e-09	3.04315e-08
C16A3.4	802.535	0.560956	0.118545	38.6301	4.08856e-09	3.04452e-08
M03B6.3	440.947	-4.37941	0.762653	38.6305	4.08785e-09	3.04452e-08
oef-1	318.103	0.371722	0.333378	38.5981	4.15469e-09	3.09162e-08
num-1	756.623	1.47993	0.253119	38.5701	4.21314e-09	3.13294e-08
B0238.9	501.197	1.31019	0.53477	38.5674	4.21883e-09	3.13499e-08
aqp-7	1696.42	1.02703	0.30204	38.5592	4.23626e-09	3.14576e-08
hot-4	80.8986	-2.57865	0.456148	38.5578	4.23924e-09	3.14579e-08
Y53F4B.27	357.475	-3.50615	0.575211	38.5435	4.26953e-09	3.16607e-08
T10E9.2	480.607	1.012	0.218052	38.5282	4.30234e-09	3.1882e-08
Y48G9A.11	122.534	0.805311	0.563172	38.5026	4.3578e-09	3.22706e-08
hhat-2	70.2398	-2.51318	0.404517	38.4944	4.37576e-09	3.23813e-08
unc-73	738.454	-0.990181	0.334215	38.4887	4.3881e-09	3.24501e-08
F56C9.6	548.748	1.68417	0.492272	38.4632	4.44445e-09	3.28441e-08
C47E8.9	11.8631	-4.65817	1.10765	38.4555	4.46174e-09	3.29492e-08
T22B7.7	390.33	4.44981	0.69941	38.4431	4.48931e-09	3.31299e-08
F10E9.3	272.142	0.578689	0.235926	38.4207	4.53994e-09	3.34805e-08
dmd-3	48.8066	-1.12271	0.632981	38.404	4.57796e-09	3.37376e-08
F10E7.9	166.009	-1.49804	0.275603	38.3943	4.60018e-09	3.38781e-08
F17H10.1	447.274	-1.29526	0.209752	38.3826	4.62723e-09	3.40539e-08
C09D4.1	329.204	-0.796227	0.191385	38.3781	4.63767e-09	3.41072e-08
C47E8.3	36.1875	-2.88369	0.575538	38.3471	4.71006e-09	3.46159e-08
F10G8.9	90.4908	0.769787	0.21671	38.3416	4.72309e-09	3.46879e-08
scl-9	55.9744	2.95533	0.604619	38.3324	4.74476e-09	3.48231e-08
C09G9.5	46.878	-3.56429	0.689981	38.3239	4.76517e-09	3.49489e-08
cyn-17	103.397	-4.97212	0.973651	38.3148	4.78687e-09	3.50841e-08
F42G10.1	204.776	2.04234	0.334415	38.3041	4.81238e-09	3.52469e-08
ubxn-2	537.473	1.14039	0.205051	38.2989	4.82502e-09	3.53153e-08
inso-1	109.807	-1.61402	0.259354	38.2775	4.877e-09	3.56714e-08
F34H10.3	276.636	-0.599897	0.229251	38.2618	4.91527e-09	3.59268e-08
H37A05.2	28.3638	-0.306395	0.717507	38.2471	4.95153e-09	3.61671e-08
Y47G6A.33	214.207	2.56885	0.503425	38.2433	4.96102e-09	3.62117e-08
F20D6.11	642.109	-0.578808	0.231064	38.2288	4.99719e-09	3.64509e-08
F56A8.5	124.85	1.07781	0.227947	38.2101	5.04415e-09	3.67684e-08
hmit-1.3	455.698	1.32125	0.221536	38.2026	5.06299e-09	3.68806e-08
ZC190.4	446.324	-1.05429	0.290208	38.1976	5.07581e-09	3.69489e-08
nstp-3	124.653	-4.25491	0.818901	38.1384	5.2282e-09	3.80323e-08
tdc-1	924.662	0.318586	0.464643	38.1343	5.23886e-09	3.8084e-08
try-10	28.6858	1.30174	0.576234	38.098	5.33487e-09	3.87556e-08
cnnm-3	170.036	1.16623	0.232653	38.0883	5.36075e-09	3.89172e-08
C36A4.4	1207.89	1.2296	0.213819	38.0815	5.37895e-09	3.90229e-08
C50F4.10	77.1618	-1.83598	0.499857	38.0746	5.39769e-09	3.91323e-08
ptr-12	313.078	-1.15697	0.309922	38.0608	5.4349e-09	3.93755e-08
Y48C3A.20	238.194	1.27247	0.22633	38.0436	5.48197e-09	3.96896e-08
ostb-1	2240.45	0.173214	0.146054	38.0066	5.5843e-09	4.04032e-08
K10H10.10	25.2259	3.80764	0.885176	37.9749	5.67346e-09	4.10205e-08
ghi-1	53.5069	0.568221	0.406782	37.9487	5.74834e-09	4.15339e-08
cpr-6	6132.85	0.720433	0.279933	37.9057	5.87318e-09	4.23787e-08
nlp-67	88.0783	0.702043	0.565124	37.9067	5.87045e-09	4.23787e-08
F21G4.3	39.9346	-5.09722	0.991243	37.8696	5.98019e-09	4.31218e-08
Y40D12A.1	311.086	0.983069	0.184881	37.8272	6.10831e-09	4.4016e-08
T05F1.4	188.701	1.25477	0.248461	37.8162	6.14223e-09	4.42307e-08
rde-1	853.807	1.0567	0.192491	37.8129	6.15236e-09	4.42738e-08
ufl-1	888.593	0.11665	0.140074	37.8098	6.1619e-09	4.43127e-08
T03F6.6	115.627	-0.613875	0.47386	37.8065	6.17184e-09	4.43544e-08
F36H1.11	18.7531	-1.75282	0.778914	37.7967	6.20224e-09	4.4543e-08
sulp-8	218.955	-1.21836	0.201191	37.7932	6.21321e-09	4.45919e-08
rbm-28	592.812	0.88982	0.222573	37.7878	6.22994e-09	4.4682e-08
fbl-1	296.35	0.578327	0.312828	37.7792	6.25675e-09	4.48442e-08
ptr-3	151.687	0.870023	0.546248	37.7714	6.28134e-09	4.49853e-08
Y71G12B.18	167.473	-8.35987	1.21184	37.7703	6.28483e-09	4.49853e-08
hxk-2	595.099	0.795882	0.205044	37.76	6.31727e-09	4.51872e-08
C14C10.1	282.652	-1.17338	0.58148	37.7551	6.33266e-09	4.52369e-08
cblc-1	478.621	-1.65335	0.277533	37.7558	6.33043e-09	4.52369e-08
erfa-3	1959.03	0.522902	0.141871	37.7527	6.34026e-09	4.5261e-08
magu-4	514.632	-1.40541	0.273889	37.6934	6.53096e-09	4.65913e-08
C46H11.2	199.902	-0.81537	0.318088	37.656	6.65439e-09	4.74402e-08
vha-6	4193.67	0.55516	0.238152	37.6104	6.80794e-09	4.85026e-08
C04E6.12	16.0845	-3.98715	0.735419	37.5992	6.84617e-09	4.87425e-08
cdka-1	139.362	-1.55769	0.290752	37.5967	6.85456e-09	4.87699e-08
C01G10.7	270.905	1.00966	0.287732	37.5833	6.90072e-09	4.90657e-08
sem-2	237.187	0.138311	0.371023	37.5806	6.90982e-09	4.90978e-08
Y69E1A.8	65.5631	-1.32036	0.609634	37.5544	7.00114e-09	4.97137e-08
kcnl-4	33.9905	-0.93412	0.39409	37.5425	7.04301e-09	4.99779e-08
T13C2.6	2657.59	0.906674	0.208697	37.538	7.05889e-09	5.00574e-08
unc-64	635.701	-1.31099	0.218313	37.5345	7.07111e-09	5.01108e-08
C05E7.2	278.829	2.95489	0.673883	37.5162	7.13617e-09	5.05384e-08
spp-13	208.618	-4.96193	0.842172	37.5099	7.15846e-09	5.06628e-08
mec-15	331.962	1.17535	0.233122	37.4915	7.22461e-09	5.10972e-08
npr-4	46.931	-1.4687	0.348115	37.429	7.45429e-09	5.26868e-08
far-2	16902.1	0.55069	0.232251	37.4095	7.52724e-09	5.31674e-08
F23C8.13	27.7228	-1.98648	0.486948	37.4076	7.53428e-09	5.3182e-08
C05D12.1	193.559	-1.5992	0.261026	37.403	7.55176e-09	5.32702e-08
asm-2	1150.03	1.00532	0.241426	37.4015	7.55727e-09	5.3274e-08
best-13	150.758	-1.51588	0.31385	37.3804	7.63745e-09	5.38039e-08
Y1A5A.1	59.1259	-1.06532	0.61548	37.3781	7.64611e-09	5.38294e-08
C27H5.2	401.413	-2.15553	0.348748	37.3595	7.71755e-09	5.42967e-08
ZC434.8	1253.88	0.9558	0.5863	37.3395	7.79542e-09	5.48085e-08
C16C10.2	322.957	0.18266	0.213973	37.3342	7.81587e-09	5.49162e-08
atic-1	1152.54	-1.08917	0.276848	37.326	7.848e-09	5.51058e-08
gpa-16	807.433	0.626498	0.330542	37.3207	7.86894e-09	5.52166e-08
F38A5.2	800.922	0.396976	0.149253	37.3085	7.91712e-09	5.55184e-08
xnd-1	865.837	1.73518	0.653186	37.3047	7.93196e-09	5.5586e-08
clec-180	2531.79	-3.58635	0.599453	37.2968	7.96346e-09	5.57703e-08
F23F12.8	18.727	-3.06133	0.750416	37.274	8.05466e-09	5.63721e-08
atx-3	202.996	0.39637	0.25642	37.2551	8.13142e-09	5.68722e-08
octr-1	19.6362	2.92139	0.527636	37.2523	8.14273e-09	5.6877e-08
mut-2	245.633	1.6683	0.370199	37.2526	8.14134e-09	5.6877e-08
npax-4	31.1057	-1.03899	0.62775	37.2451	8.17198e-09	5.7044e-08
ccb-2	24.0517	-0.881759	0.783229	37.2401	8.19239e-09	5.71493e-08
R07G3.7	561.593	0.609502	0.223314	37.2271	8.24581e-09	5.74845e-08
ttll-11	33.9925	-0.980876	0.651278	37.2239	8.25892e-09	5.75384e-08
cep-1	386.823	0.792041	0.210284	37.2217	8.2683e-09	5.75663e-08
glo-1	74.5155	-2.91644	0.532601	37.2191	8.27891e-09	5.76027e-08
K10C3.5	614.666	0.349415	0.233369	37.2125	8.3062e-09	5.77551e-08
T25F10.3	240.262	1.96594	0.406241	37.1971	8.37062e-09	5.81652e-08
prom-1	499.3	1.52495	0.597828	37.1479	8.57896e-09	5.95742e-08
F56D3.1	1388.05	-3.1593	0.508849	37.1441	8.59513e-09	5.96479e-08
lfi-1	2423.36	1.8846	0.314226	37.142	8.60418e-09	5.9672e-08
pkc-2	480.095	0.844303	0.187118	37.1385	8.61948e-09	5.97394e-08
W09D10.4	632.84	1.02068	0.224161	37.1279	8.6651e-09	6.00167e-08
nhr-138	238.263	-0.233794	0.212716	37.0786	8.88153e-09	6.1476e-08
glr-8	14.7777	-3.70795	0.853721	37.0348	9.0782e-09	6.27968e-08
emb-30	737.987	0.20929	0.218024	37.025	9.12268e-09	6.30637e-08
rpy-1	221.888	-0.812097	0.238168	37.0223	9.1349e-09	6.30668e-08
pxd-1	285.595	-0.993876	0.248593	37.0229	9.1324e-09	6.30668e-08
cup-15	262.31	1.32863	0.390968	37.0001	9.23699e-09	6.37305e-08
F07E5.5	342.895	0.265782	0.208305	36.971	9.37218e-09	6.46216e-08
M04C7.4	8.68863	-1.46388	0.969853	36.9634	9.40802e-09	6.4827e-08
rpoa-49	370.444	1.02472	0.213512	36.9578	9.43457e-09	6.49547e-08
F26H9.5	921.073	0.890368	0.28594	36.9569	9.43869e-09	6.49547e-08
Y55F3BR.2	129.701	2.36607	0.634136	36.9399	9.51914e-09	6.54662e-08
ife-2	340.026	-1.03531	0.169801	36.9228	9.60113e-09	6.59877e-08
F58G1.7	70.682	-2.00665	0.345822	36.9184	9.6222e-09	6.60901e-08
srf-3	413.661	-1.23797	0.205131	36.9145	9.64093e-09	6.61763e-08
C01G10.10	93.0472	0.568501	0.215525	36.8554	9.93022e-09	6.81184e-08
W08F4.7	63.4474	-2.47044	0.418627	36.8359	1.00273e-08	6.87406e-08
ZK1128.3	92.2606	-1.05512	0.541678	36.8185	1.01151e-08	6.92979e-08
C43E11.9	236.141	0.0715943	0.225608	36.8168	1.01237e-08	6.93126e-08
lin-24	376.74	0.94549	0.207066	36.8059	1.01787e-08	6.96443e-08
ugt-58	847.687	-1.2754	0.223954	36.8003	1.02076e-08	6.97978e-08
rga-1	443.669	0.526757	0.161821	36.731	1.05673e-08	7.2211e-08
Y7A5A.1	957.148	-1.47084	0.24479	36.714	1.06573e-08	7.27793e-08
cox-10	171.837	-0.309099	0.22328	36.6914	1.07785e-08	7.35601e-08
T28B8.1	313.292	0.580731	0.203041	36.6555	1.09737e-08	7.48446e-08
pfas-1	1195.6	-1.44683	0.258145	36.6541	1.09816e-08	7.48509e-08
ostd-1	1492.82	0.455069	0.203118	36.6524	1.09908e-08	7.4866e-08
baz-2	427.543	0.281156	0.251153	36.6313	1.11077e-08	7.56143e-08
ZK666.14	19.7433	-1.45458	0.605225	36.6268	1.11324e-08	7.57342e-08
C49H3.9	389.405	1.02781	0.211361	36.6229	1.11544e-08	7.58356e-08
lact-5	155.844	-2.17836	0.3651	36.6163	1.11909e-08	7.60357e-08
mboa-3	552.945	-1.60817	0.273918	36.6116	1.12174e-08	7.61671e-08
glo-4	695.405	-0.668858	0.204437	36.6087	1.12336e-08	7.62293e-08
fog-3	59.7177	-1.54689	0.652558	36.5978	1.12952e-08	7.65983e-08
jac-1	467.847	-1.39408	0.229602	36.5788	1.14031e-08	7.7281e-08
abu-13	976.761	-3.12019	0.504014	36.5624	1.14966e-08	7.78655e-08
F53B3.6	553.674	-2.35453	0.38215	36.5282	1.16952e-08	7.91608e-08
T04F8.3	13.9825	-3.43076	0.609877	36.4935	1.18998e-08	8.04946e-08
Y77E11A.7	478.04	1.37743	0.257446	36.4725	1.20252e-08	8.12915e-08
Y11D7A.3	771.606	0.925805	0.383205	36.4665	1.20614e-08	8.14849e-08
such-1	370.927	1.57878	0.436459	36.4528	1.21444e-08	8.19936e-08
F37B12.1	126.037	-1.9769	0.391972	36.4503	1.21597e-08	8.20453e-08
tag-343	419.15	-1.22879	0.298894	36.4486	1.21697e-08	8.20614e-08
ima-1	681.533	1.25374	0.286276	36.4371	1.22401e-08	8.2484e-08
dsh-1	341.886	-0.9815	0.18842	36.3876	1.2547e-08	8.44988e-08
F25D7.5	15.9959	1.7501	0.617007	36.3774	1.26107e-08	8.48743e-08
F55A11.1	895.474	0.103547	0.205351	36.3737	1.26343e-08	8.49797e-08
flad-1	443.173	0.783829	0.173979	36.3587	1.27297e-08	8.55676e-08
C02B10.3	335.083	-1.30001	0.225211	36.3328	1.28952e-08	8.66262e-08
Y39A3CL.7	436.406	0.968143	0.176374	36.3137	1.30194e-08	8.74052e-08
suco-1	1364	0.833417	0.225816	36.3075	1.30593e-08	8.76186e-08
osg-1	75.5334	-1.7662	0.33897	36.2786	1.32494e-08	8.88382e-08
ran-2	1234.93	0.0564048	0.173535	36.2756	1.32692e-08	8.8915e-08
ztf-13	136.649	-1.46594	0.241558	36.2587	1.33824e-08	8.96176e-08
F07D3.3	30.153	-2.26492	0.532034	36.2095	1.37153e-08	9.17897e-08
kvs-4	58.9221	-1.55734	0.391825	36.1873	1.38688e-08	9.27009e-08
F54C1.6	5.04249	-2.62461	0.961321	36.1877	1.3866e-08	9.27009e-08
sym-2	794.849	-1.92742	0.350475	36.1664	1.40138e-08	9.36118e-08
F44A2.7	16.901	-3.10836	0.603108	36.1652	1.40229e-08	9.36141e-08
vdac-1	7428.88	0.424106	0.186774	36.1471	1.41499e-08	9.43446e-08
W07A12.4	100.013	-2.13003	0.350505	36.1477	1.4146e-08	9.43446e-08
D1081.7	1058.77	1.98718	0.65153	36.1282	1.42843e-08	9.51813e-08
taf-7.2	219.346	0.940869	0.22538	36.1136	1.43891e-08	9.58198e-08
cup-5	500.234	1.34767	0.269457	36.104	1.44582e-08	9.62205e-08
daf-9	65.1662	0.843317	0.441534	36.101	1.44802e-08	9.6307e-08
Y65B4BL.1	97.8916	-3.62101	0.622968	36.0904	1.45567e-08	9.67556e-08
drh-3	892.695	1.04155	0.209006	36.0805	1.46293e-08	9.71778e-08
rocf-1	236.447	-6.28952	0.99008	36.0569	1.48026e-08	9.82681e-08
Y5F2A.4	244.646	1.60352	0.354966	36.0463	1.48812e-08	9.87284e-08
ora-1	423.405	-3.72686	0.924152	36.0305	1.49996e-08	9.94526e-08
C06H5.6	381.418	0.185425	0.274855	36.0226	1.50585e-08	9.97815e-08
F13H8.2	858.968	0.980064	0.277121	36.009	1.51617e-08	1.00403e-07
scav-4	261.529	1.19149	0.35271	36.007	1.51771e-08	1.00443e-07
cul-5	825.103	-0.180985	0.160933	35.9833	1.53576e-08	1.01575e-07
E01A2.2	1489.09	0.959919	0.160674	35.9642	1.55051e-08	1.02487e-07
C56G2.5	106.799	-0.549434	0.620092	35.955	1.55763e-08	1.02894e-07
Y53G8AL.1	47.7043	0.254044	0.32797	35.9526	1.55951e-08	1.02955e-07
F40H3.2	69.9996	3.95608	0.659961	35.9091	1.59379e-08	1.05153e-07
Y10G11A.1	449.457	0.684808	0.184653	35.8897	1.60935e-08	1.06114e-07
chil-14	138.65	-2.54868	0.46911	35.8751	1.62115e-08	1.06761e-07
dpy-2	1233.9	-2.59985	0.554787	35.8759	1.6205e-08	1.06761e-07
tag-266	138.571	1.87857	0.377589	35.8394	1.65033e-08	1.08563e-07
ZK856.5	130.567	-0.0268146	0.337121	35.8379	1.65156e-08	1.08563e-07
lon-3	2014.39	-4.53235	0.719126	35.8381	1.65144e-08	1.08563e-07
plin-1	2432.04	0.792371	0.266276	35.8312	1.65709e-08	1.08793e-07
lin-25	489.095	-0.31633	0.220764	35.8323	1.65624e-08	1.08793e-07
elo-4	205.079	-0.713335	0.547888	35.8234	1.66359e-08	1.09153e-07
plx-2	255.209	-2.03252	0.374793	35.815	1.67059e-08	1.09545e-07
ttr-50	49.0431	1.48282	0.591282	35.804	1.67982e-08	1.10082e-07
lipl-6	138.221	-2.32891	0.556594	35.7793	1.70069e-08	1.11382e-07
F18E9.7	122.475	3.33982	0.61283	35.7653	1.71261e-08	1.12094e-07
col-184	4680.05	5.00969	0.814667	35.7512	1.72472e-08	1.12818e-07
C42D4.3	714.188	2.26736	0.883497	35.7367	1.73734e-08	1.13574e-07
F45D3.3	546.228	-0.501766	0.404022	35.7286	1.74431e-08	1.1396e-07
K07E1.1	548.959	2.80095	0.585844	35.7244	1.74798e-08	1.1413e-07
vha-13	8254.26	0.367393	0.22023	35.7198	1.75201e-08	1.14324e-07
atat-2	76.3472	-2.5411	0.420367	35.7009	1.76869e-08	1.15342e-07
F41E6.12	262.706	-0.742709	0.349311	35.6858	1.78204e-08	1.16142e-07
ZK1248.19	166.929	-0.488209	0.324979	35.6825	1.78499e-08	1.16263e-07
abl-1	515.461	-1.35322	0.249772	35.6792	1.78796e-08	1.16386e-07
F52D10.2	112.717	0.824822	0.240663	35.6092	1.85162e-08	1.20457e-07
ptd-2	64.2241	-2.51929	0.435786	35.6079	1.85284e-08	1.20462e-07
M01H9.3	883.546	0.997333	0.204588	35.5856	1.87368e-08	1.21744e-07
E02H4.2	17.8663	2.62946	0.568808	35.5661	1.89197e-08	1.22858e-07
cpn-3	2849.33	0.666846	0.297692	35.5205	1.93566e-08	1.25618e-07
acbp-4	37.2361	0.085067	0.521542	35.4803	1.97495e-08	1.28091e-07
T22H9.1	474.652	0.798889	0.178565	35.4737	1.98146e-08	1.28369e-07
ril-2	1065.57	0.368986	0.105317	35.4723	1.98284e-08	1.28369e-07
K09C8.7	18.072	-0.841195	1.05921	35.4733	1.98189e-08	1.28369e-07
piit-1	38.3496	0.277167	0.939238	35.4671	1.98804e-08	1.28628e-07
F33E11.3	494.834	1.04273	0.282598	35.46	1.99508e-08	1.29005e-07
crn-4	27.7017	3.17395	0.666103	35.4511	2.00398e-08	1.29503e-07
F52E10.4	80.1963	-1.01495	0.336183	35.4498	2.00523e-08	1.29505e-07
Y23H5A.2	87.299	0.985685	0.346253	35.4228	2.03253e-08	1.31189e-07
cdh-10	1170.46	-3.17433	0.57524	35.4082	2.04741e-08	1.3207e-07
ZC328.5	20.9788	5.11358	0.936854	35.3851	2.07116e-08	1.33522e-07
ZK1055.7	353.65	-1.49485	0.260247	35.3821	2.07434e-08	1.33646e-07
C15B12.1	451.55	-1.48355	0.275655	35.3644	2.09273e-08	1.3475e-07
dbt-1	1322.67	0.180991	0.135886	35.3454	2.11278e-08	1.35959e-07
ets-4	438.97	-1.35829	0.29201	35.3243	2.13513e-08	1.37315e-07
acl-6	596.937	1.02585	0.181089	35.2631	2.20147e-08	1.41496e-07
gly-8	2015.37	-1.603	0.273421	35.2519	2.21389e-08	1.4221e-07
drsh-1	674.627	1.35651	0.281988	35.2474	2.21883e-08	1.42441e-07
rha-2	465.793	0.510601	0.301812	35.2461	2.22024e-08	1.42447e-07
C53H9.2	3713.66	0.951365	0.2008	35.2423	2.2245e-08	1.42635e-07
C26B9.2	42.1884	-4.72249	0.980934	35.2311	2.23703e-08	1.43352e-07
K10G9.2	92.3011	-0.536011	0.270404	35.2265	2.24211e-08	1.43592e-07
H09F14.1	30.3493	-1.1786	0.417095	35.1942	2.27867e-08	1.45846e-07
fbp-1	1885.22	-0.0188064	0.195658	35.1527	2.32637e-08	1.4881e-07
cls-1	816.273	-0.891601	0.228372	35.1341	2.34816e-08	1.50114e-07
C02F12.5	62.8567	0.729333	0.701391	35.0774	2.4157e-08	1.5434e-07
eat-3	1260.44	0.865508	0.146945	35.073	2.42099e-08	1.54585e-07
Y17D7B.2	42.4909	-3.61928	0.640843	35.0659	2.42966e-08	1.55046e-07
C38C3.6	11.9494	-5.71864	1.10477	35.0313	2.472e-08	1.57654e-07
moe-3	267.188	-1.65488	0.308321	35.028	2.47604e-08	1.57818e-07
rad-26	790.708	1.38005	0.271172	35.0125	2.49539e-08	1.58957e-07
C24A1.3	300.96	-1.05299	0.230207	34.985	2.52994e-08	1.61062e-07
K09D9.1	27.7221	-2.33106	0.558467	34.9753	2.54214e-08	1.61646e-07
Y39A1A.9	522.491	-2.89602	0.487636	34.9754	2.54202e-08	1.61646e-07
teg-1	251.973	0.283721	0.25039	34.9693	2.54985e-08	1.62041e-07
nhx-5	316.711	-0.83349	0.196434	34.9595	2.56232e-08	1.62736e-07
H32C10.1	69.7594	-1.27562	0.346593	34.9469	2.57851e-08	1.63667e-07
ekl-1	437.135	0.185745	0.184277	34.895	2.6463e-08	1.67871e-07
bed-2	588.648	-1.03551	0.22504	34.8779	2.66906e-08	1.69114e-07
C11H1.2	127.213	-1.41801	0.26964	34.8788	2.66787e-08	1.69114e-07
unc-10	146.723	-1.71058	0.319578	34.871	2.67831e-08	1.696e-07
K02E10.1	79.5142	-0.91308	0.328424	34.867	2.68363e-08	1.69836e-07
sqv-8	370.295	0.793882	0.189202	34.8456	2.71248e-08	1.7156e-07
T05F1.9	113.933	-2.25547	0.552577	34.8378	2.72309e-08	1.7206e-07
C26B9.6	110.81	-2.31206	0.393285	34.8375	2.72359e-08	1.7206e-07
rde-8	189.291	1.30732	0.28471	34.8307	2.73275e-08	1.72537e-07
tofu-5	311.35	1.35721	0.264197	34.827	2.73786e-08	1.72758e-07
tag-18	933.668	0.888959	0.269287	34.8231	2.74324e-08	1.72995e-07
rnp-8	764.461	1.5033	0.690683	34.819	2.74884e-08	1.73247e-07
sqt-2	3132.44	-3.3932	0.558334	34.8158	2.75323e-08	1.73421e-07
C30H6.5	211.811	-1.68667	0.590135	34.8081	2.76382e-08	1.73986e-07
szy-4	868.028	1.97325	0.64905	34.802	2.77228e-08	1.74416e-07
cgef-1	332.883	0.472169	0.230253	34.7776	2.80628e-08	1.76451e-07
T24H10.1	419.401	1.29835	0.23145	34.7433	2.85481e-08	1.79398e-07
nfki-1	873.209	-1.00367	0.231113	34.7195	2.88912e-08	1.81447e-07
bro-1	18.9308	-4.50705	0.780582	34.7065	2.90793e-08	1.82521e-07
metl-17	419.651	1.06919	0.192512	34.6699	2.96159e-08	1.8578e-07
col-54	1434.54	-1.00305	0.799547	34.6644	2.96973e-08	1.86182e-07
Y57G11C.42	174.897	1.46056	0.56418	34.6517	2.98872e-08	1.87263e-07
K04C2.2	979.423	1.28373	0.262695	34.5996	3.06762e-08	1.92094e-07
ruvb-2	718.388	1.18165	0.252748	34.5625	3.12492e-08	1.95568e-07
W09G12.10	70.1643	-3.4843	0.625694	34.5571	3.13346e-08	1.95988e-07
T09B4.5	248.9	-1.44804	0.340257	34.5459	3.15106e-08	1.96973e-07
F40F9.5	201.649	-0.538703	0.27805	34.5443	3.15361e-08	1.97018e-07
arf-1.1	28.0592	-1.0482	0.565167	34.5405	3.1595e-08	1.97271e-07
Y61A9LA.1	177.223	1.59601	0.285984	34.4958	3.23095e-08	2.01615e-07
hrg-7	1292.84	-0.629726	0.352452	34.4943	3.23336e-08	2.01647e-07
rde-10	348.664	1.19609	0.253789	34.4884	3.24297e-08	2.02011e-07
che-12	86.6468	-1.22991	0.357375	34.489	3.24202e-08	2.02011e-07
chil-10	278.38	-0.577915	0.168932	34.4868	3.24561e-08	2.02058e-07
mlt-2	120.941	-1.74275	0.295227	34.4778	3.26014e-08	2.02845e-07
C05D2.8	816.922	0.18301	0.22011	34.4527	3.30129e-08	2.05286e-07
efl-2	199.564	0.480049	0.296328	34.4214	3.35347e-08	2.08409e-07
M60.7	25.8763	-2.91953	0.517492	34.4193	3.35701e-08	2.08508e-07
mth-2	151.627	-0.39778	0.300791	34.4016	3.38684e-08	2.10239e-07
mam-1	121.903	-1.9031	0.347783	34.3268	3.51577e-08	2.18116e-07
C18B2.1	11.6905	-3.91189	0.805589	34.3088	3.54764e-08	2.19966e-07
hda-6	734.223	1.37695	0.287881	34.295	3.57227e-08	2.21365e-07
alh-8	7850.2	0.113855	0.222468	34.2776	3.60349e-08	2.23171e-07
cht-1	592.798	-0.934242	0.509761	34.2505	3.65249e-08	2.26074e-07
C02B10.4	589.951	1.29637	0.231391	34.2296	3.691e-08	2.28326e-07
rbm-34	614.851	-0.191574	0.244993	34.2183	3.71183e-08	2.29482e-07
ccnk-1	243.769	0.885729	0.195642	34.2104	3.72659e-08	2.30261e-07
let-92	2228.49	0.566775	0.134419	34.1915	3.76192e-08	2.32311e-07
C50F2.4	232.189	-1.40353	0.336294	34.1884	3.76772e-08	2.32535e-07
B0303.7	302.951	-0.260228	0.18642	34.1861	3.772e-08	2.32665e-07
C45B11.6	28.6552	-4.35558	0.783753	34.1544	3.83235e-08	2.36251e-07
prx-6	162.895	-1.10959	0.224549	34.149	3.84271e-08	2.36753e-07
frm-7	980.558	1.21103	0.20986	34.1314	3.87665e-08	2.38553e-07
tag-124	199.862	1.08061	0.198707	34.1304	3.87861e-08	2.38553e-07
rde-2	288.07	1.00177	0.233847	34.1323	3.87494e-08	2.38553e-07
che-14	263.079	-2.21388	0.444262	34.1287	3.88183e-08	2.38614e-07
orc-1	734.136	1.9248	0.407797	34.1191	3.90066e-08	2.3955e-07
sem-5	355.296	0.655	0.207715	34.1186	3.90153e-08	2.3955e-07
enpl-1	9244.99	-0.421357	0.196162	34.1156	3.9074e-08	2.39773e-07
C30F12.4	208.532	1.55012	0.569862	34.1133	3.91186e-08	2.3991e-07
F10B5.2	312.11	0.98801	0.170398	34.1055	3.92715e-08	2.40709e-07
hch-1	16.1202	-9.77107	1.62445	34.0807	3.97615e-08	2.43573e-07
lin-33	229.543	-1.86486	0.31994	34.0793	3.97895e-08	2.43605e-07
D2045.9	216.845	-1.34631	0.230366	34.0623	4.01289e-08	2.45543e-07
F33H2.2	655.244	1.27832	0.258242	34.0562	4.02527e-08	2.4616e-07
D1025.1	109.269	-1.22518	0.35727	34.0543	4.02902e-08	2.46249e-07
sws-1	221.276	2.03322	0.444769	34.0295	4.07936e-08	2.49183e-07
tag-51	197.027	0.536914	0.196303	34.0106	4.11812e-08	2.51407e-07
sun-1	470.175	1.18984	0.54012	33.9969	4.14636e-08	2.52987e-07
C06E4.8	110.23	-1.97302	0.563288	33.9898	4.16101e-08	2.53736e-07
Y51A2D.13	1038.82	0.540402	0.27519	33.9831	4.17515e-08	2.54453e-07
C05D11.8	445.661	0.712653	0.269171	33.9787	4.18435e-08	2.54869e-07
F36A2.14	129.058	-1.09319	0.534397	33.9756	4.19067e-08	2.55109e-07
vrp-1	183.118	1.09095	0.427544	33.9575	4.22894e-08	2.57147e-07
end-1	3.04283	-0.973821	1.62765	33.9582	4.22735e-08	2.57147e-07
ddx-15	1275.02	0.588993	0.200524	33.9396	4.26688e-08	2.59306e-07
C07A12.7	432.496	-1.02957	0.207967	33.9233	4.30177e-08	2.61278e-07
sma-3	229.236	-0.387077	0.215607	33.9199	4.30903e-08	2.61571e-07
T26C5.2	867.593	-5.43563	0.885425	33.9022	4.34738e-08	2.63749e-07
C18E3.9	238.875	1.28476	0.259415	33.8985	4.35535e-08	2.64083e-07
fkb-7	108.72	-3.80538	0.721984	33.8863	4.38214e-08	2.65557e-07
gdh-1	18245.8	0.302654	0.176601	33.8704	4.41719e-08	2.6753e-07
F32H2.11	53.5966	-2.69403	0.525578	33.8064	4.56081e-08	2.76072e-07
pisy-1	310.434	1.3687	0.271511	33.8007	4.57373e-08	2.76698e-07
dct-6	1215.62	-1.05864	0.215416	33.7868	4.60565e-08	2.78471e-07
sec-61.A	9229.76	0.471077	0.227812	33.7839	4.61231e-08	2.78717e-07
W03C9.6	71.4335	-1.74497	0.304079	33.776	4.63062e-08	2.79666e-07
lin-54	537.873	1.42002	0.347064	33.7734	4.63665e-08	2.79872e-07
F23F1.6	51.4093	2.46316	0.459616	33.7586	4.67114e-08	2.81749e-07
T28H10.3	1316.84	-1.05356	0.287035	33.7578	4.67301e-08	2.81749e-07
mks-6	37.548	-2.79584	0.570908	33.7558	4.67768e-08	2.81872e-07
ain-1	1178.54	-0.994416	0.173557	33.7332	4.73067e-08	2.84904e-07
R13A5.7	104.544	0.5923	0.181057	33.7246	4.75115e-08	2.85832e-07
rpi-1	11.5104	-2.06589	0.670622	33.7245	4.75141e-08	2.85832e-07
rpl-9	7786.55	0.698969	0.193897	33.7015	4.80641e-08	2.88978e-07
rpl-19	10719	0.642931	0.191625	33.6882	4.83849e-08	2.90744e-07
T01D1.4	378.045	-1.89292	0.322169	33.6755	4.8691e-08	2.92419e-07
F11E6.9	99.1491	-3.7323	0.785273	33.6638	4.89784e-08	2.9398e-07
ZC434.3	236.477	-3.73844	0.708299	33.6144	5.02036e-08	3.01165e-07
gnrr-7	8.29016	1.24376	0.869304	33.6087	5.03468e-08	3.01855e-07
T15B7.1	653.624	0.0381307	0.415053	33.5906	5.08033e-08	3.04422e-07
ZK849.1	60.3634	-1.72329	0.663754	33.5744	5.12173e-08	3.06731e-07
npp-5	812.335	0.927386	0.183671	33.5539	5.17446e-08	3.09716e-07
pdpr-1	1056.16	0.869087	0.186436	33.5523	5.17855e-08	3.09787e-07
dnj-23	388.124	0.700551	0.193935	33.5497	5.1852e-08	3.10012e-07
gly-6	1392.34	-0.455845	0.244398	33.5378	5.21626e-08	3.11695e-07
efhd-1	365.432	-1.54822	0.26769	33.5278	5.24231e-08	3.13077e-07
K04F10.7	457.282	0.774755	0.176642	33.5189	5.26567e-08	3.14297e-07
bus-12	132.494	-3.42996	0.668678	33.5171	5.27061e-08	3.14416e-07
lgc-50	111.504	-1.14183	0.294083	33.5045	5.30375e-08	3.16217e-07
F33H1.4	1069.55	1.70314	0.34636	33.502	5.31034e-08	3.16434e-07
F17A9.2	589.773	1.13259	0.201451	33.4721	5.39038e-08	3.21024e-07
R11H6.5	446.265	1.26191	0.22192	33.464	5.41222e-08	3.22146e-07
ZK287.7	191.806	1.09758	0.198493	33.4557	5.43487e-08	3.23314e-07
cht-2	63.6576	-2.962	0.521322	33.4349	5.4916e-08	3.26485e-07
C50D2.1	217.583	-3.35885	0.592537	33.434	5.49427e-08	3.26485e-07
W08E12.2	12.0762	-0.305631	1.55917	33.4144	5.54836e-08	3.29517e-07
cey-4	3816.73	0.99592	0.213731	33.3977	5.59466e-08	3.32082e-07
C46F2.1	139.206	-0.674353	0.39516	33.3915	5.61204e-08	3.32929e-07
sms-3	153.476	0.055893	0.304505	33.3718	5.66758e-08	3.36038e-07
T01H3.3	978.594	0.444889	0.142358	33.3705	5.67141e-08	3.36079e-07
F56F10.1	1039.64	-0.102427	0.219558	33.3599	5.7016e-08	3.37681e-07
comt-1	36.2959	-4.92877	0.872468	33.3447	5.74494e-08	3.4006e-07
vps-53	467.416	0.39577	0.132927	33.337	5.7672e-08	3.41189e-07
peli-1	208.76	0.31375	0.265979	33.3028	5.8667e-08	3.46884e-07
T23F11.4	170.958	-0.997699	0.213711	33.299	5.87777e-08	3.47346e-07
gpi-1	2403.41	0.21904	0.149392	33.2737	5.95247e-08	3.51567e-07
fut-6	51.8854	-0.947005	0.36576	33.2655	5.97699e-08	3.52432e-07
Y18H1A.14	9.63841	-2.44631	1.1337	33.2665	5.97401e-08	3.52432e-07
ZC449.2	102.617	-2.85138	0.608048	33.2664	5.97443e-08	3.52432e-07
zipt-2.4	414.121	1.34424	0.2531	33.2557	6.00638e-08	3.5397e-07
gln-1	171.74	-0.507294	0.197876	33.2256	6.09764e-08	3.5915e-07
snap-1	728.998	0.535221	0.139944	33.2023	6.16884e-08	3.63145e-07
wdr-12	514.262	0.376069	0.220691	33.1915	6.20223e-08	3.64909e-07
R07B1.8	20.9834	0.44516	0.611402	33.1785	6.24276e-08	3.67092e-07
F54D1.1	67.162	-1.16926	0.700551	33.1716	6.26436e-08	3.6816e-07
frpr-18	44.9369	-1.34042	0.435198	33.1296	6.39732e-08	3.75562e-07
K02E10.4	308.414	-1.69272	0.543994	33.1299	6.39622e-08	3.75562e-07
F21F8.5	8.92826	-0.972658	0.669444	33.1115	6.45559e-08	3.78775e-07
Y54E10BR.2	161.277	0.920357	0.275282	33.0861	6.53784e-08	3.83181e-07
Y57A10A.27	251.884	0.289185	0.242455	33.0868	6.53555e-08	3.83181e-07
exc-15	1793.47	-0.632436	0.240508	33.0785	6.56279e-08	3.84433e-07
W01A11.1	866.572	1.00304	0.317319	33.073	6.58105e-08	3.85292e-07
nol-6	451.23	0.509021	0.3324	33.0661	6.60379e-08	3.86412e-07
Y54E5A.5	376.684	0.278175	0.130067	33.0646	6.60864e-08	3.86485e-07
edc-3	1033.21	1.3762	0.239689	33.0543	6.64263e-08	3.8826e-07
R09A1.3	62.7781	-2.05707	0.417355	33.0527	6.64795e-08	3.88359e-07
C39D10.11	97.2446	-1.23392	0.283137	33.0299	6.72429e-08	3.92391e-07
T18D3.9	46.5874	-1.96555	0.412101	33.0306	6.72188e-08	3.92391e-07
F52D1.2	16.8123	-2.1845	0.660657	33.0149	6.77479e-08	3.95122e-07
M01G5.3	543.632	-0.800812	0.162497	33.0129	6.78163e-08	3.95306e-07
ard-1	974.397	0.207502	0.200724	33.0064	6.80391e-08	3.96389e-07
ndg-4	527.435	1.01722	0.188743	33.0005	6.82385e-08	3.97334e-07
tsn-1	6196.82	0.181459	0.202652	32.987	6.87002e-08	3.99805e-07
ztf-1	215.443	1.67101	0.47172	32.9826	6.88541e-08	4.00483e-07
lmd-3	1031.72	0.974352	0.247166	32.9553	6.97988e-08	4.05758e-07
F53A9.3	4.54769	-4.15174	1.21111	32.9525	6.98972e-08	4.06109e-07
nnt-1	1444.92	-1.95646	0.343609	32.95	6.99838e-08	4.06392e-07
rpap-2	347.687	0.932771	0.163253	32.945	7.01596e-08	4.07192e-07
pde-5	25.6189	-1.52187	0.677281	32.9379	7.04096e-08	4.08421e-07
ZK1290.11	39.9794	4.55462	0.82832	32.8919	7.20464e-08	4.17689e-07
Y65B4BL.4	195.228	1.25831	0.610493	32.8715	7.27839e-08	4.21737e-07
eif-2A	2626.45	0.966976	0.20526	32.8705	7.28235e-08	4.21738e-07
C23G10.1	32.8532	-1.97754	0.469858	32.8529	7.34648e-08	4.25222e-07
gba-4	334.131	2.33916	0.480466	32.8394	7.39625e-08	4.2764e-07
cpd-1	638.373	-1.1514	0.249448	32.8395	7.39582e-08	4.2764e-07
nol-10	691.958	1.23604	0.262006	32.8311	7.42719e-08	4.29198e-07
jph-1	526.204	-1.10644	0.30201	32.8073	7.5159e-08	4.3409e-07
K07H8.5	237.801	-2.18033	0.655446	32.7888	7.58593e-08	4.37898e-07
K08B5.2	49.5811	-0.490653	0.424163	32.7661	7.67228e-08	4.42644e-07
sart-3	965.755	0.982111	0.206738	32.7627	7.6855e-08	4.43168e-07
nhl-2	1444.86	1.64273	0.32167	32.7569	7.70771e-08	4.4421e-07
Y7A9D.1	37.7882	-2.56031	0.459293	32.7513	7.72949e-08	4.45226e-07
top-1	2346.72	0.715402	0.142221	32.7367	7.78591e-08	4.48234e-07
eef-1G	10816.7	0.775425	0.169707	32.7296	7.81368e-08	4.49591e-07
unc-38	69.5365	-1.27075	0.316091	32.7148	7.8719e-08	4.52698e-07
C18H9.1	5.51074	-6.33114	1.18831	32.7027	7.91954e-08	4.55193e-07
F44E2.4	2931.61	-2.2698	0.425219	32.6931	7.95753e-08	4.57131e-07
spl-3	552.886	0.726707	0.186738	32.6879	7.9785e-08	4.5809e-07
H24K24.3	1269.09	0.758982	0.216544	32.6643	8.07319e-08	4.63278e-07
glr-4	140.038	-1.34818	0.340414	32.6452	8.1506e-08	4.6747e-07
pitr-4	149.454	-2.78226	0.602019	32.6208	8.25041e-08	4.72941e-07
F29B9.8	558.189	1.82254	0.318889	32.6188	8.25882e-08	4.7317e-07
T16H12.9	101.421	-2.63323	0.588408	32.6167	8.2674e-08	4.73408e-07
spe-49	39.2933	-1.25402	0.61961	32.6109	8.2914e-08	4.74529e-07
dhs-16	52.8256	0.510746	0.580905	32.5909	8.37502e-08	4.79058e-07
add-2	378.407	-1.03457	0.285158	32.5744	8.44421e-08	4.82758e-07
cnd-1	11.9415	-2.2758	0.786744	32.5661	8.47938e-08	4.8451e-07
Y48B6A.1	785.304	0.866228	0.310922	32.5424	8.58029e-08	4.90015e-07
C36E6.2	164.309	0.720431	0.24413	32.5137	8.70442e-08	4.96811e-07
Y56A3A.30	135.7	0.473482	0.278672	32.5127	8.70857e-08	4.96811e-07
dhhc-11	8.42792	-3.80783	0.857681	32.5021	8.75526e-08	4.99208e-07
F40F8.11	621.094	1.30464	0.267351	32.4918	8.80004e-08	5.01495e-07
T22C1.5	262.767	0.408515	0.307257	32.4418	9.02298e-08	5.13926e-07
ile-1	1889.7	0.330755	0.198034	32.4376	9.04206e-08	5.14739e-07
F29A7.6	154.434	0.562797	0.21672	32.4354	9.05192e-08	5.15027e-07
pqn-36	74.9942	1.00728	0.859983	32.4311	9.07126e-08	5.15853e-07
gcy-31	36.6009	-1.97811	0.472581	32.3847	9.28445e-08	5.27696e-07
sulp-6	49.6985	-1.3673	0.517767	32.3819	9.29726e-08	5.28143e-07
cup-14	695.235	0.858538	0.200834	32.3665	9.36916e-08	5.31664e-07
Y38H6C.16	125.104	-1.75981	0.411695	32.3667	9.36827e-08	5.31664e-07
daf-11	53.0031	-1.43263	0.506651	32.3638	9.38173e-08	5.32095e-07
atln-2	54.0498	-1.58404	0.439708	32.3627	9.38682e-08	5.32102e-07
Y105E8A.21	556.194	1.30657	0.242132	32.3483	9.45495e-08	5.35397e-07
aars-2	2783.08	0.855843	0.219843	32.3486	9.45367e-08	5.35397e-07
usp-14	1501.51	1.05411	0.214659	32.3462	9.46467e-08	5.35664e-07
K08E7.6	56.0597	-2.01416	0.444803	32.3421	9.48415e-08	5.36483e-07
alfa-1	533.614	1.21865	0.225	32.3302	9.54096e-08	5.39412e-07
cyk-7	385.866	1.38756	0.506122	32.3016	9.67816e-08	5.4688e-07
abu-12	538.44	-3.22481	0.609684	32.2962	9.7042e-08	5.48062e-07
F48F7.3	9.15294	-6.49011	1.32755	32.2923	9.72318e-08	5.48844e-07
H35B03.2	251.267	0.968165	0.176243	32.2691	9.83694e-08	5.54823e-07
dars-2	273.461	0.73548	0.175142	32.2686	9.83945e-08	5.54823e-07
F18E9.3	356.584	1.22014	0.481528	32.2535	9.91388e-08	5.58726e-07
exos-9	358	0.363514	0.178267	32.2151	1.01062e-07	5.69265e-07
zig-9	220.066	0.547733	0.272727	32.2069	1.01478e-07	5.71305e-07
mltn-9	311.041	-2.51508	0.56903	32.1763	1.03038e-07	5.79788e-07
C55C3.3	46.9925	-1.07615	0.788327	32.1528	1.04259e-07	5.86348e-07
hrdl-1	1813.89	0.218613	0.29332	32.1503	1.04388e-07	5.86763e-07
R05G9.5	8.0221	-2.44823	0.999131	32.1471	1.04556e-07	5.87403e-07
sma-1	4501.28	-1.2134	0.315897	32.1027	1.069e-07	6.00255e-07
F28F8.9	73.3728	1.12882	0.2695	32.0943	1.07353e-07	6.02485e-07
vha-11	3476.15	0.181369	0.199311	32.0878	1.07701e-07	6.04117e-07
nol-2	1159.95	0.843242	0.22509	32.0727	1.08518e-07	6.0838e-07
F45E4.6	62.7822	-1.66689	0.49932	32.0629	1.09051e-07	6.1105e-07
F36A2.2	299.551	1.14024	0.202194	32.0482	1.09856e-07	6.1524e-07
atp-5	4799.75	0.381413	0.176343	32.0153	1.11676e-07	6.25107e-07
rfp-1	1091.54	1.12098	0.22024	31.9999	1.12543e-07	6.29628e-07
F44E2.10	233.996	-0.0848837	0.283367	31.9954	1.12795e-07	6.30708e-07
mrt-2	103.033	-0.171493	0.347091	31.9929	1.12937e-07	6.31171e-07
F07A5.4	37.6985	-3.50145	0.612084	31.9756	1.13915e-07	6.36308e-07
Y75B8A.31	175.886	-0.126272	0.226853	31.9385	1.1605e-07	6.47893e-07
snt-1	335.88	-1.32442	0.314856	31.915	1.17422e-07	6.55216e-07
tep-1	1839.06	-1.45079	0.256943	31.8986	1.18389e-07	6.60263e-07
spi-1	161.748	-3.75341	0.739761	31.8897	1.18918e-07	6.62868e-07
kqt-1	31.43	-2.34134	0.515234	31.8877	1.19035e-07	6.63175e-07
srab-12	9.42596	-3.45585	0.853517	31.8672	1.2026e-07	6.69655e-07
srh-44	7.20388	-1.5555	1.34033	31.8031	1.24177e-07	6.91108e-07
rmd-1	899.322	1.47358	0.601973	31.7921	1.24864e-07	6.94566e-07
atf-7	1369.79	1.30735	0.248832	31.7873	1.25164e-07	6.95513e-07
C47B2.2	337.307	0.88269	0.189982	31.7873	1.25161e-07	6.95513e-07
alh-9	2557.48	-0.0272304	0.310036	31.7815	1.25529e-07	6.97183e-07
ceh-45	4.07135	-2.95228	1.05413	31.7751	1.25932e-07	6.99055e-07
kbrl-1	419.382	0.998122	0.177675	31.7686	1.26336e-07	7.00934e-07
kynu-1	1060.43	0.0247021	0.324259	31.7491	1.27577e-07	7.07455e-07
exo-1	364.497	0.898371	0.302285	31.7383	1.28267e-07	7.10912e-07
C26D10.3	40.3977	1.77555	0.359331	31.6781	1.32186e-07	7.32256e-07
usp-39	567.039	0.978584	0.190453	31.6344	1.35104e-07	7.48031e-07
ztf-7	4681.2	0.915808	0.17172	31.6254	1.35718e-07	7.51044e-07
ZK892.5	90.2332	-1.08557	0.613797	31.6174	1.36261e-07	7.53657e-07
fut-3	341.125	1.00661	0.215554	31.602	1.37316e-07	7.59103e-07
ZK622.1	38.9559	-1.50003	0.533292	31.5895	1.38173e-07	7.63445e-07
lyst-1	281.456	-0.111437	0.191456	31.582	1.38696e-07	7.65938e-07
Y17G7B.21	532.75	0.818711	0.218886	31.5749	1.39183e-07	7.68235e-07
rpap-3	303.777	0.365132	0.210758	31.5609	1.40162e-07	7.72839e-07
nas-13	22.4131	-0.21973	0.66031	31.5615	1.40126e-07	7.72839e-07
hel-1	3134.56	0.650764	0.1164	31.5405	1.41599e-07	7.80362e-07
ppat-1	294.789	-1.04564	0.351077	31.5192	1.43114e-07	7.87929e-07
F58A6.1	184.85	-1.8686	0.492595	31.5192	1.43119e-07	7.87929e-07
abhd-11.1	77.9091	3.98654	0.720342	31.5176	1.43231e-07	7.88141e-07
F07A11.4	523.436	-1.35322	0.304978	31.5104	1.43747e-07	7.9057e-07
F13B9.2	125.839	-3.56778	0.694987	31.5045	1.44173e-07	7.92505e-07
glb-24	47.7166	-2.26859	0.492925	31.4931	1.45001e-07	7.96648e-07
pho-6	27.91	-1.65161	0.473997	31.478	1.46096e-07	8.02254e-07
F38G1.3	35.7445	2.54389	0.469405	31.4633	1.47174e-07	8.07458e-07
C14A4.13	36.2867	-1.08158	0.626946	31.463	1.47194e-07	8.07458e-07
mlst-8	341.834	0.578086	0.183211	31.46	1.47414e-07	8.0825e-07
C48B4.13	38.1618	-2.47216	0.512708	31.4209	1.50327e-07	8.23799e-07
B0495.5	319.997	0.464546	0.176389	31.4198	1.50411e-07	8.23839e-07
B0403.5	236.524	1.58972	0.532063	31.3839	1.53131e-07	8.38304e-07
daz-1	805.097	1.98962	0.681959	31.3785	1.53549e-07	8.40164e-07
let-611	432.942	0.826705	0.167822	31.3412	1.56437e-07	8.55529e-07
gst-1	1374	1.10295	0.281549	31.3251	1.57707e-07	8.62034e-07
rpb-3	452.295	1.22152	0.221082	31.3194	1.58152e-07	8.64025e-07
pign-1	327.794	0.943001	0.233589	31.3124	1.58707e-07	8.66615e-07
maf-1	108.31	-1.8886	0.340478	31.2898	1.60512e-07	8.76027e-07
ari-2	526.404	0.303673	0.169719	31.2473	1.63961e-07	8.94395e-07
F09B12.3	4166.13	-1.38654	0.264289	31.2401	1.64546e-07	8.97129e-07
elpc-3	452.681	0.260202	0.165235	31.229	1.65465e-07	9.01677e-07
CD4.11	12.7899	-4.96848	0.994175	31.2188	1.66313e-07	9.05841e-07
set-22	180.002	1.00405	0.5077	31.2155	1.66587e-07	9.06872e-07
tbc-1	320.37	0.688095	0.236852	31.1951	1.68294e-07	9.157e-07
Y67D8C.7	66.2152	4.11329	0.790618	31.1908	1.68656e-07	9.17203e-07
uba-2	624.962	1.574	0.30216	31.163	1.71019e-07	9.2958e-07
C48E7.1	753.585	-1.65991	0.340708	31.1514	1.72014e-07	9.34511e-07
C07E3.3	403.754	-0.647135	0.352032	31.1479	1.72314e-07	9.35666e-07
H03E18.1	2082.46	-2.75195	0.553955	31.1442	1.72636e-07	9.36944e-07
F21F3.7	110.852	0.77677	0.278876	31.1373	1.73226e-07	9.39668e-07
Y48A6B.9	250.607	-1.6989	0.398679	31.1261	1.74199e-07	9.44467e-07
rgs-4	102.698	-1.15581	0.24666	31.1197	1.74757e-07	9.47014e-07
npp-2	824.345	1.01441	0.224993	31.1074	1.75836e-07	9.52381e-07
vha-19	3486.94	0.319192	0.196507	31.1061	1.75951e-07	9.52519e-07
Y45G5AM.6	109.656	-1.33536	0.342178	31.1019	1.76322e-07	9.54043e-07
rsp-7	770.153	1.29139	0.236869	31.0988	1.76597e-07	9.5505e-07
F15D3.6	621.366	0.467204	0.241408	31.0961	1.76837e-07	9.55866e-07
pqn-96	374.284	-0.0835318	0.268852	31.0807	1.78205e-07	9.62773e-07
Y49G5B.1	243.538	1.91951	0.344145	31.0768	1.7855e-07	9.64152e-07
cpb-1	412.204	1.41314	0.815173	31.0679	1.79347e-07	9.6797e-07
C09F5.1	408.779	-1.49036	0.296273	31.0565	1.80371e-07	9.73003e-07
C04G6.4	293.846	0.336443	0.19478	31.0416	1.8172e-07	9.79787e-07
H27A22.1	328.475	0.0114805	0.2352	31.0377	1.82077e-07	9.81216e-07
rpn-5	1708.69	0.471925	0.132404	31.029	1.82869e-07	9.84993e-07
W03F8.4	447.169	0.987645	0.197889	31.0174	1.83932e-07	9.90216e-07
fbn-1	3051	-3.52414	0.610681	31.0121	1.84419e-07	9.9234e-07
eaf-1	396.573	1.05919	0.223001	31.0062	1.84966e-07	9.94783e-07
ZK688.12	27.2074	-1.66178	0.578077	30.9623	1.8907e-07	1.01634e-06
C05D2.10	439.024	0.65151	0.162276	30.9556	1.89709e-07	1.01927e-06
ints-11	695.772	1.3703	0.259933	30.9279	1.92347e-07	1.03292e-06
ctg-1	509.498	-0.912169	0.360034	30.9225	1.92872e-07	1.03523e-06
deps-1	908.467	1.41604	0.549196	30.9163	1.93473e-07	1.03793e-06
best-17	172.026	-0.540707	0.389158	30.9134	1.93751e-07	1.0389e-06
fshr-1	413.219	0.728169	0.220121	30.9026	1.948e-07	1.044e-06
B0491.6	247.599	0.555019	0.210344	30.8737	1.97637e-07	1.05859e-06
[truncated: 8,718 more rows]

## Sheet: Table 3 Positive interactions
gene	baseMean	Coeff	Coeff_SE	stat	pvalue	padj	int_term_x_neg_one	neg.log.p.adj	int_term_abs	is.sig	int.direction
hch-1	16.1202	-9.77107	1.62445	34.0807	3.97615e-08	2.43573e-07	9.77107	6.61337	9.77107	TRUE	positive
C50F7.9	51.1183	-9.17396	1.00908	147.514	9.28414e-33	1.30809e-30	9.17396	29.8834	9.17396	TRUE	positive
C29A12.6	3.62705	-9.12464	1.88298	22.6435	1.21069e-05	4.37975e-05	9.12464	4.35855	9.12464	TRUE	positive
T05C1.3	186.554	-8.92143	0.975823	99.331	2.69492e-22	1.23322e-20	8.92143	19.909	8.92143	TRUE	positive
cutl-8	105.908	-8.78842	0.776611	279.957	1.6144e-61	2.16088e-58	8.78842	57.6654	8.78842	TRUE	positive
ZC84.1	46.0887	-8.45093	1.46666	42.3408	6.39469e-10	5.44744e-09	8.45093	8.26381	8.45093	TRUE	positive
C14A4.9	207.504	-8.39508	0.904257	81.7864	1.73902e-18	5.01925e-17	8.39508	16.2994	8.39508	TRUE	positive
Y71G12B.18	167.473	-8.35987	1.21184	37.7703	6.28483e-09	4.49853e-08	8.35987	7.34693	8.35987	TRUE	positive
cutl-6	90.8297	-7.96067	0.689531	127.238	2.34762e-28	2.30627e-26	7.96067	25.6371	7.96067	TRUE	positive
F26D11.2	72.3506	-7.8606	0.921852	111.875	5.08944e-25	3.22472e-23	7.8606	22.4915	7.8606	TRUE	positive
dos-2	59.8085	-7.85162	1.00589	88.3623	6.49176e-20	2.24963e-18	7.85162	17.6479	7.85162	TRUE	positive
grd-12	64.8202	-7.8511	1.05334	96.1127	1.34709e-21	5.63463e-20	7.8511	19.2491	7.8511	TRUE	positive
Y52B11B.1	15.5314	-7.83074	1.31019	38.8089	3.73903e-09	2.80768e-08	7.83074	7.55165	7.83074	TRUE	positive
F25D1.3	92.113	-7.73242	1.0955	60.3926	7.68996e-14	1.26834e-12	7.73242	11.8968	7.73242	TRUE	positive
col-56	52.2166	-7.72768	1.01155	117.305	3.36901e-26	2.42116e-24	7.72768	23.616	7.72768	TRUE	positive
F58E6.13	343.055	-7.40795	0.952516	58.9865	1.55329e-13	2.41011e-12	7.40795	11.618	7.40795	TRUE	positive
C43F9.11	44.8116	-7.26161	0.985288	191.335	2.83237e-42	8.66542e-40	7.26161	39.0622	7.26161	TRUE	positive
mam-2	270.517	-7.13482	0.642347	174.966	1.01559e-38	2.13234e-36	7.13482	35.6711	7.13482	TRUE	positive
Y73E7A.8	555.603	-7.06874	0.543004	152.885	6.33024e-34	9.96827e-32	7.06874	31.0014	7.06874	TRUE	positive
ptr-9	18.8316	-6.98847	0.867769	86.9738	1.29984e-19	4.34957e-18	6.98847	17.3616	6.98847	TRUE	positive
C30F8.3	177.571	-6.9616	0.538774	266.14	1.6162e-58	1.92291e-55	6.9616	54.716	6.9616	TRUE	positive
ugt-57	80.3874	-6.89909	1.16309	38.7571	3.83703e-09	2.87522e-08	6.89909	7.54133	6.89909	TRUE	positive
F41G3.2	17.651	-6.78836	1.0297	81.9592	1.59509e-18	4.64135e-17	6.78836	16.3334	6.78836	TRUE	positive
mboa-1	201.137	-6.76474	0.441294	257.688	1.10605e-56	9.86966e-54	6.76474	53.0057	6.76474	TRUE	positive
R05G6.9	46.6101	-6.76226	0.751266	104.413	2.12354e-23	1.08799e-21	6.76226	20.9634	6.76226	TRUE	positive
Y57A10A.24	17.8938	-6.70732	0.956927	83.0164	9.40181e-19	2.80431e-17	6.70732	16.5522	6.70732	TRUE	positive
ptr-10	389.6	-6.58745	0.51971	149.064	4.27703e-33	6.18898e-31	6.58745	30.2084	6.58745	TRUE	positive
D1054.9	115.705	-6.54979	1.18701	39.9118	2.15413e-09	1.68608e-08	6.54979	7.77312	6.54979	TRUE	positive
grl-2	25.5012	-6.49831	1.02667	62.2572	3.02712e-14	5.29647e-13	6.49831	12.276	6.49831	TRUE	positive
F48F7.3	9.15294	-6.49011	1.32755	32.2923	9.72318e-08	5.48844e-07	6.49011	6.26055	6.49011	TRUE	positive
T07G12.3	83.7524	-6.4562	0.778027	235.238	8.29248e-52	4.93311e-49	6.4562	48.3069	6.4562	TRUE	positive
cutl-17	140.597	-6.44248	0.428218	234.076	1.48263e-51	8.35578e-49	6.44248	48.078	6.44248	TRUE	positive
cutl-7	173.001	-6.40067	0.975201	46.7508	7.05003e-11	7.19655e-10	6.40067	9.14288	6.40067	TRUE	positive
Y54G2A.76	158.871	-6.34137	0.871404	70.9982	3.82769e-16	8.52119e-15	6.34137	14.0695	6.34137	TRUE	positive
Y54G2A.28	25.4723	-6.34117	0.934879	52.9647	3.15394e-12	4.02052e-11	6.34117	10.3957	6.34117	TRUE	positive
C18H9.1	5.51074	-6.33114	1.18831	32.7027	7.91954e-08	4.55193e-07	6.33114	6.3418	6.33114	TRUE	positive
glf-1	2029.28	-6.32889	0.525525	143.434	7.14043e-32	8.99527e-30	6.32889	29.046	6.32889	TRUE	positive
Y81G3A.4	60.1509	-6.32003	0.617687	107.858	3.79233e-24	2.17156e-22	6.32003	21.6632	6.32003	TRUE	positive
lys-3	16.5508	-6.3067	1.22724	28.6786	5.92278e-07	2.85938e-06	6.3067	5.54373	6.3067	TRUE	positive
rocf-1	236.447	-6.28952	0.99008	36.0569	1.48026e-08	9.82681e-08	6.28952	7.00759	6.28952	TRUE	positive
K03A11.6	11.3576	-6.26315	1.09444	108.498	2.75334e-24	1.61993e-22	6.26315	21.7905	6.26315	TRUE	positive
ugt-59	362.273	-6.24	0.592616	218.718	3.20623e-48	1.43051e-45	6.24	44.8445	6.24	TRUE	positive
cutl-5	36.9481	-6.16579	0.940767	156.337	1.12657e-34	1.9457e-32	6.16579	31.7109	6.16579	TRUE	positive
col-128	334.549	-6.1609	0.696058	82.5587	1.182e-18	3.48672e-17	6.1609	16.4576	6.1609	TRUE	positive
grd-16	58.477	-6.14928	0.893446	50.3738	1.15204e-11	1.34967e-10	6.14928	9.86977	6.14928	TRUE	positive
zmp-2	301.458	-6.13141	0.468966	159.199	2.69322e-35	4.7277e-33	6.13141	32.3254	6.13141	TRUE	positive
F35G2.5	77.8229	-6.11135	1.08084	45.1554	1.56542e-10	1.49933e-09	6.11135	8.8241	6.11135	TRUE	positive
spp-7	17.4836	-5.97691	1.31769	23.6387	7.36071e-06	2.77628e-05	5.97691	4.55654	5.97691	TRUE	positive
F41G3.3	39.2598	-5.97674	0.964958	59.733	1.06942e-13	1.71676e-12	5.97674	11.7653	5.97674	TRUE	positive
Y37A1B.7	212.706	-5.96914	0.859816	59.304	1.32527e-13	2.08385e-12	5.96914	11.6811	5.96914	TRUE	positive
ZK829.3	61.0063	-5.96756	0.612169	120.143	8.15224e-27	6.46624e-25	5.96756	24.1893	5.96756	TRUE	positive
T06G6.6	415.435	-5.9646	0.749226	59.5495	1.17217e-13	1.86225e-12	5.9646	11.73	5.9646	TRUE	positive
ZC84.6	36.6816	-5.95833	1.19654	25.934	2.33613e-06	1.00206e-05	5.95833	4.9991	5.95833	TRUE	positive
lpr-4	1647.85	-5.91864	0.723638	64.5976	9.3932e-15	1.7646e-13	5.91864	12.7534	5.91864	TRUE	positive
mam-8	154.564	-5.91605	0.363748	419.739	7.16034e-92	3.83365e-88	5.91605	87.4164	5.91605	TRUE	positive
F57F5.3	99.7968	-5.91507	0.572055	112.518	3.68972e-25	2.36584e-23	5.91507	22.626	5.91507	TRUE	positive
B0205.4	124.259	-5.85912	0.794556	65.237	6.82268e-15	1.30227e-13	5.85912	12.8853	5.85912	TRUE	positive
K10D3.4	564.278	-5.85604	0.575415	103.311	3.68358e-23	1.84316e-21	5.85604	20.7344	5.85604	TRUE	positive
F52C9.5	73.5721	-5.85167	0.595126	102.124	6.66959e-23	3.24627e-21	5.85167	20.4886	5.85167	TRUE	positive
C32A9.1	2.93616	-5.80071	1.55899	15.1989	0.000500729	0.00121198	5.80071	2.9165	5.80071	TRUE	positive
F54B11.10	23.3847	-5.79062	1.2111	30.0941	2.91839e-07	1.49952e-06	5.79062	5.82405	5.79062	TRUE	positive
C27A7.8	39.1373	-5.78351	1.08164	87.4116	1.04426e-19	3.54983e-18	5.78351	17.4498	5.78351	TRUE	positive
C03B1.9	5.57659	-5.76739	1.64364	12.576	0.00185843	0.00385735	5.76739	2.41371	5.76739	TRUE	positive
osr-1	335.814	-5.76423	0.784606	47.2009	5.62924e-11	5.87017e-10	5.76423	9.23135	5.76423	TRUE	positive
C07E3.10	62.2826	-5.76241	0.86601	60.277	8.14728e-14	1.33805e-12	5.76241	11.8735	5.76241	TRUE	positive
nhr-38	53.665	-5.75719	0.954073	81.1827	2.35181e-18	6.73346e-17	5.75719	16.1718	5.75719	TRUE	positive
F59B10.2	9.7688	-5.7381	0.92774	67.8208	1.87454e-15	3.87501e-14	5.7381	13.4117	5.7381	TRUE	positive
Y65B4BM.3	1180.78	-5.73581	0.550858	97.7568	5.92094e-22	2.54624e-20	5.73581	19.5941	5.73581	TRUE	positive
C38C3.6	11.9494	-5.71864	1.10477	35.0313	2.472e-08	1.57654e-07	5.71864	6.80229	5.71864	TRUE	positive
Y45F3A.8	25.8635	-5.64566	1.19245	47.1101	5.89064e-11	6.09439e-10	5.64566	9.21507	5.64566	TRUE	positive
C14F11.6	481.646	-5.64331	0.642818	78.7592	7.90044e-18	2.0992e-16	5.64331	15.6779	5.64331	TRUE	positive
spe-29	1.28981	-5.6403	1.67297	12.1084	0.00234801	0.00473315	5.6403	2.32485	5.6403	TRUE	positive
F57G12.2	32.1782	-5.63005	0.683508	98.6022	3.87985e-22	1.73106e-20	5.63005	19.7617	5.63005	TRUE	positive
lin-42	1786.2	-5.62394	0.393055	187.408	2.01802e-41	5.54076e-39	5.62394	38.2564	5.62394	TRUE	positive
lpr-5	2397.93	-5.60581	0.488818	122.726	2.24086e-27	1.93509e-25	5.60581	24.7133	5.60581	TRUE	positive
lpr-1	145.165	-5.58741	0.615084	75.0357	5.08401e-17	1.25437e-15	5.58741	14.9016	5.58741	TRUE	positive
Y46G5A.29	714.382	-5.57588	0.447985	138.296	9.32082e-31	1.08486e-28	5.57588	27.9646	5.57588	TRUE	positive
Y57G11C.44	1.90314	-5.57119	1.882	12.5166	0.00191449	0.00395683	5.57119	2.40265	5.57119	TRUE	positive
Y6D1A.2	248.538	-5.51624	0.524131	196.504	2.13628e-43	7.14854e-41	5.51624	40.1458	5.51624	TRUE	positive
T03G6.1	496.009	-5.50809	0.63297	91.8185	1.15308e-20	4.39401e-19	5.50809	18.3571	5.50809	TRUE	positive
gly-1	51.312	-5.50473	0.711231	55.5403	8.70108e-13	1.20532e-11	5.50473	10.9189	5.50473	TRUE	positive
F57H12.6	1073.27	-5.47225	0.647975	61.5598	4.29002e-14	7.36178e-13	5.47225	12.133	5.47225	TRUE	positive
B0280.7	50.0077	-5.44175	1.29029	26.9026	1.4394e-06	6.43284e-06	5.44175	5.1916	5.44175	TRUE	positive
F40H3.3	69.7124	-5.43822	0.500073	121.468	4.20345e-27	3.54413e-25	5.43822	24.4505	5.43822	TRUE	positive
T26C5.2	867.593	-5.43563	0.885425	33.9022	4.34738e-08	2.63749e-07	5.43563	6.57881	5.43563	TRUE	positive
cutl-9	46.2382	-5.42383	0.87222	42.3448	6.38191e-10	5.44522e-09	5.42383	8.26398	5.42383	TRUE	positive
R12C12.10	23.2805	-5.40752	1.11011	28.36	6.9456e-07	3.30549e-06	5.40752	5.48076	5.40752	TRUE	positive
igdb-3	65.0864	-5.4013	0.905896	54.743	1.29631e-12	1.74383e-11	5.4013	10.7585	5.4013	TRUE	positive
F33H2.8	73.4564	-5.39096	0.578509	96.7319	9.88421e-22	4.16693e-20	5.39096	19.3802	5.39096	TRUE	positive
subs-4	183.035	-5.3707	0.498721	138.46	8.58669e-31	1.0104e-28	5.3707	27.9955	5.3707	TRUE	positive
F30A10.2	218.748	-5.34822	0.701758	53.7664	2.11235e-12	2.76178e-11	5.34822	10.5588	5.34822	TRUE	positive
ZC434.10	189.817	-5.31728	1.44693	13.4818	0.00118159	0.00258688	5.31728	2.58722	5.31728	TRUE	positive
clec-196	4.47369	-5.3112	1.22575	22.3913	1.37341e-05	4.90217e-05	5.3112	4.30961	5.3112	TRUE	positive
F38B6.7	16.6046	-5.30035	1.31919	17.6871	0.000144306	0.000399491	5.30035	3.39849	5.30035	TRUE	positive
hlh-19	4.79904	-5.29601	1.15923	30.5057	2.37564e-07	1.24637e-06	5.29601	5.90435	5.29601	TRUE	positive
dpy-14	20.3888	-5.27665	1.02307	30.1413	2.85037e-07	1.47022e-06	5.27665	5.83262	5.27665	TRUE	positive
wrt-1	1137.14	-5.27463	0.715497	47.6441	4.51046e-11	4.78672e-10	5.27463	9.31996	5.27463	TRUE	positive
K10B4.1	95.5421	-5.26787	1.10747	20.9593	2.81026e-05	9.29633e-05	5.26787	4.03169	5.26787	TRUE	positive
C35A5.11	52.3471	-5.24235	0.832748	60.8419	6.14258e-14	1.03095e-12	5.24235	11.9868	5.24235	TRUE	positive
K08B12.1	532.488	-5.20891	0.708503	50.7392	9.59689e-12	1.14563e-10	5.20891	9.94095	5.20891	TRUE	positive
dpy-3	707.723	-5.17775	0.778654	46.4995	7.99377e-11	8.06001e-10	5.17775	9.09366	5.17775	TRUE	positive
R05H11.2	57.3782	-5.16856	0.627675	96.7859	9.62081e-22	4.07192e-20	5.16856	19.3902	5.16856	TRUE	positive
F59F5.7	167.287	-5.16243	0.451626	150.204	2.41837e-33	3.59666e-31	5.16243	30.4441	5.16243	TRUE	positive
R05G9R.1	178.404	-5.14234	0.440607	177.9	2.3416e-39	5.33486e-37	5.14234	36.2729	5.14234	TRUE	positive
C56C10.4	102.486	-5.12999	0.669182	101.816	7.78061e-23	3.75292e-21	5.12999	20.4256	5.12999	TRUE	positive
cutl-28	249.807	-5.12559	0.588679	77.7201	1.32831e-17	3.45941e-16	5.12559	15.461	5.12559	TRUE	positive
Y38H8A.1	193.475	-5.11873	0.758827	61.1539	5.2552e-14	8.93217e-13	5.11873	12.049	5.11873	TRUE	positive
dpy-7	1053.37	-5.11756	0.717208	48.0616	3.66067e-11	3.95545e-10	5.11756	9.4028	5.11756	TRUE	positive
jbts-14	7.42207	-5.10348	1.08755	27.5266	1.05358e-06	4.85655e-06	5.10348	5.31367	5.10348	TRUE	positive
F21G4.3	39.9346	-5.09722	0.991243	37.8696	5.98019e-09	4.31218e-08	5.09722	7.3653	5.09722	TRUE	positive
cky-1	14.6725	-5.09306	1.10325	24.2057	5.54368e-06	2.15626e-05	5.09306	4.6663	5.09306	TRUE	positive
dyf-19	30.9873	-5.09295	0.694478	136.12	2.76638e-30	3.15132e-28	5.09295	27.5015	5.09295	TRUE	positive
F49E12.12	108.674	-5.0796	0.523436	186.049	3.98018e-41	1.06549e-38	5.0796	37.9724	5.0796	TRUE	positive
T01B7.13	66.5733	-5.07124	1.39366	14.4354	0.000733491	0.00170115	5.07124	2.76926	5.07124	TRUE	positive
C27A2.8	12.8066	-5.04749	0.737592	68.4275	1.38406e-15	2.90599e-14	5.04749	13.5367	5.04749	TRUE	positive
F58H1.2	327.603	-5.03887	1.00261	26.1121	2.13716e-06	9.23306e-06	5.03887	5.03465	5.03887	TRUE	positive
K10G6.4	37.8199	-5.01374	0.734269	67.1451	2.62806e-15	5.30967e-14	5.01374	13.2749	5.01374	TRUE	positive
gcy-22	31.0555	-5.00694	0.580354	129.142	9.06111e-29	9.15343e-27	5.00694	26.0384	5.00694	TRUE	positive
Y61A9LA.7	20.6567	-4.99798	0.886741	55.4086	9.29349e-13	1.28406e-11	4.99798	10.8914	4.99798	TRUE	positive
grl-15	389.753	-4.99589	0.595942	74.2409	7.56487e-17	1.84102e-15	4.99589	14.7349	4.99589	TRUE	positive
T05H10.3	68.7585	-4.99322	0.677274	63.1195	1.96689e-14	3.5338e-13	4.99322	12.4518	4.99322	TRUE	positive
F41E7.9	12.9022	-4.98273	1.03207	29.2624	4.4234e-07	2.17574e-06	4.98273	5.66239	4.98273	TRUE	positive
cyn-17	103.397	-4.97212	0.973651	38.3148	4.78687e-09	3.50841e-08	4.97212	7.45489	4.97212	TRUE	positive
CD4.11	12.7899	-4.96848	0.994175	31.2188	1.66313e-07	9.05841e-07	4.96848	6.04295	4.96848	TRUE	positive
spp-13	208.618	-4.96193	0.842172	37.5099	7.15846e-09	5.06628e-08	4.96193	7.29531	4.96193	TRUE	positive
T08G2.2	147.714	-4.95025	0.432354	125.332	6.0873e-28	5.61921e-26	4.95025	25.2503	4.95025	TRUE	positive
dao-2	2737.27	-4.94932	0.69303	47.2574	5.4724e-11	5.7337e-10	4.94932	9.24157	4.94932	TRUE	positive
B0393.5	607.527	-4.94468	0.452622	108.296	3.04593e-24	1.7726e-22	4.94468	21.7514	4.94468	TRUE	positive
ocr-4	8.63951	-4.94399	1.09157	41.1625	1.1526e-09	9.43578e-09	4.94399	8.02522	4.94399	TRUE	positive
C05C9.1	29.5197	-4.94296	1.17688	20.6134	3.34087e-05	0.000108636	4.94296	3.96402	4.94296	TRUE	positive
W04C9.9	1.89732	-4.93843	1.56235	10.5819	0.00503705	0.00931873	4.93843	2.03064	4.93843	TRUE	positive
comt-1	36.2959	-4.92877	0.872468	33.3447	5.74494e-08	3.4006e-07	4.92877	6.46844	4.92877	TRUE	positive
R12A1.3	73.4974	-4.90677	1.37392	41.8138	8.32257e-10	6.98418e-09	4.90677	8.15588	4.90677	TRUE	positive
C06E7.88	220.187	-4.90665	0.853697	49.2964	1.97434e-11	2.22539e-10	4.90665	9.65259	4.90665	TRUE	positive
Y39G8B.9	189.308	-4.89751	0.578155	126.717	3.04621e-28	2.91239e-26	4.89751	25.5358	4.89751	TRUE	positive
T23E1.1	55.7295	-4.89679	0.616278	81.7047	1.81152e-18	5.21446e-17	4.89679	16.2828	4.89679	TRUE	positive
wrt-10	1451.08	-4.89037	0.655624	53.2741	2.70199e-12	3.4817e-11	4.89037	10.4582	4.89037	TRUE	positive
C01F1.5	361.884	-4.87601	0.785911	39.7332	2.35532e-09	1.81968e-08	4.87601	7.74001	4.87601	TRUE	positive
Y62H9A.9	22.0345	-4.86433	0.908274	54.5813	1.40549e-12	1.87656e-11	4.86433	10.7266	4.86433	TRUE	positive
ptr-4	1811.95	-4.85233	0.485426	91.8968	1.1088e-20	4.24038e-19	4.85233	18.3726	4.85233	TRUE	positive
mam-3	271.03	-4.84633	0.477008	117.647	2.83979e-26	2.05462e-24	4.84633	23.6873	4.84633	TRUE	positive
bus-18	120.038	-4.84429	0.616283	58.5826	1.90088e-13	2.89952e-12	4.84429	11.5377	4.84429	TRUE	positive
F59B10.3	49.0931	-4.8381	0.930947	122.848	2.10828e-27	1.85044e-25	4.8381	24.7327	4.8381	TRUE	positive
mlt-11	7507.79	-4.83045	0.655015	48.0313	3.7166e-11	3.99974e-10	4.83045	9.39797	4.83045	TRUE	positive
abcx-1	76.6169	-4.82527	0.484091	118.28	2.06919e-26	1.52806e-24	4.82527	23.8159	4.82527	TRUE	positive
Y11D7A.5	196.691	-4.82223	1.1275	16.5705	0.000252209	0.000655817	4.82223	3.18322	4.82223	TRUE	positive
Y64H9A.2	151.02	-4.80001	0.969867	30.2989	2.63436e-07	1.36935e-06	4.80001	5.86348	4.80001	TRUE	positive
eva-1	271.902	-4.7808	0.339634	261.031	2.07901e-57	2.02382e-54	4.7808	53.6938	4.7808	TRUE	positive
cutl-4	18.856	-4.77669	0.964666	42.3679	6.30855e-10	5.39121e-09	4.77669	8.26831	4.77669	TRUE	positive
clec-266	13.7612	-4.7711	1.3063	19.332	6.34035e-05	0.000190977	4.7711	3.71902	4.7711	TRUE	positive
gasr-8	11.1201	-4.77049	0.936923	29.3242	4.28865e-07	2.11919e-06	4.77049	5.67383	4.77049	TRUE	positive
C09G9.3	2.64149	-4.75114	1.79556	8.71738	0.0127951	0.0214012	4.75114	1.66956	4.75114	TRUE	positive
M163.7	4.52379	-4.74808	1.62706	11.2291	0.00364445	0.00698868	4.74808	2.1556	4.74808	TRUE	positive
pqn-73	47.7049	-4.74126	0.815226	59.56	1.16604e-13	1.85526e-12	4.74126	11.7316	4.74126	TRUE	positive
ZK154.1	568.335	-4.74108	0.530013	88.1268	7.30324e-20	2.51457e-18	4.74108	17.5995	4.74108	TRUE	positive
C38C6.3	88.046	-4.72827	1.02836	30.698	2.15784e-07	1.14387e-06	4.72827	5.94162	4.72827	TRUE	positive
C26B9.2	42.1884	-4.72249	0.980934	35.2311	2.23703e-08	1.43352e-07	4.72249	6.8436	4.72249	TRUE	positive
pqn-16	11.722	-4.71928	1.08148	20.3751	3.76362e-05	0.000120951	4.71928	3.91739	4.71928	TRUE	positive
C29E4.9	4.17296	-4.70745	1.51132	13.7294	0.00104402	0.00231504	4.70745	2.63544	4.70745	TRUE	positive
C02F5.14	224.387	-4.70114	0.648502	47.6656	4.46208e-11	4.74007e-10	4.70114	9.32421	4.70114	TRUE	positive
cut-6	101.055	-4.69376	0.448428	124.377	9.81568e-28	8.9216e-26	4.69376	25.0496	4.69376	TRUE	positive
lim-4	4.43256	-4.66467	1.32296	24.4448	4.91908e-06	1.93867e-05	4.66467	4.7125	4.66467	TRUE	positive
tbx-7	42.1483	-4.65991	1.0935	22.2487	1.4749e-05	5.22264e-05	4.65991	4.28211	4.65991	TRUE	positive
F15H10.8	90.7739	-4.65828	0.793504	44.2213	2.49731e-10	2.31726e-09	4.65828	8.63502	4.65828	TRUE	positive
C47E8.9	11.8631	-4.65817	1.10765	38.4555	4.46174e-09	3.29492e-08	4.65817	7.48216	4.65817	TRUE	positive
F18C5.5	205.52	-4.65765	0.621297	51.743	5.80968e-12	7.16706e-11	4.65765	10.1447	4.65765	TRUE	positive
grl-5	572.047	-4.63233	0.652828	47.543	4.74437e-11	5.02003e-10	4.63233	9.29929	4.63233	TRUE	positive
ceh-2	15.1202	-4.61961	0.724437	56.075	6.65987e-13	9.39577e-12	4.61961	11.0271	4.61961	TRUE	positive
C05E11.7	9.52293	-4.61945	1.35962	14.2123	0.000820029	0.00187345	4.61945	2.72736	4.61945	TRUE	positive
igcm-1	152.822	-4.6011	0.411707	135.2	4.38255e-30	4.88837e-28	4.6011	27.3108	4.6011	TRUE	positive
F49E10.2	105.737	-4.59699	1.17433	17.3789	0.000168357	0.000459302	4.59699	3.3379	4.59699	TRUE	positive
nep-16	22.0525	-4.59234	1.20207	16.1235	0.000315378	0.000801965	4.59234	3.09584	4.59234	TRUE	positive
R57.2	176.616	-4.58252	0.503724	85.866	2.26171e-19	7.33892e-18	4.58252	17.1344	4.58252	TRUE	positive
Y38A10A.2	170.091	-4.57879	0.489002	90.6971	2.02007e-20	7.53691e-19	4.57879	18.1228	4.57879	TRUE	positive
C17E7.13	17.9738	-4.56919	0.938686	216.672	8.91925e-48	3.82029e-45	4.56919	44.4179	4.56919	TRUE	positive
C28C12.4	52.4845	-4.56634	0.604132	55.3153	9.73722e-13	1.33846e-11	4.56634	10.8734	4.56634	TRUE	positive
K04G2.12	9.67092	-4.55409	1.09471	84.5272	4.41724e-19	1.37101e-17	4.55409	16.863	4.55409	TRUE	positive
ZK688.4	1.33125	-4.55336	1.56176	8.60546	0.0135316	0.0224471	4.55336	1.64884	4.55336	TRUE	positive
M02G9.1	84.4695	-4.55336	1.49182	19.5967	5.55432e-05	0.000170809	4.55336	3.76749	4.55336	TRUE	positive
Y54F10AM.6	351.307	-4.55201	0.557749	62.9424	2.14899e-14	3.84805e-13	4.55201	12.4148	4.55201	TRUE	positive
F35D2.6	26.4533	-4.54833	1.33956	15.1251	0.000519542	0.00125383	4.54833	2.90176	4.54833	TRUE	positive
lon-3	2014.39	-4.53235	0.719126	35.8381	1.65144e-08	1.08563e-07	4.53235	6.96432	4.53235	TRUE	positive
dyf-18	11.7876	-4.53232	0.695718	48.9745	2.31917e-11	2.57344e-10	4.53232	9.58949	4.53232	TRUE	positive
F43D9.1	422.954	-4.53142	0.316571	207.778	7.61286e-46	3.0192e-43	4.53142	42.5201	4.53142	TRUE	positive
bro-1	18.9308	-4.50705	0.780582	34.7065	2.90793e-08	1.82521e-07	4.50705	6.73869	4.50705	TRUE	positive
C11H1.5	355.229	-4.50647	0.579393	64.1428	1.17916e-14	2.19209e-13	4.50647	12.6591	4.50647	TRUE	positive
nas-15	139.836	-4.50602	1.41216	18.9327	7.74141e-05	0.000229113	4.50602	3.63995	4.50602	TRUE	positive
T23F6.5	117.567	-4.50209	0.88338	41.962	7.72801e-10	6.51587e-09	4.50209	8.18603	4.50209	TRUE	positive
gpa-11	10.6096	-4.49512	0.73455	76.5543	2.37922e-17	6.00866e-16	4.49512	15.2212	4.49512	TRUE	positive
F13G3.3	89.125	-4.49434	0.369491	188.031	1.47754e-41	4.16354e-39	4.49434	38.3805	4.49434	TRUE	positive
ceh-17	39.5413	-4.47916	0.784246	115.55	8.10298e-26	5.49157e-24	4.47916	23.2603	4.47916	TRUE	positive
Y51H7C.10	8.66925	-4.46168	0.988329	51.202	7.61416e-12	9.19193e-11	4.46168	10.0366	4.46168	TRUE	positive
M03D4.4	72.1365	-4.45402	0.555728	64.9261	7.97033e-15	1.51323e-13	4.45402	12.8201	4.45402	TRUE	positive
che-2	21.6457	-4.44648	0.531448	73.5817	1.0518e-16	2.514e-15	4.44648	14.5996	4.44648	TRUE	positive
lron-1	14.5369	-4.44563	1.16116	17.0469	0.000198754	0.000531667	4.44563	3.27436	4.44563	TRUE	positive
osm-8	234.449	-4.44517	1.24098	13.6206	0.00110234	0.00242978	4.44517	2.61443	4.44517	TRUE	positive
F40F9.10	52.1813	-4.44226	0.530719	78.1562	1.06804e-17	2.79624e-16	4.44226	15.5534	4.44226	TRUE	positive
hpo-36	286.595	-4.44072	0.333725	167.322	4.64015e-37	8.87263e-35	4.44072	34.0519	4.44072	TRUE	positive
dao-4	308.062	-4.43352	1.10487	18.3413	0.000104048	0.000298617	4.43352	3.52488	4.43352	TRUE	positive
C43H6.6	13.791	-4.43285	0.935913	26.3028	1.94276e-06	8.47031e-06	4.43285	5.0721	4.43285	TRUE	positive
lpr-3	3187.91	-4.4264	0.612223	49.0329	2.25233e-11	2.5149e-10	4.4264	9.59948	4.4264	TRUE	positive
C48B4.3	68.9304	-4.42372	0.588393	95.1705	2.15767e-21	8.9138e-20	4.42372	19.0499	4.42372	TRUE	positive
phg-1	78.236	-4.42168	0.926181	39.5555	2.57414e-09	1.97308e-08	4.42168	7.70486	4.42168	TRUE	positive
C02F4.4	256.043	-4.41749	0.540994	70.3393	5.32138e-16	1.17005e-14	4.41749	13.9318	4.41749	TRUE	positive
lpr-6	1179.32	-4.40954	0.599471	52.3534	4.28155e-12	5.40646e-11	4.40954	10.2671	4.40954	TRUE	positive
bus-4	125.088	-4.40043	0.391855	152.713	6.89919e-34	1.07067e-31	4.40043	30.9703	4.40043	TRUE	positive
E01G4.6	5741.37	-4.39862	1.29404	21.6443	1.9953e-05	6.83484e-05	4.39862	4.16527	4.39862	TRUE	positive
grl-12	10.4161	-4.39321	1.18581	15.3928	0.000454466	0.00111258	4.39321	2.95367	4.39321	TRUE	positive
C01G12.7	20.639	-4.39299	0.62183	109.999	1.29997e-24	7.82029e-23	4.39299	22.1068	4.39299	TRUE	positive
dpy-17	49.8276	-4.38992	0.615237	46.8156	6.82524e-11	6.99375e-10	4.38992	9.15529	4.38992	TRUE	positive
twk-11	25.1158	-4.38972	0.840975	42.2342	6.74477e-10	5.73199e-09	4.38972	8.24169	4.38972	TRUE	positive
W03D8.11	67.0551	-4.38758	0.954591	23.1731	9.29008e-06	3.43146e-05	4.38758	4.46452	4.38758	TRUE	positive
aqp-12	4.06295	-4.38661	1.34416	17.3273	0.00017275	0.00047009	4.38661	3.32782	4.38661	TRUE	positive
M03B6.3	440.947	-4.37941	0.762653	38.6305	4.08785e-09	3.04452e-08	4.37941	7.51648	4.37941	TRUE	positive
R07B1.13	71.583	-4.37818	0.801951	28.456	6.62009e-07	3.16182e-06	4.37818	5.50006	4.37818	TRUE	positive
T05H4.3	4.23116	-4.37036	1.30014	12.4861	0.00194388	0.0040083	4.37036	2.39704	4.37036	TRUE	positive
D2024.4	53.6269	-4.35842	1.12719	19.6717	5.34979e-05	0.000165136	4.35842	3.78216	4.35842	TRUE	positive
gpa-6	6.66168	-4.3563	1.24724	16.7074	0.000235523	0.000617073	4.3563	3.20966	4.3563	TRUE	positive
C45B11.6	28.6552	-4.35558	0.783753	34.1544	3.83235e-08	2.36251e-07	4.35558	6.62663	4.35558	TRUE	positive
fkb-4	372.072	-4.3383	0.473716	87.0259	1.26638e-19	4.2509e-18	4.3383	17.3715	4.3383	TRUE	positive
arl-6	12.2277	-4.33627	0.693532	49.6072	1.6902e-11	1.92418e-10	4.33627	9.71575	4.33627	TRUE	positive
T21D12.7	5.13855	-4.3325	1.15551	16.4916	0.00026236	0.000678916	4.3325	3.16818	4.3325	TRUE	positive
M03E7.4	36.9448	-4.32638	0.994853	63.695	1.47505e-14	2.69998e-13	4.32638	12.5686	4.32638	TRUE	positive
nas-4	103.747	-4.31647	0.504314	68.5971	1.27156e-15	2.6803e-14	4.31647	13.5718	4.31647	TRUE	positive
wrt-2	706.352	-4.31544	0.978548	18.9316	7.7455e-05	0.000229113	4.31544	3.63995	4.31544	TRUE	positive
C44B11.1	20.9387	-4.31406	0.755123	57.7715	2.85148e-13	4.19995e-12	4.31406	11.3768	4.31406	TRUE	positive
lipl-4	21.9428	-4.30978	0.543438	64.1866	1.15358e-14	2.14826e-13	4.30978	12.6679	4.30978	TRUE	positive
lon-8	754.327	-4.29775	0.42792	110.35	1.09103e-24	6.60043e-23	4.29775	22.1804	4.29775	TRUE	positive
tmem-231	8.53515	-4.29059	1.04812	17.9934	0.000123819	0.000347994	4.29059	3.45843	4.29059	TRUE	positive
grl-17	25.9017	-4.29048	0.566267	70.6702	4.50984e-16	9.9982e-15	4.29048	14.0001	4.29048	TRUE	positive
pqn-26	93.5788	-4.29033	1.01645	38.7045	3.93926e-09	2.94564e-08	4.29033	7.53082	4.29033	TRUE	positive
F21E9.2	8.27997	-4.28326	1.19328	14.641	0.000661835	0.00155415	4.28326	2.80851	4.28326	TRUE	positive
K04G2.7	57.0994	-4.279	0.662211	41.2529	1.10168e-09	9.05358e-09	4.279	8.04318	4.279	TRUE	positive
bbs-9	41.4578	-4.2574	0.413175	128.552	1.21691e-28	1.21782e-26	4.2574	25.9144	4.2574	TRUE	positive
nstp-3	124.653	-4.25491	0.818901	38.1384	5.2282e-09	3.80323e-08	4.25491	7.41985	4.25491	TRUE	positive
F58E6.11	41.2398	-4.25229	0.615339	51.2723	7.35118e-12	8.91466e-11	4.25229	10.0499	4.25229	TRUE	positive
C32D5.12	309.787	-4.24851	0.510056	64.3628	1.05634e-14	1.97404e-13	4.24851	12.7046	4.24851	TRUE	positive
mltn-12	148.773	-4.24203	0.710849	39.9432	2.12054e-09	1.66106e-08	4.24203	7.77961	4.24203	TRUE	positive
C30G12.4	50.2837	-4.24185	0.842842	24.8449	4.02707e-06	1.6193e-05	4.24185	4.79067	4.24185	TRUE	positive
R08A2.5	20.8083	-4.24161	0.668797	65.5568	5.81467e-15	1.12592e-13	4.24161	12.9485	4.24161	TRUE	positive
abch-1	45.5131	-4.23746	0.626734	43.5747	3.45038e-10	3.12049e-09	4.23746	8.50578	4.23746	TRUE	positive
irld-34	13.6361	-4.23394	0.808001	65.4369	6.17396e-15	1.18819e-13	4.23394	12.9251	4.23394	TRUE	positive
stg-2	12.4426	-4.23032	0.734474	62.8589	2.24062e-14	3.97886e-13	4.23032	12.4002	4.23032	TRUE	positive
ugt-65	147.92	-4.23015	0.475164	103.774	2.92292e-23	1.48335e-21	4.23015	20.8288	4.23015	TRUE	positive
R07E5.17	63.5387	-4.22508	0.601541	82.5639	1.17889e-18	3.48672e-17	4.22508	16.4576	4.22508	TRUE	positive
hhat-1	358.75	-4.22295	0.430494	106.749	6.60357e-24	3.66379e-22	4.22295	21.4361	4.22295	TRUE	positive
egl-46	74.4703	-4.22138	0.611727	49.0864	2.1929e-11	2.4588e-10	4.22138	9.60928	4.22138	TRUE	positive
C01B10.44	20.8115	-4.20638	0.76111	28.7807	5.62807e-07	2.72571e-06	4.20638	5.56452	4.20638	TRUE	positive
T06A4.1	67.1388	-4.19922	0.620326	49.711	1.6047e-11	1.8358e-10	4.19922	9.73617	4.19922	TRUE	positive
klf-2	5.97207	-4.19152	1.2866	24.9438	3.83282e-06	1.55168e-05	4.19152	4.8092	4.19152	TRUE	positive
F37A4.3	68.3075	-4.18451	0.672103	40.5258	1.58462e-09	1.26439e-08	4.18451	7.89812	4.18451	TRUE	positive
T12E12.6	27.8014	-4.17321	1.29773	15.9351	0.000346532	0.000871456	4.17321	3.05975	4.17321	TRUE	positive
glb-34	3.67018	-4.1731	1.57268	8.16627	0.0168546	0.0272421	4.1731	1.56476	4.1731	TRUE	positive
ins-11	25.702	-4.16803	0.881047	23.6535	7.30657e-06	2.75877e-05	4.16803	4.55928	4.16803	TRUE	positive
F10B5.3	26.3168	-4.16134	1.04128	17.3079	0.000174437	0.000473718	4.16134	3.32448	4.16134	TRUE	positive
pha-2	3.20728	-4.15683	1.40149	15.9079	0.000351277	0.000881526	4.15683	3.05477	4.15683	TRUE	positive
F53A9.3	4.54769	-4.15174	1.21111	32.9525	6.98972e-08	4.06109e-07	4.15174	6.39136	4.15174	TRUE	positive
M110.9	39.6267	-4.14427	0.843698	52.027	5.04057e-12	6.27609e-11	4.14427	10.2023	4.14427	TRUE	positive
zmp-5	13.7026	-4.13689	1.22819	12.5149	0.00191609	0.0039586	4.13689	2.40246	4.13689	TRUE	positive
snai-1	6.06798	-4.12577	0.973115	20.8993	2.8958e-05	9.55276e-05	4.12577	4.01987	4.12577	TRUE	positive
cutl-22	36.4958	-4.12422	0.544058	78.9721	7.10285e-18	1.90859e-16	4.12422	15.7193	4.12422	TRUE	positive
F01D5.6	226.093	-4.11438	0.533358	68.0661	1.65816e-15	3.44769e-14	4.11438	13.4625	4.11438	TRUE	positive
Y43D4A.5	345.502	-4.11197	1.18941	20.6604	3.26328e-05	0.000106469	4.11197	3.97278	4.11197	TRUE	positive
ZK662.6	47.3931	-4.10155	0.85309	49.1101	2.16708e-11	2.43239e-10	4.10155	9.61397	4.10155	TRUE	positive
cut-3	201.889	-4.08604	1.09148	12.9552	0.00153753	0.00326018	4.08604	2.48676	4.08604	TRUE	positive
dmd-4	4.73491	-4.07786	1.29883	14.5	0.000710172	0.00165352	4.07786	2.78159	4.07786	TRUE	positive
C10F3.7	4.22293	-4.06934	1.56442	11.526	0.00314162	0.00612312	4.06934	2.21303	4.06934	TRUE	positive
W09C2.8	8.9034	-4.05691	1.11058	18.6768	8.79793e-05	0.000256838	4.05691	3.59034	4.05691	TRUE	positive
M110.8	1.68131	-4.05622	1.52296	11.5026	0.00317867	0.00619197	4.05622	2.20817	4.05622	TRUE	positive
C26C6.8	10.2662	-4.05223	1.23573	47.4422	4.98941e-11	5.25336e-10	4.05223	9.27956	4.05223	TRUE	positive
nphp-1	62.1003	-4.05028	0.497124	73.8168	9.35182e-17	2.2656e-15	4.05028	14.6448	4.05028	TRUE	positive
Y43F4A.1	561.927	-4.0316	0.347504	126.698	3.07476e-28	2.91368e-26	4.0316	25.5356	4.0316	TRUE	positive
F09E10.6	4.03312	-4.03124	1.3168	10.1578	0.00622679	0.0112193	4.03124	1.95003	4.03124	TRUE	positive
lips-9	216.034	-4.02728	0.64459	45.0119	1.68187e-10	1.60513e-09	4.02728	8.79449	4.02728	TRUE	positive
mltn-13	38.4324	-4.01971	0.816928	27.2076	1.23581e-06	5.60935e-06	4.01971	5.25109	4.01971	TRUE	positive
B0334.6	117.041	-4.01867	0.484822	106.296	8.28213e-24	4.52475e-22	4.01867	21.3444	4.01867	TRUE	positive
C09F9.2	2437.39	-4.00882	0.466736	68.5442	1.30561e-15	2.74665e-14	4.00882	13.5612	4.00882	TRUE	positive
ZK596.3	131.848	-4.00406	0.524891	62.2817	2.99025e-14	5.24912e-13	4.00406	12.2799	4.00406	TRUE	positive
maph-9	18.567	-4.00273	0.528255	97.7806	5.85066e-22	2.52616e-20	4.00273	19.5975	4.00273	TRUE	positive
T10B5.10	134.556	-4.00009	0.295746	203.598	6.15532e-45	2.35397e-42	4.00009	41.6282	4.00009	TRUE	positive
hsd-3	51.4672	-3.99433	1.05904	28.4065	6.78585e-07	3.23233e-06	3.99433	5.49048	3.99433	TRUE	positive
spp-11	8.49215	-3.99081	1.13441	17.1473	0.000189023	0.000508557	3.99081	3.29366	3.99081	TRUE	positive
C04E6.12	16.0845	-3.98715	0.735419	37.5992	6.84617e-09	4.87425e-08	3.98715	7.31209	3.98715	TRUE	positive
F54B11.4	3.14202	-3.98414	1.47292	7.87739	0.0194736	0.0308833	3.98414	1.51028	3.98414	TRUE	positive
Y53F4B.25	114.272	-3.97386	0.832733	27.8644	8.89866e-07	4.15374e-06	3.97386	5.38156	3.97386	TRUE	positive
srx-45	13.4827	-3.969	0.627205	79.5354	5.35932e-18	1.47526e-16	3.969	15.8311	3.969	TRUE	positive
R03H10.2	364.62	-3.96698	0.431206	84.6057	4.24713e-19	1.3259e-17	3.96698	16.8775	3.96698	TRUE	positive
gpa-5	3.14299	-3.96115	1.64813	6.82308	0.0329904	0.0491528	3.96115	1.30845	3.96115	TRUE	positive
ZK867.2	40.0972	-3.95831	1.07936	18.2121	0.000110991	0.000316594	3.95831	3.4995	3.95831	TRUE	positive
col-46	164.271	-3.93793	0.989371	30.8163	2.03392e-07	1.08571e-06	3.93793	5.96429	3.93793	TRUE	positive
glr-1	88.3322	-3.92477	0.415821	228.964	1.91053e-50	1.0229e-47	3.92477	46.9902	3.92477	TRUE	positive
cuti-1	396.218	-3.91319	0.498184	76.1403	2.92644e-17	7.32156e-16	3.91319	15.1354	3.91319	TRUE	positive
C18B2.1	11.6905	-3.91189	0.805589	34.3088	3.54764e-08	2.19966e-07	3.91189	6.65764	3.91189	TRUE	positive
Y22D7AL.6	35.9134	-3.90939	0.684643	60.8598	6.0879e-14	1.02338e-12	3.90939	11.99	3.90939	TRUE	positive
T13C2.3	192.94	-3.90132	0.237537	334.539	2.26877e-73	4.8588e-70	3.90132	69.3135	3.90132	TRUE	positive
acr-23	34.5675	-3.89651	0.564049	147.266	1.05115e-32	1.46178e-30	3.89651	29.8351	3.89651	TRUE	positive
gcy-36	18.0489	-3.87734	0.709516	40.6257	1.50747e-09	1.20643e-08	3.87734	7.9185	3.87734	TRUE	positive
svh-1	58.5386	-3.87733	0.450635	131.217	3.21137e-29	3.30647e-27	3.87733	26.4806	3.87733	TRUE	positive
irld-11	4.62405	-3.8709	1.59035	7.03131	0.0297283	0.0447723	3.8709	1.34899	3.8709	TRUE	positive
K09E9.7	4.41304	-3.87021	0.832851	25.4311	3.00412e-06	1.24727e-05	3.87021	4.90404	3.87021	TRUE	positive
C09G12.17	6.24037	-3.86775	1.03045	20.2536	3.99926e-05	0.000127529	3.86775	3.89439	3.86775	TRUE	positive
del-2	64.8699	-3.86708	0.375478	177.3	3.16101e-39	7.05169e-37	3.86708	36.1517	3.86708	TRUE	positive
Y102A11A.5	1132.98	-3.86396	0.891472	21.5157	2.12772e-05	7.2398e-05	3.86396	4.14027	3.86396	TRUE	positive
T27E4.5	5.38504	-3.86205	1.35958	11.7946	0.00274679	0.00544578	3.86205	2.26394	3.86205	TRUE	positive
R12B2.8	12.1538	-3.84616	0.788129	41.2403	1.10863e-09	9.09672e-09	3.84616	8.04112	3.84616	TRUE	positive
ZC247.2	230.672	-3.84434	0.236686	404.001	1.87193e-88	6.68153e-85	3.84434	84.1751	3.84434	TRUE	positive
lin-32	6.76243	-3.83592	1.23442	13.4548	0.00119766	0.00261832	3.83592	2.58198	3.83592	TRUE	positive
cdh-7	1112.82	-3.83245	0.615484	40.2212	1.84539e-09	1.46265e-08	3.83245	7.83486	3.83245	TRUE	positive
Y62E10A.19	187.367	-3.83243	0.440425	120.932	5.4935e-27	4.4564e-25	3.83243	24.351	3.83243	TRUE	positive
T19H12.6	13.1285	-3.83	1.34413	9.0225	0.0109847	0.0186675	3.83	1.72891	3.83	TRUE	positive
irld-17	2.94622	-3.8235	1.68875	8.33348	0.0155027	0.0252925	3.8235	1.59701	3.8235	TRUE	positive
cutl-29	49.6353	-3.81912	0.634466	44.2776	2.42798e-10	2.2588e-09	3.81912	8.64612	3.81912	TRUE	positive
zip-8	13.2096	-3.81836	0.72306	60.5696	7.03859e-14	1.17215e-12	3.81836	11.931	3.81836	TRUE	positive
dhhc-11	8.42792	-3.80783	0.857681	32.5021	8.75526e-08	4.99208e-07	3.80783	6.30172	3.80783	TRUE	positive
fkb-7	108.72	-3.80538	0.721984	33.8863	4.38214e-08	2.65557e-07	3.80538	6.57584	3.80538	TRUE	positive
col-121	9.35741	-3.7989	0.980157	17.4471	0.000162711	0.000445263	3.7989	3.35138	3.7989	TRUE	positive
R05A10.1	230.953	-3.79595	0.839894	25.478	2.93437e-06	1.22166e-05	3.79595	4.91305	3.79595	TRUE	positive
H42K12.3	1650.32	-3.78946	0.70986	27.9707	8.43809e-07	3.95535e-06	3.78946	5.40282	3.78946	TRUE	positive
C30A5.10	23.2773	-3.78777	0.988184	21.1848	2.51062e-05	8.39854e-05	3.78777	4.0758	3.78777	TRUE	positive
bli-1	3435.63	-3.76931	1.6384	7.14964	0.0280205	0.0425654	3.76931	1.37094	3.76931	TRUE	positive
Y47G6A.32	27.287	-3.76465	0.647973	94.4787	3.04942e-21	1.2322e-19	3.76465	18.9093	3.76465	TRUE	positive
spi-1	161.748	-3.75341	0.739761	31.8897	1.18918e-07	6.62868e-07	3.75341	6.17857	3.75341	TRUE	positive
nhr-91	258.387	-3.75072	0.393863	86.6456	1.53159e-19	5.0775e-18	3.75072	17.2944	3.75072	TRUE	positive
aexr-3	6.72506	-3.74813	0.851784	25.2702	3.25575e-06	1.33778e-05	3.74813	4.87361	3.74813	TRUE	positive
Y47D3A.34	24.2137	-3.74683	1.20708	28.2118	7.47975e-07	3.54551e-06	3.74683	5.45032	3.74683	TRUE	positive
Y41G9A.5	176.794	-3.74635	0.551013	43.9512	2.85837e-10	2.62275e-09	3.74635	8.58124	3.74635	TRUE	positive
ZC434.3	236.477	-3.73844	0.708299	33.6144	5.02036e-08	3.01165e-07	3.73844	6.5212	3.73844	TRUE	positive
sssh-1	12.6189	-3.73309	0.959668	15.6886	0.000391987	0.000974099	3.73309	3.0114	3.73309	TRUE	positive
F11E6.9	99.1491	-3.7323	0.785273	33.6638	4.89784e-08	2.9398e-07	3.7323	6.53168	3.7323	TRUE	positive
ora-1	423.405	-3.72686	0.924152	36.0305	1.49996e-08	9.94526e-08	3.72686	7.00238	3.72686	TRUE	positive
F33D4.6	2750.17	-3.72652	1.05017	11.893	0.00261492	0.0052065	3.72652	2.28345	3.72652	TRUE	positive
Y22D7AL.16	18.6007	-3.72524	0.882456	20.7064	3.18904e-05	0.000104174	3.72524	3.98224	3.72524	TRUE	positive
T05C12.11	42.2295	-3.71175	0.729952	53.0468	3.02717e-12	3.87739e-11	3.71175	10.4115	3.71175	TRUE	positive
Y53G8AM.7	3.19485	-3.71131	1.36225	15.3211	0.000471048	0.00114871	3.71131	2.93979	3.71131	TRUE	positive
C23H3.9	148.401	-3.71033	0.519247	50.083	1.33234e-11	1.54234e-10	3.71033	9.81182	3.71033	TRUE	positive
ZK662.2	194.714	-3.70934	1.08844	39.8344	2.23908e-09	1.73992e-08	3.70934	7.75947	3.70934	TRUE	positive
glr-8	14.7777	-3.70795	0.853721	37.0348	9.0782e-09	6.27968e-08	3.70795	7.20206	3.70795	TRUE	positive
F46H6.5	19.9183	-3.7068	0.834018	23.0653	9.80479e-06	3.60665e-05	3.7068	4.4429	3.7068	TRUE	positive
tmem-107	2.57801	-3.70121	1.43842	7.79639	0.0202785	0.0320174	3.70121	1.49461	3.70121	TRUE	positive
mks-5	61.0783	-3.69687	0.451975	76.1351	2.93401e-17	7.32341e-16	3.69687	15.1353	3.69687	TRUE	positive
lhfp-4	11.998	-3.69449	0.708793	30.4393	2.45584e-07	1.28216e-06	3.69449	5.89206	3.69449	TRUE	positive
grl-7	889.819	-3.69351	0.940982	14.4287	0.000735963	0.00170541	3.69351	2.76817	3.69351	TRUE	positive
K07D4.6	13.8468	-3.69351	0.905457	20.2542	3.99806e-05	0.000127528	3.69351	3.89439	3.69351	TRUE	positive
Y102E9.6	34.034	-3.68543	1.26879	8.51798	0.0141366	0.0233458	3.68543	1.63179	3.68543	TRUE	positive
acbp-3	654.76	-3.67062	0.564704	39.2203	3.04378e-09	2.31154e-08	3.67062	7.6361	3.67062	TRUE	positive
C35D10.12	83.9521	-3.66352	0.345359	318.457	7.04548e-70	1.25738e-66	3.66352	65.9005	3.66352	TRUE	positive
lron-6	10.5725	-3.63861	0.934097	25.6262	2.72481e-06	1.14376e-05	3.63861	4.94167	3.63861	TRUE	positive
F33A8.10	61.8976	-3.63658	0.477445	106.76	6.56765e-24	3.66283e-22	3.63658	21.4362	3.63658	TRUE	positive
F39H12.2	27.2848	-3.63041	0.532274	106.091	9.17573e-24	4.96231e-22	3.63041	21.3043	3.63041	TRUE	positive
Y65B4BL.1	97.8916	-3.62101	0.622968	36.0904	1.45567e-08	9.67556e-08	3.62101	7.01432	3.62101	TRUE	positive
Y17D7B.2	42.4909	-3.61928	0.640843	35.0659	2.42966e-08	1.55046e-07	3.61928	6.80954	3.61928	TRUE	positive
paqr-3	104.448	-3.618	0.405464	77.3478	1.60007e-17	4.11865e-16	3.618	15.3852	3.618	TRUE	positive
R07A4.4	34.8351	-3.61165	0.871429	22.7266	1.16137e-05	4.2113e-05	3.61165	4.37558	3.61165	TRUE	positive
C17H11.5	7.36019	-3.6087	0.807783	20.0783	4.36567e-05	0.000138021	3.6087	3.86006	3.6087	TRUE	positive
R10E11.9	10.6176	-3.60637	0.752855	25.9259	2.34562e-06	1.00387e-05	3.60637	4.99832	3.60637	TRUE	positive
Y47D3B.3	39.7517	-3.60627	0.643087	38.7102	3.92818e-09	2.93941e-08	3.60627	7.53174	3.60627	TRUE	positive
col-75	11.6798	-3.6047	1.1309	14.5407	0.000695873	0.00162411	3.6047	2.78939	3.6047	TRUE	positive
rol-6	2784.9	-3.59813	0.663151	27.9774	8.4099e-07	3.94451e-06	3.59813	5.40401	3.59813	TRUE	positive
clec-180	2531.79	-3.58635	0.599453	37.2968	7.96346e-09	5.57703e-08	3.58635	7.2536	3.58635	TRUE	positive
D2005.6	56.3596	-3.5841	0.369726	113.305	2.49015e-25	1.61603e-23	3.5841	22.7916	3.5841	TRUE	positive
T23E7.6	29.8548	-3.57891	0.757984	25.0976	3.54924e-06	1.44782e-05	3.57891	4.83929	3.57891	TRUE	positive
R02F11.1	164.311	-3.57335	1.14562	18.1955	0.000111918	0.000318982	3.57335	3.49623	3.57335	TRUE	positive
F13B9.2	125.839	-3.56778	0.694987	31.5045	1.44173e-07	7.92505e-07	3.56778	6.101	3.56778	TRUE	positive
rab-28	16.7455	-3.56627	0.861186	22.7808	1.13037e-05	4.10722e-05	3.56627	4.38645	3.56627	TRUE	positive
C09G9.5	46.878	-3.56429	0.689981	38.3239	4.76517e-09	3.49489e-08	3.56429	7.45657	3.56429	TRUE	positive
M195.2	50.2508	-3.55662	0.930835	20.4934	3.54752e-05	0.000114487	3.55662	3.94124	3.55662	TRUE	positive
T02E9.5	148.756	-3.55309	0.396453	110.723	9.0519e-25	5.57056e-23	3.55309	22.2541	3.55309	TRUE	positive
scvp-1	51.0043	-3.54552	0.763575	26.3363	1.91053e-06	8.3502e-06	3.54552	5.0783	3.54552	TRUE	positive
srt-53	3.22562	-3.53814	1.46064	8.89758	0.0116927	0.0197361	3.53814	1.70474	3.53814	TRUE	positive
C15F1.2	989.501	-3.53623	0.501638	64.0094	1.26049e-14	2.33518e-13	3.53623	12.6317	3.53623	TRUE	positive
F46F3.3	73.8343	-3.53121	1.05221	20.9394	2.83829e-05	9.38039e-05	3.53121	4.02778	3.53121	TRUE	positive
fkh-2	2.88743	-3.5271	1.19642	15.3307	0.000468785	0.0011441	3.5271	2.94154	3.5271	TRUE	positive
fbn-1	3051	-3.52414	0.610681	31.0121	1.84419e-07	9.9234e-07	3.52414	6.00334	3.52414	TRUE	positive
daf-6	254.338	-3.52328	0.452457	69.7033	7.31344e-16	1.58849e-14	3.52328	13.799	3.52328	TRUE	positive
cdkl-1	52.1213	-3.51968	0.457601	113.023	2.86629e-25	1.84893e-23	3.51968	22.7331	3.51968	TRUE	positive
dhs-5	403.856	-3.51898	0.399466	73.5383	1.07489e-16	2.56347e-15	3.51898	14.5912	3.51898	TRUE	positive
nas-6	36.9288	-3.51362	0.854596	40.9788	1.26348e-09	1.02728e-08	3.51362	7.98831	3.51362	TRUE	positive
olrn-1	322.269	-3.50834	0.400742	220.485	1.32535e-48	6.17037e-46	3.50834	45.2097	3.50834	TRUE	positive
Y53F4B.27	357.475	-3.50615	0.575211	38.5435	4.26953e-09	3.16607e-08	3.50615	7.49948	3.50615	TRUE	positive
C54G7.1	4.5068	-3.50373	1.32697	9.16406	0.0102341	0.0175171	3.50373	1.75654	3.50373	TRUE	positive
F07A5.4	37.6985	-3.50145	0.612084	31.9756	1.13915e-07	6.36308e-07	3.50145	6.19633	3.50145	TRUE	positive
ZK813.5	8.67884	-3.49967	0.886274	20.2674	3.97183e-05	0.000126918	3.49967	3.89648	3.49967	TRUE	positive
mks-3	23.0373	-3.49572	0.563491	40.8923	1.31932e-09	1.06782e-08	3.49572	7.9715	3.49572	TRUE	positive
noah-1	6326.64	-3.49293	0.561906	38.8624	3.64031e-09	2.73739e-08	3.49293	7.56266	3.49293	TRUE	positive
cutl-2	4.98489	-3.4926	1.25554	7.31042	0.0258561	0.0396638	3.4926	1.40161	3.4926	TRUE	positive
xbx-1	29.006	-3.49032	0.511064	72.6318	1.6912e-16	3.97136e-15	3.49032	14.4011	3.49032	TRUE	positive
W09G12.10	70.1643	-3.4843	0.625694	34.5571	3.13346e-08	1.95988e-07	3.4843	6.70777	3.4843	TRUE	positive
Y75B12B.3	26.0893	-3.48156	0.935128	69.5501	7.89574e-16	1.70116e-14	3.48156	13.7693	3.48156	TRUE	positive
C54G4.4	44.6432	-3.47217	0.76095	54.5024	1.462e-12	1.94715e-11	3.47217	10.7106	3.47217	TRUE	positive
cbn-1	302.558	-3.47199	0.536099	59.6861	1.09477e-13	1.74966e-12	3.47199	11.757	3.47199	TRUE	positive
mlt-9	1458.48	-3.46339	0.436785	61.3885	4.67365e-14	7.96902e-13	3.46339	12.0986	3.46339	TRUE	positive
bbs-1	45.4165	-3.45775	0.48027	90.5173	2.21017e-20	8.21754e-19	3.45775	18.0853	3.45775	TRUE	positive
srab-12	9.42596	-3.45585	0.853517	31.8672	1.2026e-07	6.69655e-07	3.45585	6.17415	3.45585	TRUE	positive
C35A11.2	99.2809	-3.45198	0.56482	40.3414	1.73771e-09	1.38242e-08	3.45198	7.85936	3.45198	TRUE	positive
K08F8.7	13.241	-3.45087	0.923369	15.7744	0.000375519	0.000936955	3.45087	3.02828	3.45087	TRUE	positive
glb-12	14.6506	-3.44421	0.67863	42.2044	6.84593e-10	5.80873e-09	3.44421	8.23592	3.44421	TRUE	positive
pqn-10	5.16206	-3.43522	1.27307	9.66987	0.00794719	0.0139689	3.43522	1.85484	3.43522	TRUE	positive
mks-2	7.48348	-3.43154	0.908564	41.094	1.19275e-09	9.71989e-09	3.43154	8.01234	3.43154	TRUE	positive
T06D8.2	21.761	-3.43112	0.620378	119.034	1.41969e-26	1.08586e-24	3.43112	23.9642	3.43112	TRUE	positive
T04F8.3	13.9825	-3.43076	0.609877	36.4935	1.18998e-08	8.04946e-08	3.43076	7.09423	3.43076	TRUE	positive
bus-12	132.494	-3.42996	0.668678	33.5171	5.27061e-08	3.14416e-07	3.42996	6.5025	3.42996	TRUE	positive
ifta-2	11.1936	-3.4228	0.920765	18.0907	0.000117936	0.000333719	3.4228	3.47662	3.4228	TRUE	positive
dhs-4	143.468	-3.42134	0.440821	63.6187	1.53239e-14	2.78587e-13	3.42134	12.555	3.42134	TRUE	positive
W05B2.2	7.98079	-3.41426	1.0022	13.7322	0.00104252	0.00231253	3.41426	2.63591	3.41426	TRUE	positive
zig-10	58.7649	-3.41361	0.449962	56.3394	5.83526e-13	8.30904e-12	3.41361	11.0804	3.41361	TRUE	positive
T25B9.3	29.1404	-3.40908	0.751685	58.5013	1.9797e-13	3.00689e-12	3.40908	11.5219	3.40908	TRUE	positive
C09E7.10	10.4744	-3.39765	0.750021	54.9057	1.19504e-12	1.61981e-11	3.39765	10.7905	3.39765	TRUE	positive
dyf-1	52.0415	-3.39694	0.380787	119.449	1.15347e-26	9.01556e-25	3.39694	24.045	3.39694	TRUE	positive
bus-17	71.3358	-3.39627	0.438463	62.3414	2.90222e-14	5.11807e-13	3.39627	12.2909	3.39627	TRUE	positive
sqt-2	3132.44	-3.3932	0.558334	34.8158	2.75323e-08	1.73421e-07	3.3932	6.7609	3.3932	TRUE	positive
T01D1.8	56.6974	-3.37418	0.63739	27.3063	1.1763e-06	5.37593e-06	3.37418	5.26955	3.37418	TRUE	positive
tsp-7	76.838	-3.36128	0.489572	101.595	8.68621e-23	4.17094e-21	3.36128	20.3798	3.36128	TRUE	positive
C46A5.4	83.1939	-3.35931	0.421973	71.4527	3.04964e-16	6.91855e-15	3.35931	14.16	3.35931	TRUE	positive
C50D2.1	217.583	-3.35885	0.592537	33.434	5.49427e-08	3.26485e-07	3.35885	6.48614	3.35885	TRUE	positive
C25B8.8	15.7319	-3.3569	0.719719	21.8608	1.79057e-05	6.20097e-05	3.3569	4.20754	3.3569	TRUE	positive
osm-6	16.7524	-3.355	0.633812	30.1244	2.87455e-07	1.48055e-06	3.355	5.82958	3.355	TRUE	positive
cyp-42A1	339.019	-3.35222	0.301563	118.753	1.6335e-26	1.2318e-24	3.35222	23.9095	3.35222	TRUE	positive
F32D8.3	35.691	-3.3506	0.546487	44.9274	1.75447e-10	1.66698e-09	3.3506	8.77807	3.3506	TRUE	positive
ceh-27	12.2957	-3.3467	0.894757	16.1937	0.000304498	0.000777065	3.3467	3.10954	3.3467	TRUE	positive
bus-8	568.078	-3.3456	0.448111	57.4284	3.38523e-13	4.92515e-12	3.3456	11.3076	3.3456	TRUE	positive
T10E10.3	3.78941	-3.34558	1.25208	10.6118	0.00496233	0.00920434	3.34558	2.03601	3.34558	TRUE	positive
klu-1	156.035	-3.34399	0.38727	244.935	6.50081e-54	4.35067e-51	3.34399	50.3614	3.34399	TRUE	positive
cah-2	58.7876	-3.33853	0.471352	109.301	1.84333e-24	1.10271e-22	3.33853	21.9575	3.33853	TRUE	positive
M03F8.5	21.0619	-3.33422	0.665175	50.3027	1.19376e-11	1.3955e-10	3.33422	9.85527	3.33422	TRUE	positive
fezf-1	9.89041	-3.32688	0.773988	19.5554	5.67024e-05	0.000173378	3.32688	3.76101	3.32688	TRUE	positive
F47B10.5	109.572	-3.32615	0.681436	24.8546	4.00776e-06	1.61351e-05	3.32615	4.79223	3.32615	TRUE	positive
ift-74	41.9572	-3.31877	0.399862	153.674	4.26653e-34	6.92211e-32	3.31877	31.1598	3.31877	TRUE	positive
Y71H2AM.15	237.375	-3.3186	0.453047	73.4387	1.12978e-16	2.68242e-15	3.3186	14.5715	3.3186	TRUE	positive
fax-1	5.55799	-3.31424	1.01021	13.0287	0.00148201	0.00315556	3.31424	2.50092	3.31424	TRUE	positive
C09B9.1	5.72112	-3.31176	0.962539	11.8724	0.002642	0.0052565	3.31176	2.2793	3.31176	TRUE	positive
cutl-24	92.7297	-3.31169	0.368305	161.642	7.93981e-36	1.41699e-33	3.31169	32.8486	3.31169	TRUE	positive
ZK673.11	16.6377	-3.30047	0.576477	107.909	3.69631e-24	2.12796e-22	3.30047	21.672	3.30047	TRUE	positive
T05A8.8	72.4494	-3.29678	0.502269	121.18	4.85515e-27	3.99915e-25	3.29678	24.398	3.29678	TRUE	positive
C26B9.7	68.5617	-3.29675	1.49109	7.41665	0.0245186	0.0379071	3.29675	1.42128	3.29675	TRUE	positive
dpy-8	1392.96	-3.29164	0.705023	27.5943	1.01851e-06	4.7103e-06	3.29164	5.32695	3.29164	TRUE	positive
F47G4.5	4.25644	-3.29088	1.24717	9.31095	0.00950942	0.0163946	3.29088	1.7853	3.29088	TRUE	positive
magu-3	65.8895	-3.28313	0.344812	117.835	2.58487e-26	1.88291e-24	3.28313	23.7252	3.28313	TRUE	positive
C14A11.5	29.6214	-3.2767	0.717683	94.6983	2.73224e-21	1.10821e-19	3.2767	18.9554	3.2767	TRUE	positive
T19C3.2	501.422	-3.27383	0.699424	20.9455	2.82973e-05	9.35496e-05	3.27383	4.02896	3.27383	TRUE	positive
F33A8.7	118.583	-3.26905	0.747337	19.907	4.75601e-05	0.000148998	3.26905	3.82682	3.26905	TRUE	positive
tctn-1	22.5757	-3.26283	0.552434	41.2657	1.09464e-09	9.0026e-09	3.26283	8.04563	3.26283	TRUE	positive
Y18H1A.9	239.24	-3.26069	0.439899	108.534	2.70444e-24	1.59996e-22	3.26069	21.7959	3.26069	TRUE	positive
rig-5	28.1565	-3.25503	0.530315	66.745	3.20998e-15	6.44887e-14	3.25503	13.1905	3.25503	TRUE	positive
atf-2	209.738	-3.25482	0.483443	54.3688	1.56298e-12	2.07648e-11	3.25482	10.6827	3.25482	TRUE	positive
ptr-19	42.5163	-3.25141	0.677158	23.8932	6.48131e-06	2.48485e-05	3.25141	4.6047	3.25141	TRUE	positive
mlt-8	2141.09	-3.24066	0.420567	60.4517	7.46583e-14	1.23561e-12	3.24066	11.9081	3.24066	TRUE	positive
C30F2.2	8.72355	-3.23338	0.976132	51.0755	8.11142e-12	9.74826e-11	3.23338	10.0111	3.23338	TRUE	positive
C05B5.8	86.2142	-3.22674	0.394526	140.571	2.98795e-31	3.67758e-29	3.22674	28.4344	3.22674	TRUE	positive
abu-12	538.44	-3.22481	0.609684	32.2962	9.7042e-08	5.48062e-07	3.22481	6.26117	3.22481	TRUE	positive
frpr-3	19.9896	-3.22327	0.582505	105.919	1.00009e-23	5.34703e-22	3.22327	21.2719	3.22327	TRUE	positive
hmg-11	300.527	-3.20802	0.357256	115.396	8.75324e-26	5.89495e-24	3.20802	23.2295	3.20802	TRUE	positive
unc-24	67.1531	-3.20492	0.342217	103.734	2.98122e-23	1.5058e-21	3.20492	20.8222	3.20492	TRUE	positive
bigr-1	283.161	-3.20447	0.575614	79.7568	4.79756e-18	1.32745e-16	3.20447	15.877	3.20447	TRUE	positive
C24H10.3	35.557	-3.20186	0.895471	14.068	0.000881401	0.00199493	3.20186	2.70007	3.20186	TRUE	positive
T08G11.3	58.5535	-3.20136	0.353219	118.146	2.21265e-26	1.62281e-24	3.20136	23.7897	3.20136	TRUE	positive
ace-3	821.369	-3.19423	0.394536	490.004	3.9542e-107	4.23416e-103	3.19423	102.373	3.19423	TRUE	positive
ZK1010.4	62.5771	-3.19401	0.575803	120.477	6.89942e-27	5.55481e-25	3.19401	24.2553	3.19401	TRUE	positive
sqt-1	3772.57	-3.19338	0.800062	14.9831	0.000557791	0.0013371	3.19338	2.87384	3.19338	TRUE	positive
C48D5.3	10.0584	-3.18867	1.18036	11.673	0.00291911	0.00574169	3.18867	2.24096	3.18867	TRUE	positive
AH9.4	3.53819	-3.17988	1.10502	10.7599	0.00460807	0.00862341	3.17988	2.06432	3.17988	TRUE	positive
lron-9	1311.27	-3.17973	0.301896	105.941	9.89076e-24	5.32212e-22	3.17973	21.2739	3.17973	TRUE	positive
F13B6.1	160.317	-3.17709	0.393313	121.064	5.14402e-27	4.20474e-25	3.17709	24.3763	3.17709	TRUE	positive
cdh-10	1170.46	-3.17433	0.57524	35.4082	2.04741e-08	1.3207e-07	3.17433	6.8792	3.17433	TRUE	positive
T05C12.4	69.9128	-3.17128	0.851215	13.742	0.00103745	0.00230335	3.17128	2.63764	3.17128	TRUE	positive
daf-42	43.5744	-3.16906	1.12001	16.9463	0.00020901	0.00055577	3.16906	3.2551	3.16906	TRUE	positive
sad-1	190.772	-3.16724	0.291958	146.462	1.57084e-32	2.10257e-30	3.16724	29.6773	3.16724	TRUE	positive
C06E4.2	28.7387	-3.16464	0.654802	24.3264	5.21915e-06	2.04115e-05	3.16464	4.69013	3.16464	TRUE	positive
F56D3.1	1388.05	-3.1593	0.508849	37.1441	8.59513e-09	5.96479e-08	3.1593	7.22441	3.1593	TRUE	positive
K08E7.5	535.103	-3.15811	0.603294	28.5138	6.43141e-07	3.07994e-06	3.15811	5.51146	3.15811	TRUE	positive
ztf-30	63.6339	-3.1536	0.69492	23.851	6.61933e-06	2.52961e-05	3.1536	4.59695	3.1536	TRUE	positive
cdh-12	1972.79	-3.1479	0.61786	26.0378	2.21803e-06	9.54609e-06	3.1479	5.02017	3.1479	TRUE	positive
K01A6.6	31.2095	-3.1474	0.48303	138.969	6.65739e-31	7.92081e-29	3.1474	28.1012	3.1474	TRUE	positive
T22C8.1	63.8875	-3.14393	0.90598	57.3463	3.52703e-13	5.11754e-12	3.14393	11.2909	3.14393	TRUE	positive
F26G1.9	21.6485	-3.13702	1.1494	13.2348	0.00133688	0.00288441	3.13702	2.53994	3.13702	TRUE	positive
cht-4	121.678	-3.13324	0.471529	44.9715	1.71618e-10	1.63495e-09	3.13324	8.78649	3.13324	TRUE	positive
C08G9.2	63.9688	-3.12085	0.550658	49.6063	1.69094e-11	1.92418e-10	3.12085	9.71575	3.12085	TRUE	positive
abu-13	976.761	-3.12019	0.504014	36.5624	1.14966e-08	7.78655e-08	3.12019	7.10865	3.12019	TRUE	positive
F19H8.2	463.755	-3.11542	0.550651	30.1676	2.81309e-07	1.45309e-06	3.11542	5.83771	3.11542	TRUE	positive
K05B2.4	106.904	-3.1132	0.404836	108.111	3.34271e-24	1.9348e-22	3.1132	21.7134	3.1132	TRUE	positive
F44A2.7	16.901	-3.10836	0.603108	36.1652	1.40229e-08	9.36141e-08	3.10836	7.02866	3.10836	TRUE	positive
T06D8.10	1321.85	-3.10829	0.625277	42.3412	6.39324e-10	5.44744e-09	3.10829	8.26381	3.10829	TRUE	positive
dlhd-1	58.2552	-3.10591	0.638651	23.4119	8.2445e-06	3.07412e-05	3.10591	4.51228	3.10591	TRUE	positive
srx-2	4.3134	-3.10532	1.1872	10.2279	0.00601217	0.0108765	3.10532	1.96351	3.10532	TRUE	positive
spp-19	9.01667	-3.10195	1.10424	8.12449	0.0172103	0.0277375	3.10195	1.55693	3.10195	TRUE	positive
M03E7.3	5.83459	-3.10089	1.15803	12.7637	0.00169199	0.00355461	3.10089	2.44921	3.10089	TRUE	positive
F01G10.9	495.21	-3.08773	0.46974	58.7933	1.71081e-13	2.62831e-12	3.08773	11.5803	3.08773	TRUE	positive
nhr-67	49.1801	-3.08632	0.661156	106.582	7.17937e-24	3.96272e-22	3.08632	21.402	3.08632	TRUE	positive
F15B9.8	312.89	-3.08509	0.655904	22.1687	1.53506e-05	5.40993e-05	3.08509	4.26681	3.08509	TRUE	positive
F36H9.7	32.1667	-3.085	0.594934	62.926	2.16671e-14	3.87332e-13	3.085	12.4119	3.085	TRUE	positive
ZC449.1	147.202	-3.08477	0.797096	21.1456	2.56033e-05	8.54346e-05	3.08477	4.06837	3.08477	TRUE	positive
mnp-1	129.332	-3.08279	0.432374	54.5921	1.39788e-12	1.86873e-11	3.08279	10.7285	3.08279	TRUE	positive
ugt-52	31.5171	-3.07662	0.456113	45.6074	1.24877e-10	1.22229e-09	3.07662	8.91283	3.07662	TRUE	positive
C50E3.6	117.619	-3.07556	0.397375	60.3622	7.80764e-14	1.28424e-12	3.07556	11.8914	3.07556	TRUE	positive
vab-7	28.2296	-3.07452	0.507436	48.0571	3.66888e-11	3.96032e-10	3.07452	9.40227	3.07452	TRUE	positive
tmc-1	195.088	-3.07392	0.336757	165.009	1.47468e-36	2.72256e-34	3.07392	33.565	3.07392	TRUE	positive
cal-8	56.2676	-3.07215	0.719562	52.0563	4.9672e-12	6.19916e-11	3.07215	10.2077	3.07215	TRUE	positive
ZC15.5	16.5737	-3.07159	0.758169	56.7489	4.75481e-13	6.83417e-12	3.07159	11.1653	3.07159	TRUE	positive
F32B4.8	43.1658	-3.06593	0.448685	64.9102	8.03404e-15	1.52263e-13	3.06593	12.8174	3.06593	TRUE	positive
F53F8.7	9.05344	-3.06332	0.956294	10.9424	0.00420627	0.00794509	3.06332	2.0999	3.06332	TRUE	positive
C09F12.3	9.1207	-3.06234	0.855944	19.2023	6.76517e-05	0.000202729	3.06234	3.69308	3.06234	TRUE	positive
F23F12.8	18.727	-3.06133	0.750416	37.274	8.05466e-09	5.63721e-08	3.06133	7.24894	3.06133	TRUE	positive
twk-9	50.0761	-3.05916	0.4208	130.805	3.94427e-29	4.02241e-27	3.05916	26.3955	3.05916	TRUE	positive
nekl-4	72.5468	-3.05812	0.513148	84.1344	5.37577e-19	1.64468e-17	3.05812	16.7839	3.05812	TRUE	positive
F28C6.5	159.572	-3.0567	0.43745	48.558	2.85603e-11	3.13023e-10	3.0567	9.50442	3.0567	TRUE	positive
F32D1.11	207.85	-3.05485	0.546276	42.5469	5.76833e-10	4.98124e-09	3.05485	8.30266	3.05485	TRUE	positive
F53A2.1	43.2635	-3.05393	0.398007	72.4263	1.87428e-16	4.37249e-15	3.05393	14.3593	3.05393	TRUE	positive
aat-2	487.253	-3.05103	0.397611	192.177	1.85909e-42	6.03245e-40	3.05103	39.2195	3.05103	TRUE	positive
K04F10.2	69.1355	-3.04595	0.332503	123.668	1.39904e-27	1.24841e-25	3.04595	24.9036	3.04595	TRUE	positive
C29F4.3	7.02834	-3.04031	1.08094	20.3311	3.84729e-05	0.00012327	3.04031	3.90914	3.04031	TRUE	positive
F19C7.8	60.6879	-3.03844	0.356939	148.642	5.283e-33	7.54272e-31	3.03844	30.1225	3.03844	TRUE	positive
acd-4	15.3313	-3.03474	0.735447	23.6543	7.30338e-06	2.75854e-05	3.03474	4.55932	3.03474	TRUE	positive
T08B2.15	10.4087	-3.0323	1.07961	17.094	0.000194126	0.000520064	3.0323	3.28394	3.0323	TRUE	positive
F01G10.6	22.1169	-3.03113	0.888536	12.2198	0.00222074	0.00451274	3.03113	2.34556	3.03113	TRUE	positive
sfrp-1	48.0443	-3.03106	0.510721	60.7934	6.29321e-14	1.05458e-12	3.03106	11.9769	3.03106	TRUE	positive
nas-36	348.495	-3.02993	0.418628	120.184	7.98811e-27	6.38333e-25	3.02993	24.195	3.02993	TRUE	positive
C34C12.6	268.991	-3.02872	0.323419	85.3764	2.88895e-19	9.2068e-18	3.02872	17.0359	3.02872	TRUE	positive
srsx-30	36.8478	-3.02793	0.654762	87.5425	9.78092e-20	3.33548e-18	3.02793	17.4768	3.02793	TRUE	positive
che-11	57.7498	-3.02349	0.414604	55.8834	7.32958e-13	1.02461e-11	3.02349	10.9894	3.02349	TRUE	positive
grl-13	12.1301	-3.02291	0.805699	30.3932	2.51309e-07	1.31013e-06	3.02291	5.88268	3.02291	TRUE	positive
F31E3.2	81.8807	-3.01656	0.292385	262.732	8.88107e-58	9.50985e-55	3.01656	54.0218	3.01656	TRUE	positive
T19B10.2	3458.28	-3.01565	0.277244	113.433	2.33473e-25	1.52441e-23	3.01565	22.8169	3.01565	TRUE	positive
T23F11.6	3.31481	-3.01005	1.19913	15.3626	0.000461379	0.00112847	3.01005	2.94751	3.01005	TRUE	positive
npr-2	99.9719	-3.00974	0.397916	198.579	7.57123e-44	2.61525e-41	3.00974	40.5825	3.00974	TRUE	positive
hot-5	31.3742	-3.00673	0.755495	16.7003	0.000236357	0.000618957	3.00673	3.20834	3.00673	TRUE	positive
F21D5.9	7.52283	-3.00234	0.948569	10.4759	0.00531107	0.00976996	3.00234	2.01011	3.00234	TRUE	positive
zipt-2.2	79.9494	-3.00192	0.478399	82.4883	1.22431e-18	3.59174e-17	3.00192	16.4447	3.00192	TRUE	positive
R02E12.4	5.81026	-2.99827	1.00824	8.65112	0.0132261	0.0220275	2.99827	1.65703	2.99827	TRUE	positive
F42A9.17	4.35886	-2.99691	0.874872	16.8728	0.000216832	0.000574001	2.99691	3.24109	2.99691	TRUE	positive
ift-20	5.54835	-2.99364	1.05636	11.7173	0.00285516	0.00563143	2.99364	2.24938	2.99364	TRUE	positive
sptf-2	50.0586	-2.98891	0.494556	49.0003	2.28942e-11	2.54835e-10	2.98891	9.59374	2.98891	TRUE	positive
F44B9.10	36.8659	-2.98689	0.777737	26.9461	1.40838e-06	6.31001e-06	2.98689	5.19997	2.98689	TRUE	positive
F41C3.11	347.743	-2.97575	0.414797	51.8337	5.55209e-12	6.87304e-11	2.97575	10.1629	2.97575	TRUE	positive
C01G5.25	24.6221	-2.97573	0.6387	39.7736	2.30819e-09	1.78714e-08	2.97573	7.74784	2.97573	TRUE	positive
T20F5.4	130.648	-2.9672	0.431896	50.4268	1.12189e-11	1.31828e-10	2.9672	9.87999	2.9672	TRUE	positive
ctbp-1	177.927	-2.96234	0.290971	163.467	3.18855e-36	5.78694e-34	2.96234	33.2376	2.96234	TRUE	positive
cht-2	63.6576	-2.962	0.521322	33.4349	5.4916e-08	3.26485e-07	2.962	6.48614	2.962	TRUE	positive
C06C3.3	44.1981	-2.96067	0.480173	85.9519	2.16666e-19	7.05186e-18	2.96067	17.1517	2.96067	TRUE	positive
F53B1.4	1214.41	-2.9555	0.883906	11.4785	0.00321718	0.00625447	2.9555	2.20381	2.9555	TRUE	positive
ZK682.7	12.7027	-2.95459	0.84044	13.3902	0.00123697	0.00268945	2.95459	2.57034	2.95459	TRUE	positive
ceh-45	4.07135	-2.95228	1.05413	31.7751	1.25932e-07	6.99055e-07	2.95228	6.15549	2.95228	TRUE	positive
lin-44	138.74	-2.95176	0.566298	26.4844	1.77416e-06	7.79871e-06	2.95176	5.10798	2.95176	TRUE	positive
Y38F1A.7	14.6007	-2.94552	0.787436	20.5914	3.37775e-05	0.000109736	2.94552	3.95965	2.94552	TRUE	positive
CD4.1	73.9365	-2.94376	0.459287	66.1409	4.34198e-15	8.51537e-14	2.94376	13.0698	2.94376	TRUE	positive
K09C8.9	8.96346	-2.94291	1.36726	20.8967	2.89955e-05	9.56219e-05	2.94291	4.01944	2.94291	TRUE	positive
tax-2	13.5877	-2.93798	0.706868	55.0087	1.13505e-12	1.54633e-11	2.93798	10.8107	2.93798	TRUE	positive
nas-29	83.2732	-2.93706	0.663636	43.8228	3.04795e-10	2.78477e-09	2.93706	8.55521	2.93706	TRUE	positive
nphp-4	60.0297	-2.93457	0.389329	61.4486	4.53524e-14	7.74536e-13	2.93457	12.111	2.93457	TRUE	positive
F14D7.8	2.99864	-2.93389	1.56466	9.01126	0.0110466	0.0187609	2.93389	1.72675	2.93389	TRUE	positive
Y39B6A.8	16.8763	-2.92789	0.67948	19.0714	7.22255e-05	0.00021501	2.92789	3.66754	2.92789	TRUE	positive
irld-2	12.139	-2.92488	0.92621	11.9173	0.0025834	0.00514949	2.92488	2.28824	2.92488	TRUE	positive
F54B11.9	21.956	-2.92331	1.06375	17.899	0.000129805	0.000363006	2.92331	3.44009	2.92331	TRUE	positive
Y41C4A.11	6.77746	-2.92253	1.01487	8.33327	0.0155043	0.0252925	2.92253	1.59701	2.92253	TRUE	positive
lrx-1	38.735	-2.92166	0.53228	53.0181	3.07092e-12	3.92404e-11	2.92166	10.4063	2.92166	TRUE	positive
wdr-60	35.3057	-2.92134	0.382307	116.221	5.79223e-26	4.0538e-24	2.92134	23.3921	2.92134	TRUE	positive
M60.7	25.8763	-2.91953	0.517492	34.4193	3.35701e-08	2.08508e-07	2.91953	6.68088	2.91953	TRUE	positive
lips-3	276.836	-2.91854	0.536848	47.9793	3.81451e-11	4.08866e-10	2.91854	9.38842	2.91854	TRUE	positive
glo-1	74.5155	-2.91644	0.532601	37.2191	8.27891e-09	5.76027e-08	2.91644	7.23956	2.91644	TRUE	positive
pdl-1	43.578	-2.91622	0.41104	99.3324	2.69303e-22	1.23322e-20	2.91622	19.909	2.91622	TRUE	positive
D1053.4	48.5871	-2.91414	0.59161	25.0557	3.62421e-06	1.47447e-05	2.91414	4.83136	2.91414	TRUE	positive
tax-4	47.6331	-2.90681	0.585552	116.474	5.10506e-26	3.6202e-24	2.90681	23.4413	2.90681	TRUE	positive
lgc-27	332.73	-2.90496	0.380188	60.9453	5.83318e-14	9.83649e-13	2.90496	12.0072	2.90496	TRUE	positive
Y39A1A.9	522.491	-2.89602	0.487636	34.9754	2.54202e-08	1.61646e-07	2.89602	6.79143	2.89602	TRUE	positive
grl-14	39.0815	-2.89284	0.383075	80.582	3.17576e-18	8.92548e-17	2.89284	16.0494	2.89284	TRUE	positive
txdc-12.1	2825.89	-2.89058	0.437067	41.709	8.77003e-10	7.31233e-09	2.89058	8.13594	2.89058	TRUE	positive
Y53F4B.20	12.9734	-2.88881	0.711009	45.6273	1.23641e-10	1.2113e-09	2.88881	8.91675	2.88881	TRUE	positive
F13D11.4	246.901	-2.88515	0.366098	62.2689	3.00939e-14	5.27406e-13	2.88515	12.2779	2.88515	TRUE	positive
C47E8.3	36.1875	-2.88369	0.575538	38.3471	4.71006e-09	3.46159e-08	2.88369	7.46072	2.88369	TRUE	positive
mam-7	25.2727	-2.88131	0.616253	62.9083	2.18589e-14	3.90108e-13	2.88131	12.4088	2.88131	TRUE	positive
cpna-5	228.537	-2.87888	0.239626	191.509	2.59684e-42	8.17852e-40	2.87888	39.0873	2.87888	TRUE	positive
R04B3.1	28.8538	-2.87859	1.12241	7.35535	0.0252817	0.0388849	2.87859	1.41022	2.87859	TRUE	positive
col-174	134.326	-2.8781	0.656397	30.321	2.60539e-07	1.35495e-06	2.8781	5.86808	2.8781	TRUE	positive
ift-139	32.5962	-2.86761	0.422848	48.1025	3.5865e-11	3.88314e-10	2.86761	9.41082	2.86761	TRUE	positive
C50B6.9	46.2855	-2.86456	0.543861	27.8216	9.09129e-07	4.23811e-06	2.86456	5.37283	2.86456	TRUE	positive
dmsr-8	64.5941	-2.86237	0.378849	57.1993	3.796e-13	5.49291e-12	2.86237	11.2602	2.86237	TRUE	positive
ZK863.1	10.7779	-2.86196	0.824221	40.9866	1.25856e-09	1.02406e-08	2.86196	7.98967	2.86196	TRUE	positive
sre-27	10.1654	-2.85925	1.34534	63.9631	1.29003e-14	2.38165e-13	2.85925	12.6231	2.85925	TRUE	positive
tkr-2	22.1595	-2.85432	0.738045	62.2066	3.10465e-14	5.42326e-13	2.85432	12.2657	2.85432	TRUE	positive
R09B5.11	155.061	-2.85347	0.307049	84.0384	5.64013e-19	1.72064e-17	2.85347	16.7643	2.85347	TRUE	positive
dyf-5	28.8273	-2.85258	0.399842	59.9986	9.36399e-14	1.51924e-12	2.85258	11.8184	2.85258	TRUE	positive
ZC449.2	102.617	-2.85138	0.608048	33.2664	5.97443e-08	3.52432e-07	2.85138	6.45293	2.85138	TRUE	positive
C26B2.8	38.552	-2.84662	0.941004	68.6721	1.22472e-15	2.59175e-14	2.84662	13.5864	2.84662	TRUE	positive
fmi-1	312.255	-2.84603	0.37361	62.3103	2.94775e-14	5.18301e-13	2.84603	12.2854	2.84603	TRUE	positive
wrt-6	759.118	-2.8451	0.538136	29.0908	4.81952e-07	2.3616e-06	2.8451	5.62679	2.8451	TRUE	positive
abu-14	526.601	-2.84191	1.2891	23.5972	7.51518e-06	2.82956e-05	2.84191	4.54828	2.84191	TRUE	positive
T05C12.8	11.0346	-2.84094	0.673534	28.2054	7.50374e-07	3.55531e-06	2.84094	5.44912	2.84094	TRUE	positive
K04H4.2	430.473	-2.83812	1.02695	11.1027	0.00388216	0.00739158	2.83812	2.13126	2.83812	TRUE	positive
T01D3.3	183.531	-2.83721	0.602533	21.7435	1.89867e-05	6.5373e-05	2.83721	4.1846	2.83721	TRUE	positive
rnt-1	40.0163	-2.83518	0.441561	62.3388	2.90604e-14	5.11807e-13	2.83518	12.2909	2.83518	TRUE	positive
ZK180.6	1750.97	-2.835	0.900115	14.3813	0.00075359	0.00174136	2.835	2.75911	2.835	TRUE	positive
F20D12.7	1.81106	-2.83429	2.03969	6.88571	0.0319732	0.0478148	2.83429	1.32044	2.83429	TRUE	positive
strm-1	103.893	-2.83009	0.545214	49.684	1.62654e-11	1.85484e-10	2.83009	9.73169	2.83009	TRUE	positive
grl-18	25.8771	-2.82865	0.986917	7.95922	0.0186929	0.0297862	2.82865	1.52598	2.82865	TRUE	positive
F35H12.6	15.2361	-2.82772	0.617681	24.7936	4.13181e-06	1.65807e-05	2.82772	4.7804	2.82772	TRUE	positive
dep-1	665.154	-2.8251	0.291109	91.8026	1.16233e-20	4.41354e-19	2.8251	18.3552	2.8251	TRUE	positive
npr-29	48.7756	-2.82257	0.429788	101.195	1.06142e-22	5.07394e-21	2.82257	20.2947	2.82257	TRUE	positive
C01G5.7	11.5146	-2.81973	0.699435	20.4092	3.70001e-05	0.000119014	2.81973	3.9244	2.81973	TRUE	positive
F13A2.10	12.4682	-2.81901	1.41344	19.517	5.78021e-05	0.000176237	2.81901	3.7539	2.81901	TRUE	positive
C54H2.4	13.5872	-2.81311	0.728035	27.8103	9.14278e-07	4.25841e-06	2.81311	5.37075	2.81311	TRUE	positive
F25D1.2	8.35865	-2.8081	1.11953	9.14114	0.010352	0.017702	2.8081	1.75198	2.8081	TRUE	positive
dos-3	36.4749	-2.80754	0.847312	14.6598	0.000655637	0.00154095	2.80754	2.81221	2.80754	TRUE	positive
F36H9.5	150.368	-2.80615	0.296171	97.481	6.79631e-22	2.911e-20	2.80615	19.536	2.80615	TRUE	positive
che-3	199.797	-2.80475	0.456581	53.2747	2.70116e-12	3.4817e-11	2.80475	10.4582	2.80475	TRUE	positive
gpa-15	40.2564	-2.80322	0.56425	86.5257	1.62623e-19	5.35805e-18	2.80322	17.271	2.80322	TRUE	positive
twk-48	70.2048	-2.79838	0.350974	119.422	1.169e-26	9.07073e-25	2.79838	24.0424	2.79838	TRUE	positive
F41E6.7	12.0927	-2.79594	0.808076	13.992	0.000915525	0.00206475	2.79594	2.68513	2.79594	TRUE	positive
mks-6	37.548	-2.79584	0.570908	33.7558	4.67768e-08	2.81872e-07	2.79584	6.54995	2.79584	TRUE	positive
dpy-9	1006.79	-2.7954	0.635319	27.6756	9.77972e-07	4.53732e-06	2.7954	5.3432	2.7954	TRUE	positive
del-4	5.70805	-2.79469	1.0449	9.61594	0.00816443	0.0143014	2.79469	1.84462	2.79469	TRUE	positive
T24B8.3	1277.18	-2.79298	0.290197	110.706	9.12981e-25	5.5864e-23	2.79298	22.2529	2.79298	TRUE	positive
nhr-37	7.39705	-2.78639	1.13822	30.8108	2.03951e-07	1.08814e-06	2.78639	5.96331	2.78639	TRUE	positive
F37A8.5	94.3447	-2.78466	0.328035	77.2257	1.70081e-17	4.35701e-16	2.78466	15.3608	2.78466	TRUE	positive
F08G12.11	2.96418	-2.78235	1.33078	11.3036	0.00351126	0.00676355	2.78235	2.16983	2.78235	TRUE	positive
pitr-4	149.454	-2.78226	0.602019	32.6208	8.25041e-08	4.72941e-07	2.78226	6.32519	2.78226	TRUE	positive
sym-1	3607.99	-2.77858	0.479938	41.5554	9.47032e-10	7.84893e-09	2.77858	8.10519	2.77858	TRUE	positive
rol-8	3159.18	-2.7783	0.641732	17.9201	0.000128441	0.000359661	2.7783	3.44411	2.7783	TRUE	positive
F53F4.15	13.5416	-2.77593	1.24729	12.7512	0.00170256	0.00357381	2.77593	2.44687	2.77593	TRUE	positive
smoc-1	61.1176	-2.77555	0.612367	21.1226	2.58992e-05	8.63685e-05	2.77555	4.06364	2.77555	TRUE	positive
C27A2.7	5.90079	-2.77505	0.966488	18.2614	0.000108289	0.000309793	2.77505	3.50893	2.77505	TRUE	positive
cutl-20	114.78	-2.7706	0.497722	44.9088	1.77083e-10	1.67955e-09	2.7706	8.77481	2.7706	TRUE	positive
twk-13	151.609	-2.76417	0.271296	137.332	1.50903e-30	1.7375e-28	2.76417	27.7601	2.76417	TRUE	positive
ccep-290	40.4996	-2.76403	0.430042	46.8161	6.82347e-11	6.99375e-10	2.76403	9.15529	2.76403	TRUE	positive
nas-27	50.0954	-2.76204	0.704567	45.5702	1.27221e-10	1.24409e-09	2.76204	8.90515	2.76204	TRUE	positive
Y62F5A.9	33.0757	-2.76023	0.678605	16.5526	0.000254475	0.000661228	2.76023	3.17965	2.76023	TRUE	positive
tab-1	8.45223	-2.75943	0.859718	24.8631	3.99073e-06	1.60891e-05	2.75943	4.79347	2.75943	TRUE	positive
C06B3.7	38.2863	-2.75604	0.857321	24.385	5.06837e-06	1.98726e-05	2.75604	4.70175	2.75604	TRUE	positive
H03E18.1	2082.46	-2.75195	0.553955	31.1442	1.72636e-07	9.36944e-07	2.75195	6.02829	2.75195	TRUE	positive
cut-5	40.202	-2.75166	0.792961	29.7551	3.45747e-07	1.74552e-06	2.75166	5.75807	2.75166	TRUE	positive
D2089.3	80.0196	-2.75153	0.745721	126.806	2.91389e-28	2.81098e-26	2.75153	25.5511	2.75153	TRUE	positive
C13C12.2	328.297	-2.75118	0.626134	19.9917	4.5588e-05	0.000143575	2.75118	3.84292	2.75118	TRUE	positive
clec-78	85.4227	-2.74683	0.672635	16.7095	0.000235273	0.000616872	2.74683	3.20981	2.74683	TRUE	positive
cutl-15	143.298	-2.74439	0.359353	94.987	2.36506e-21	9.70309e-20	2.74439	19.0131	2.74439	TRUE	positive
ttr-27	91.7058	-2.74395	0.956837	11.3419	0.00344453	0.00665057	2.74395	2.17714	2.74395	TRUE	positive
K05F1.13	4.45276	-2.74183	0.872229	12.2984	0.00213518	0.00435827	2.74183	2.36069	2.74183	TRUE	positive
C06G4.6	18.2308	-2.73564	0.708613	45.6359	1.23112e-10	1.21055e-09	2.73564	8.91702	2.73564	TRUE	positive
B0261.8	242.879	-2.73364	0.28989	98.3397	4.42394e-22	1.94945e-20	2.73364	19.7101	2.73364	TRUE	positive
col-131	186.34	-2.72979	0.820419	19.2147	6.72337e-05	0.000201664	2.72979	3.69537	2.72979	TRUE	positive
T27A10.2	21.3103	-2.72948	0.543614	29.8304	3.3297e-07	1.68658e-06	2.72948	5.77299	2.72948	TRUE	positive
daam-1	187.613	-2.72856	0.369131	169.437	1.61185e-37	3.25654e-35	2.72856	34.4872	2.72856	TRUE	positive
lad-2	154.201	-2.72683	0.288527	144.338	4.54314e-32	5.79143e-30	2.72683	29.2372	2.72683	TRUE	positive
cutl-3	141.638	-2.71602	0.511193	30.8232	2.02692e-07	1.08251e-06	2.71602	5.96557	2.71602	TRUE	positive
F59A3.7	5.28648	-2.71141	0.978413	17.1654	0.000187317	0.000504729	2.71141	3.29694	2.71141	TRUE	positive
T08A9.13	5.39321	-2.70758	1.02257	11.3931	0.00335757	0.00650024	2.70758	2.18707	2.70758	TRUE	positive
ttr-20	91.8255	-2.70679	0.542164	48.4135	3.07004e-11	3.35106e-10	2.70679	9.47482	2.70679	TRUE	positive
K02A6.2	13.4545	-2.7051	0.959128	8.9439	0.011425	0.0193432	2.7051	1.71347	2.7051	TRUE	positive
D2085.7	61.6389	-2.70483	0.534776	45.284	1.4679e-10	1.41734e-09	2.70483	8.84853	2.70483	TRUE	positive
R13A1.10	30.8555	-2.69957	0.583385	27.4233	1.10947e-06	5.08788e-06	2.69957	5.29346	2.69957	TRUE	positive
dpy-10	1295.02	-2.69876	0.525049	43.1333	4.30251e-10	3.82017e-09	2.69876	8.41792	2.69876	TRUE	positive
F35C11.7	19.9399	-2.69693	0.732596	15.9922	0.000336781	0.00084953	2.69693	3.07082	2.69693	TRUE	positive
F32H2.11	53.5966	-2.69403	0.525578	33.8064	4.56081e-08	2.76072e-07	2.69403	6.55898	2.69403	TRUE	positive
anoh-1	7.19228	-2.68817	0.901494	19.9881	4.56704e-05	0.000143624	2.68817	3.84277	2.68817	TRUE	positive
ZC123.1	460.772	-2.68632	0.739487	14.1416	0.000849565	0.00193268	2.68632	2.71384	2.68632	TRUE	positive
T05C1.2	14.1007	-2.67812	0.75758	26.2318	2.013e-06	8.74452e-06	2.67812	5.05826	2.67812	TRUE	positive
R04A9.3	84.4106	-2.67236	0.339826	78.6154	8.48944e-18	2.24457e-16	2.67236	15.6489	2.67236	TRUE	positive
nas-8	101.34	-2.67001	0.489339	183.514	1.4138e-40	3.5207e-38	2.67001	37.4534	2.67001	TRUE	positive
Y48G10A.6	28.0276	-2.6689	0.744221	12.9365	0.00155196	0.00328883	2.6689	2.48296	2.6689	TRUE	positive
dgat-2	221.111	-2.66862	0.32767	93.2392	5.66709e-21	2.23923e-19	2.66862	18.6499	2.66862	TRUE	positive
F58F12.2	10.1637	-2.6669	0.912864	11.1632	0.00376654	0.00719446	2.6669	2.143	2.6669	TRUE	positive
R01H2.7	93.2004	-2.66187	0.54119	54.222	1.68203e-12	2.2236e-11	2.66187	10.6529	2.66187	TRUE	positive
trp-1	97.8593	-2.66077	0.414495	89.1476	4.38364e-20	1.55947e-18	2.66077	17.807	2.66077	TRUE	positive
C50B8.4	40.4914	-2.65967	0.742942	13.6776	0.00107141	0.0023694	2.65967	2.62536	2.65967	TRUE	positive
Y47D3A.32	59.9535	-2.65783	0.653974	16.2904	0.000290117	0.000743556	2.65783	3.12869	2.65783	TRUE	positive
klp-11	90.9542	-2.65681	0.30727	114.216	1.57909e-25	1.04376e-23	2.65681	22.9814	2.65681	TRUE	positive
glr-2	71.6638	-2.65549	0.415725	92.6655	7.54982e-21	2.93976e-19	2.65549	18.5317	2.65549	TRUE	positive
Y116A8C.40	3.77523	-2.65507	1.19998	8.38465	0.0151111	0.0247415	2.65507	1.60657	2.65507	TRUE	positive
gpa-14	29.0074	-2.65339	0.486945	111.221	7.05668e-25	4.41889e-23	2.65339	22.3547	2.65339	TRUE	positive
asic-2	12.0542	-2.65128	0.705624	17.535	0.000155714	0.000427975	2.65128	3.36858	2.65128	TRUE	positive
Y41D4B.6	10.1684	-2.64754	1.40512	8.62161	0.0134227	0.0222977	2.64754	1.65174	2.64754	TRUE	positive
eat-4	73.1633	-2.64606	0.386086	88.5244	5.98652e-20	2.08129e-18	2.64606	17.6817	2.64606	TRUE	positive
T23B3.6	13.478	-2.64422	0.699	18.1167	0.000116418	0.000329963	2.64422	3.48154	2.64422	TRUE	positive
unc-55	55.2315	-2.64398	0.462861	88.5634	5.87101e-20	2.04778e-18	2.64398	17.6887	2.64398	TRUE	positive
F23H12.5	1058.78	-2.64224	0.500859	47.3141	5.31951e-11	5.58444e-10	2.64224	9.25302	2.64224	TRUE	positive
T17H7.1	281.933	-2.64057	1.04242	9.07103	0.0107214	0.0182751	2.64057	1.73814	2.64057	TRUE	positive
fbxa-137	5.98674	-2.6397	0.936755	8.78887	0.0123458	0.0207306	2.6397	1.68339	2.6397	TRUE	positive
F14F9.5	78.8582	-2.6352	0.445726	135.872	3.13239e-30	3.5307e-28	2.6352	27.4521	2.6352	TRUE	positive
srh-30	6.88958	-2.6333	1.00697	20.4733	3.58319e-05	0.000115534	2.6333	3.93729	2.6333	TRUE	positive
T16H12.9	101.421	-2.63323	0.588408	32.6167	8.2674e-08	4.73408e-07	2.63323	6.32476	2.63323	TRUE	positive
K09E2.1	4.24738	-2.63291	1.13149	8.65522	0.0131991	0.0219943	2.63291	1.65769	2.63291	TRUE	positive
Y57G11C.32	29.8212	-2.63078	0.441611	39.9673	2.09517e-09	1.6436e-08	2.63078	7.7842	2.63078	TRUE	positive
K09E9.4	56.835	-2.63041	0.438414	58.3863	2.09693e-13	3.16253e-12	2.63041	11.5	2.63041	TRUE	positive
ZC443.2	19.044	-2.62979	0.705255	13.9216	0.000948344	0.0021289	2.62979	2.67184	2.62979	TRUE	positive
C17H11.1	23.3885	-2.62935	0.619086	17.6667	0.000145789	0.000402971	2.62935	3.39473	2.62935	TRUE	positive
F54C1.6	5.04249	-2.62461	0.961321	36.1877	1.3866e-08	9.27009e-08	2.62461	7.03292	2.62461	TRUE	positive
F56A11.4	13.5184	-2.62219	0.788646	25.8249	2.4671e-06	1.04915e-05	2.62219	4.97916	2.62219	TRUE	positive
F09F9.2	390.244	-2.62098	0.992414	10.5557	0.00510339	0.00942516	2.62098	2.02571	2.62098	TRUE	positive
nhr-277	16.763	-2.61486	0.651041	73.6179	1.03296e-16	2.47449e-15	2.61486	14.6065	2.61486	TRUE	positive
F15D4.4	25.5577	-2.61355	0.690187	20.6265	3.31901e-05	0.000107959	2.61355	3.96674	2.61355	TRUE	positive
cutl-14	63.7892	-2.6126	0.432642	50.5756	1.0415e-11	1.23503e-10	2.6126	9.90832	2.6126	TRUE	positive
Y42G9A.2	37.05	-2.61136	0.664476	15.6082	0.000408068	0.00100891	2.61136	2.99615	2.61136	TRUE	positive
cfi-1	91.8738	-2.60684	0.302916	104.353	2.1876e-23	1.11547e-21	2.60684	20.9525	2.60684	TRUE	positive
bli-5	85.9933	-2.60397	0.572394	39.0256	3.35508e-09	2.53716e-08	2.60397	7.59565	2.60397	TRUE	positive
T23F2.2	361.749	-2.60381	0.189572	256.275	2.24201e-56	1.84673e-53	2.60381	52.7336	2.60381	TRUE	positive
F55F8.8	18.0599	-2.6023	0.609322	115.98	6.53623e-26	4.51548e-24	2.6023	23.3453	2.6023	TRUE	positive
dpy-2	1233.9	-2.59985	0.554787	35.8759	1.6205e-08	1.06761e-07	2.59985	6.97159	2.59985	TRUE	positive
F21A9.1	38.6993	-2.5963	0.827594	18.4286	9.96035e-05	0.000287326	2.5963	3.54162	2.5963	TRUE	positive
F26F12.4	24.1152	-2.59065	0.835772	20.9275	2.85524e-05	9.43347e-05	2.59065	4.02533	2.59065	TRUE	positive
Y43F8A.5	109.331	-2.59032	0.435784	78.8267	7.63851e-18	2.03973e-16	2.59032	15.6904	2.59032	TRUE	positive
T06G6.12	11.6352	-2.58677	0.81635	19.8411	4.91535e-05	0.000153272	2.58677	3.81454	2.58677	TRUE	positive
F47D12.6	58.3998	-2.58264	0.531173	25.0217	3.68651e-06	1.49697e-05	2.58264	4.82479	2.58264	TRUE	positive
ckr-1	40.808	-2.58191	0.468387	78.9696	7.11178e-18	1.90859e-16	2.58191	15.7193	2.58191	TRUE	positive
acs-7	513.931	-2.58132	0.335648	111.433	6.34923e-25	3.99927e-23	2.58132	22.398	2.58132	TRUE	positive
C31H5.5	106.486	-2.57984	0.426894	99.0558	3.09246e-22	1.39722e-20	2.57984	19.8547	2.57984	TRUE	positive
spin-2	71.0569	-2.57977	0.524861	24.576	4.60677e-06	1.82769e-05	2.57977	4.7381	2.57977	TRUE	positive
hot-4	80.8986	-2.57865	0.456148	38.5578	4.23924e-09	3.14579e-08	2.57865	7.50227	2.57865	TRUE	positive
F44G4.7	15.5303	-2.57148	0.616992	77.716	1.33104e-17	3.45941e-16	2.57148	15.461	2.57148	TRUE	positive
cpn-2	162.045	-2.56871	0.36424	54.7542	1.28907e-12	1.73627e-11	2.56871	10.7604	2.56871	TRUE	positive
M03F4.6	185.929	-2.56784	0.403515	41.7787	8.46958e-10	7.09642e-09	2.56784	8.14896	2.56784	TRUE	positive
tsp-17	19.2522	-2.5653	0.718456	23.1452	9.42069e-06	3.47731e-05	2.5653	4.45876	2.5653	TRUE	positive
pax-3	23.9478	-2.56495	0.5237	24.0196	6.08426e-06	2.3486e-05	2.56495	4.62919	2.56495	TRUE	positive
nas-38	248.241	-2.56117	0.400902	176.074	5.83343e-39	1.27478e-36	2.56117	35.8946	2.56117	TRUE	positive
Y7A9D.1	37.7882	-2.56031	0.459293	32.7513	7.72949e-08	4.45226e-07	2.56031	6.35142	2.56031	TRUE	positive
osm-9	38.8185	-2.55967	0.451217	51.5548	6.383e-12	7.80242e-11	2.55967	10.1078	2.55967	TRUE	positive
C30B5.6	242.647	-2.55845	0.629529	16.4227	0.000271553	0.000700672	2.55845	3.15449	2.55845	TRUE	positive
C24H10.1	67.0799	-2.55844	0.532265	22.5475	1.27017e-05	4.57176e-05	2.55844	4.33992	2.55844	TRUE	positive
marc-2	31.5678	-2.55802	0.640759	17.4541	0.00016214	0.000443926	2.55802	3.35269	2.55802	TRUE	positive
slc-17.5	110.721	-2.55609	0.441472	102.579	5.31228e-23	2.59744e-21	2.55609	20.5855	2.55609	TRUE	positive
acr-5	26.2125	-2.55354	0.5614	40.9284	1.29571e-09	1.0503e-08	2.55354	7.97869	2.55354	TRUE	positive
glb-14	13.3739	-2.55333	0.681984	49.9897	1.39599e-11	1.6108e-10	2.55333	9.79296	2.55333	TRUE	positive
F32D1.3	104.6	-2.553	0.364322	62.042	3.371e-14	5.85036e-13	2.553	12.2328	2.553	TRUE	positive
C09G5.13	9.30606	-2.55218	0.819617	20.0365	4.45796e-05	0.000140731	2.55218	3.85161	2.55218	TRUE	positive
acs-20	939.658	-2.5506	0.244752	128.207	1.44616e-28	1.43384e-26	2.5506	25.8435	2.5506	TRUE	positive

## Sheet: Table 4 Negative interactions
gene	baseMean	Coeff	Coeff_SE	stat	pvalue	padj	int_term_x_neg_one	neg.log.p.adj	int_term_abs	is.sig	int.direction
col-81	5841.4	9.87545	0.901193	132.957	1.34488e-29	1.44009e-27	-9.87545	26.8416	9.87545	TRUE	negative
col-139	6004.65	9.41939	1.00345	102.919	4.482e-23	2.22191e-21	-9.41939	20.6533	9.41939	TRUE	negative
col-129	7211.92	9.14614	0.933896	107.723	4.05753e-24	2.31107e-22	-9.14614	21.6362	9.14614	TRUE	negative
col-19	9495.41	8.88117	0.78919	100.683	1.37068e-22	6.46575e-21	-8.88117	20.1894	8.88117	TRUE	negative
T06E4.7	17.3026	8.6355	1.89919	19.4219	6.06148e-05	0.00018361	-8.6355	3.7361	8.6355	TRUE	negative
col-8	3503.14	8.41753	0.867666	83.1301	8.88242e-19	2.65679e-17	-8.41753	16.5756	8.41753	TRUE	negative
F36F12.3	18.8576	6.69841	1.12852	57.7927	2.82144e-13	4.16143e-12	-6.69841	11.3808	6.69841	TRUE	negative
C17G10.10	9.87822	6.53345	1.10635	51.6025	6.23239e-12	7.63575e-11	-6.53345	10.1171	6.53345	TRUE	negative
F13E9.4	6.45684	5.93147	1.16958	42.3448	6.38191e-10	5.44522e-09	-5.93147	8.26398	5.93147	TRUE	negative
lips-17	104.871	5.7604	0.57221	98.3051	4.50117e-22	1.97535e-20	-5.7604	19.7044	5.7604	TRUE	negative
col-106	3464.6	5.68686	0.872438	40.5849	1.53852e-09	1.23036e-08	-5.68686	7.90997	5.68686	TRUE	negative
col-181	6324.62	5.57951	0.830124	41.1328	1.16983e-09	9.55492e-09	-5.57951	8.01977	5.57951	TRUE	negative
W02H3.1	28.9507	5.42164	0.655751	92.4925	8.23196e-21	3.18223e-19	-5.42164	18.4973	5.42164	TRUE	negative
R05H10.7	15.9068	5.39415	1.28203	20.3603	3.7915e-05	0.000121701	-5.39415	3.91471	5.39415	TRUE	negative
W03G11.2	14.5021	5.3434	0.74572	64.0939	1.20832e-14	2.2424e-13	-5.3434	12.6493	5.3434	TRUE	negative
vap-2	65.3446	5.32881	0.593998	85.1076	3.30463e-19	1.04076e-17	-5.32881	16.9826	5.32881	TRUE	negative
ZC328.5	20.9788	5.11358	0.936854	35.3851	2.07116e-08	1.33522e-07	-5.11358	6.87445	5.11358	TRUE	negative
ZK1290.1	51.7748	5.10219	0.692748	58.9482	1.58329e-13	2.44999e-12	-5.10219	11.6108	5.10219	TRUE	negative
F01F1.14	3.66543	5.0554	1.56857	10.7627	0.00460153	0.00861268	-5.0554	2.06486	5.0554	TRUE	negative
C14F11.4	277.115	5.03994	0.73078	44.1199	2.62721e-10	2.42101e-09	-5.03994	8.616	5.03994	TRUE	negative
col-184	4680.05	5.00969	0.814667	35.7512	1.72472e-08	1.12818e-07	-5.00969	6.94762	5.00969	TRUE	negative
pes-23	45.3245	5.00339	0.772314	43.7769	3.11862e-10	2.84691e-09	-5.00339	8.54563	5.00339	TRUE	negative
F14B8.4	18.3964	4.96049	0.92827	30.8338	2.01616e-07	1.07837e-06	-4.96049	5.96723	4.96049	TRUE	negative
srd-55	1.48161	4.92845	1.8674	7.46587	0.0239225	0.0370981	-4.92845	1.43065	4.92845	TRUE	negative
K11D12.6	35.9987	4.9185	0.594458	67.9665	1.74288e-15	3.61681e-14	-4.9185	13.4417	4.9185	TRUE	negative
F55B11.2	409.681	4.91553	1.20507	19.4762	5.89916e-05	0.000179201	-4.91553	3.74666	4.91553	TRUE	negative
T25E4.1	29.8837	4.91014	1.84233	11.8109	0.00272458	0.00540474	-4.91014	2.26722	4.91014	TRUE	negative
F23F12.12	50.1793	4.71446	1.02039	44.54	2.12946e-10	1.99844e-09	-4.71446	8.69931	4.71446	TRUE	negative
ZK1290.11	39.9794	4.55462	0.82832	32.8919	7.20464e-08	4.17689e-07	-4.55462	6.37915	4.55462	TRUE	negative
abu-11	62.5372	4.51842	1.60474	14.3997	0.000746708	0.00172806	-4.51842	2.76244	4.51842	TRUE	negative
C26G2.2	130.016	4.48825	0.416411	115.745	7.3501e-26	5.04518e-24	-4.48825	23.2971	4.48825	TRUE	negative
T22B7.7	390.33	4.44981	0.69941	38.4431	4.48931e-09	3.31299e-08	-4.44981	7.47978	4.44981	TRUE	negative
mltn-7	2.74183	4.44683	1.45259	10.6733	0.00481207	0.00896133	-4.44683	2.04763	4.44683	TRUE	negative
R08F11.7	2.28559	4.437	1.5037	9.7465	0.00764846	0.0134992	-4.437	1.86969	4.437	TRUE	negative
K10D11.4	2.61676	4.32789	1.64796	8.15784	0.0169257	0.0273323	-4.32789	1.56332	4.32789	TRUE	negative
tig-3	23.4155	4.25915	0.979999	27.9985	8.32168e-07	3.90484e-06	-4.25915	5.4084	4.25915	TRUE	negative
F20A1.2	2.38127	4.1834	1.32653	10.7773	0.00456805	0.0085605	-4.1834	2.0675	4.1834	TRUE	negative
C54D2.1	20.0538	4.15036	1.8557	10.852	0.00440064	0.00827429	-4.15036	2.08227	4.15036	TRUE	negative
clec-161	109.91	4.13957	0.554161	62.0753	3.31529e-14	5.76302e-13	-4.13957	12.2394	4.13957	TRUE	negative
Y67D8C.7	66.2152	4.11329	0.790618	31.1908	1.68656e-07	9.17203e-07	-4.11329	6.03753	4.11329	TRUE	negative
grsp-3	3.43869	4.04515	1.31812	10.496	0.00525811	0.00968584	-4.04515	2.01386	4.04515	TRUE	negative
trf-1	14.7893	3.99264	0.931498	23.2041	9.14724e-06	3.37987e-05	-3.99264	4.4711	3.99264	TRUE	negative
abhd-11.1	77.9091	3.98654	0.720342	31.5176	1.43231e-07	7.88141e-07	-3.98654	6.1034	3.98654	TRUE	negative
F40H3.2	69.9996	3.95608	0.659961	35.9091	1.59379e-08	1.05153e-07	-3.95608	6.97818	3.95608	TRUE	negative
srp-2	30.4173	3.94317	0.611654	42.5447	5.77478e-10	4.98278e-09	-3.94317	8.30253	3.94317	TRUE	negative
dyf-17	23.1363	3.88409	0.549305	116.306	5.55235e-26	3.91149e-24	-3.88409	23.4077	3.88409	TRUE	negative
T04C12.1	1.48556	3.87946	1.87975	8.10196	0.0174053	0.028018	-3.87946	1.55256	3.87946	TRUE	negative
Y51H7C.3	50.3403	3.87729	1.05273	46.2175	9.20431e-11	9.23709e-10	-3.87729	9.03446	3.87729	TRUE	negative
F59A1.18	2.2859	3.86991	1.39373	9.1051	0.0105403	0.0180037	-3.86991	1.74464	3.86991	TRUE	negative
F07H5.8	55.3269	3.82683	1.68586	10.548	0.00512308	0.00945826	-3.82683	2.02419	3.82683	TRUE	negative
C23H5.15	36.6282	3.82074	0.741324	55.7063	8.00796e-13	1.11363e-11	-3.82074	10.9533	3.82074	TRUE	negative
F41C3.2	172.146	3.82071	0.486411	67.5016	2.19892e-15	4.49352e-14	-3.82071	13.3474	3.82071	TRUE	negative
K10H10.10	25.2259	3.80764	0.885176	37.9749	5.67346e-09	4.10205e-08	-3.80764	7.387	3.80764	TRUE	negative
ceh-51	5.33444	3.78948	1.18282	19.4818	5.88267e-05	0.000178903	-3.78948	3.74738	3.78948	TRUE	negative
F11E6.3	10509.3	3.75026	0.454533	77.4373	1.53005e-17	3.9479e-16	-3.75026	15.4036	3.75026	TRUE	negative
sdz-31	2.67029	3.73538	1.78757	8.62257	0.0134163	0.0222904	-3.73538	1.65188	3.73538	TRUE	negative
grl-4	604.589	3.65561	0.537106	78.7855	7.79746e-18	2.077e-16	-3.65561	15.6826	3.65561	TRUE	negative
C32E8.13	7.68919	3.6555	1.1882	11.2935	0.00352898	0.00679407	-3.6555	2.16787	3.6555	TRUE	negative
lov-1	21.5348	3.60188	0.806063	27.243	1.21411e-06	5.52279e-06	-3.60188	5.25784	3.60188	TRUE	negative
ZC334.7	6.14229	3.54745	1.72825	8.55554	0.0138736	0.0229575	-3.54745	1.63907	3.54745	TRUE	negative
toh-1	299.714	3.53103	0.420495	84.3397	4.85142e-19	1.49279e-17	-3.53103	16.826	3.53103	TRUE	negative
clec-135	118.442	3.52712	0.860508	22.9198	1.05447e-05	3.85893e-05	-3.52712	4.41353	3.52712	TRUE	negative
R04A9.9	33.7285	3.50342	0.709265	28.1205	7.82927e-07	3.6981e-06	-3.50342	5.43202	3.50342	TRUE	negative
Y42A5A.3	14.9601	3.48366	1.38668	8.18497	0.0166977	0.0270183	-3.48366	1.56834	3.48366	TRUE	negative
srv-7	8.15279	3.46188	0.982676	12.6147	0.00182286	0.0037953	-3.46188	2.42075	3.46188	TRUE	negative
col-50	18.0619	3.4612	1.17662	9.48817	0.00870301	0.0151408	-3.4612	1.81985	3.4612	TRUE	negative
F56B6.6	10.894	3.45673	1.03925	22.3195	1.42355e-05	5.05751e-05	-3.45673	4.29606	3.45673	TRUE	negative
R03G8.6	463.846	3.3928	0.877675	15.9086	0.00035115	0.000881415	-3.3928	3.05482	3.3928	TRUE	negative
W07G1.7	7.66285	3.37339	1.09885	11.915	0.00258643	0.00515457	-3.37339	2.28781	3.37339	TRUE	negative
M7.9	134.08	3.36	0.712943	23.2931	8.74919e-06	3.24511e-05	-3.36	4.48877	3.36	TRUE	negative
C07G3.10	1.21713	3.35995	1.87706	9.68643	0.00788166	0.0138628	-3.35995	1.85815	3.35995	TRUE	negative
F18E9.7	122.475	3.33982	0.61283	35.7653	1.71261e-08	1.12094e-07	-3.33982	6.95042	3.33982	TRUE	negative
ttr-14	484.295	3.32035	0.884737	13.7226	0.00104755	0.00232144	-3.32035	2.63424	3.32035	TRUE	negative
T04D3.5	128.452	3.30625	0.539818	59.082	1.48087e-13	2.30817e-12	-3.30625	11.6367	3.30625	TRUE	negative
ZC266.1	40.6526	3.30442	0.427539	67.6462	2.04558e-15	4.21232e-14	-3.30442	13.3755	3.30442	TRUE	negative
grl-25	6.18921	3.29794	1.4447	7.6004	0.0223663	0.0349786	-3.29794	1.4562	3.29794	TRUE	negative
pqn-71	12.3227	3.25065	2.32256	17.223	0.000182	0.000491763	-3.25065	3.30824	3.25065	TRUE	negative
clec-219	85.3127	3.24565	0.680182	23.3877	8.34502e-06	3.10812e-05	-3.24565	4.5075	3.24565	TRUE	negative
F59B2.12	996.108	3.2219	0.858884	14.1479	0.00084689	0.00192742	-3.2219	2.71502	3.2219	TRUE	negative
D1014.2	11.9101	3.21857	0.842725	27.9701	8.44039e-07	3.95535e-06	-3.21857	5.40282	3.21857	TRUE	negative
C39B5.5	177.891	3.21661	0.866707	14.8957	0.000582698	0.00139089	-3.21661	2.85671	3.21661	TRUE	negative
K08D12.6	5115.49	3.20184	0.494371	42.2977	6.53389e-10	5.5616e-09	-3.20184	8.2548	3.20184	TRUE	negative
crn-4	27.7017	3.17395	0.666103	35.4511	2.00398e-08	1.29503e-07	-3.17395	6.88772	3.17395	TRUE	negative
ZK1307.2	40.7511	3.14617	0.814472	27.4789	1.07901e-06	4.96306e-06	-3.14617	5.30425	3.14617	TRUE	negative
Y54G2A.11	719.817	3.13831	0.403737	58.9894	1.55101e-13	2.41011e-12	-3.13831	11.618	3.13831	TRUE	negative
fpn-1.2	26.848	3.13295	0.528486	52.6777	3.64071e-12	4.61358e-11	-3.13295	10.336	3.13295	TRUE	negative
tkr-3	12.3286	3.12799	0.681854	27.4213	1.11058e-06	5.09078e-06	-3.12799	5.29322	3.12799	TRUE	negative
F47G3.3	84.7727	3.08627	0.326554	99.7701	2.16371e-22	1.01501e-20	-3.08627	19.9935	3.08627	TRUE	negative
C49C3.11	102.558	3.03721	0.601171	25.3365	3.14959e-06	1.29914e-05	-3.03721	4.88634	3.03721	TRUE	negative
ZK742.4	66.5174	3.03617	0.495995	45.7259	1.17689e-10	1.16149e-09	-3.03617	8.93499	3.03617	TRUE	negative
Y4C6B.2	101.499	3.03045	0.418087	57.468	3.31878e-13	4.84822e-12	-3.03045	11.3144	3.03045	TRUE	negative
plg-1	479.576	3.02059	0.862073	48.0271	3.7243e-11	4.004e-10	-3.02059	9.39751	3.02059	TRUE	negative
F28H7.8	155.979	2.99753	0.377998	66.8919	2.98274e-15	6.0036e-14	-2.99753	13.2216	2.99753	TRUE	negative
F22F4.5	12.3161	2.98609	0.917257	11.6225	0.00299367	0.00586252	-2.98609	2.23192	2.98609	TRUE	negative
C26F1.1	196.39	2.95884	0.780037	25.3831	3.07702e-06	1.27215e-05	-2.95884	4.89546	2.95884	TRUE	negative
scl-9	55.9744	2.95533	0.604619	38.3324	4.74476e-09	3.48231e-08	-2.95533	7.45813	2.95533	TRUE	negative
C05E7.2	278.829	2.95489	0.673883	37.5162	7.13617e-09	5.05384e-08	-2.95489	7.29638	2.95489	TRUE	negative
C33B4.4	14.6525	2.95236	1.0348	25.9267	2.3447e-06	1.00387e-05	-2.95236	4.99832	2.95236	TRUE	negative
pqn-72	201.77	2.94305	0.436757	115.088	1.02084e-25	6.83195e-24	-2.94305	23.1655	2.94305	TRUE	negative
octr-1	19.6362	2.92139	0.527636	37.2523	8.14273e-09	5.6877e-08	-2.92139	7.24506	2.92139	TRUE	negative
H01G02.1	94.108	2.90699	0.451595	98.2588	4.60651e-22	2.01333e-20	-2.90699	19.6961	2.90699	TRUE	negative
col-187	7.28717	2.86492	1.15914	10.7704	0.00458387	0.00858563	-2.86492	2.06623	2.86492	TRUE	negative
K07A1.6	59.9459	2.85364	0.735644	19.9031	4.76543e-05	0.000149249	-2.85364	3.82609	2.85364	TRUE	negative
T06E4.10	30.0684	2.83488	1.9939	16.1217	0.000315654	0.000802284	-2.83488	3.09567	2.83488	TRUE	negative
acp-2	65.8684	2.82672	0.385001	122.244	2.85065e-27	2.44198e-25	-2.82672	24.6123	2.82672	TRUE	negative
cwp-5	7.66678	2.82441	0.863323	15.655	0.000398628	0.000987852	-2.82441	3.00531	2.82441	TRUE	negative
ekl-5	105.829	2.81167	1.42155	10.8452	0.00441575	0.008299	-2.81167	2.08097	2.81167	TRUE	negative
K07E1.1	548.959	2.80095	0.585844	35.7244	1.74798e-08	1.1413e-07	-2.80095	6.9426	2.80095	TRUE	negative
D1022.2	49.7672	2.79052	0.626983	19.8388	4.92113e-05	0.000153408	-2.79052	3.81415	2.79052	TRUE	negative
C35B1.8	13.2722	2.78248	0.67112	22.1683	1.53537e-05	5.40993e-05	-2.78248	4.26681	2.78248	TRUE	negative
K03B8.11	13.3735	2.76227	0.865172	10.3484	0.00566083	0.01033	-2.76227	1.9859	2.76227	TRUE	negative
C01G5.5	52.3382	2.74998	0.566006	71.5475	2.9084e-16	6.6262e-15	-2.74998	14.1787	2.74998	TRUE	negative
B0034.1	58.3225	2.74381	0.577949	47.7572	4.26247e-11	4.53703e-10	-2.74381	9.34323	2.74381	TRUE	negative
C06E8.5	157.789	2.71521	1.4254	18.9779	7.56846e-05	0.000224372	-2.71521	3.64903	2.71521	TRUE	negative
nas-30	303.804	2.71475	0.639416	71.037	3.7542e-16	8.39247e-15	-2.71475	14.0761	2.71475	TRUE	negative
skpo-1	613.486	2.69658	0.926106	13.2835	0.00130476	0.00282307	-2.69658	2.54928	2.69658	TRUE	negative
F25E5.3	154.285	2.68593	0.745591	22.7539	1.14565e-05	4.15569e-05	-2.68593	4.38136	2.68593	TRUE	negative
T25D3.3	45.4761	2.67948	0.655827	18.4111	0.000100481	0.000289546	-2.67948	3.53828	2.67948	TRUE	negative
grl-21	236.758	2.66997	1.1857	16.9046	0.000213406	0.000566192	-2.66997	3.24704	2.66997	TRUE	negative
Y70G10A.2	7.80161	2.66494	0.707546	39.7102	2.38252e-09	1.83936e-08	-2.66494	7.73533	2.66494	TRUE	negative
C45G9.10	124.774	2.65657	0.444315	43.1176	4.33641e-10	3.84072e-09	-2.65657	8.41559	2.65657	TRUE	negative
dhc-4	41.5538	2.65392	0.583214	30.1262	2.87201e-07	1.47995e-06	-2.65392	5.82975	2.65392	TRUE	negative
F27D9.12	2.63016	2.65253	1.29803	7.90787	0.0191791	0.0304612	-2.65253	1.51625	2.65253	TRUE	negative
F54F7.2	19.6144	2.64891	0.617718	26.7611	1.54492e-06	6.87e-06	-2.64891	5.16304	2.64891	TRUE	negative
R03C1.1	36.3028	2.64593	1.98448	15.9337	0.000346763	0.000871629	-2.64593	3.05967	2.64593	TRUE	negative
try-4	15.1351	2.6398	0.746528	14.1311	0.000854004	0.00194113	-2.6398	2.71194	2.6398	TRUE	negative
col-123	5.08929	2.63754	1.31319	14.1708	0.000837256	0.00191036	-2.63754	2.71888	2.63754	TRUE	negative
C44B12.9	7.62648	2.63109	0.983516	7.77085	0.0205391	0.0323811	-2.63109	1.48971	2.63109	TRUE	negative
C09F5.3	5.60462	2.63004	1.03958	9.93379	0.00696474	0.0124153	-2.63004	1.90604	2.63004	TRUE	negative
E02H4.2	17.8663	2.62946	0.568808	35.5661	1.89197e-08	1.22858e-07	-2.62946	6.9106	2.62946	TRUE	negative
T08D2.4	4.01303	2.61648	1.07317	7.03039	0.029742	0.0447866	-2.61648	1.34885	2.61648	TRUE	negative
F42A9.6	92.1562	2.58734	0.438411	118.687	1.68824e-26	1.26417e-24	-2.58734	23.8982	2.58734	TRUE	negative
F42A8.1	739.708	2.5866	0.394618	51.5685	6.33935e-12	7.75792e-11	-2.5866	10.1103	2.5866	TRUE	negative
Y47G6A.33	214.207	2.56885	0.503425	38.2433	4.96102e-09	3.62117e-08	-2.56885	7.44115	2.56885	TRUE	negative
T28C12.6	26.1185	2.55924	0.983814	16.971	0.000206442	0.000550168	-2.55924	3.2595	2.55924	TRUE	negative
C41D11.10	16.0643	2.55675	0.743015	16.1056	0.000318211	0.000807632	-2.55675	3.09279	2.55675	TRUE	negative
W03F8.6	30.3233	2.54459	0.863419	22.4874	1.30896e-05	4.69718e-05	-2.54459	4.32816	2.54459	TRUE	negative
F38G1.3	35.7445	2.54389	0.469405	31.4633	1.47174e-07	8.07458e-07	-2.54389	6.09288	2.54389	TRUE	negative
nas-20	524.005	2.53798	0.559498	27.7301	9.51646e-07	4.42092e-06	-2.53798	5.35449	2.53798	TRUE	negative
ZK669.3	160.847	2.53205	0.699146	14.6644	0.000654121	0.00153806	-2.53205	2.81303	2.53205	TRUE	negative
F58A3.4	6.69947	2.52974	0.756524	13.9824	0.000919951	0.00207269	-2.52974	2.68346	2.52974	TRUE	negative
trf-2	8.32711	2.51664	0.744591	21.2374	2.44549e-05	8.21145e-05	-2.51664	4.08558	2.51664	TRUE	negative
C27D6.1	1.48027	2.51615	1.61955	8.48071	0.0144025	0.0237447	-2.51615	1.62443	2.51615	TRUE	negative
skpo-3	1339.52	2.50865	0.433709	48.7719	2.56641e-11	2.83019e-10	-2.50865	9.54818	2.50865	TRUE	negative
F22B5.6	5.91711	2.5077	0.700415	23.8835	6.51274e-06	2.49511e-05	-2.5077	4.60291	2.5077	TRUE	negative
F23F1.6	51.4093	2.46316	0.459616	33.7586	4.67114e-08	2.81749e-07	-2.46316	6.55014	2.46316	TRUE	negative
F01G4.4	311.644	2.45776	0.55396	41.1378	1.16691e-09	9.5384e-09	-2.45776	8.02052	2.45776	TRUE	negative
T25B2.2	92.939	2.4529	0.488047	25.5114	2.88578e-06	1.20471e-05	-2.4529	4.91912	2.4529	TRUE	negative
Y32F6A.5	1990.54	2.45276	0.379982	49.9408	1.43052e-11	1.64532e-10	-2.45276	9.78375	2.45276	TRUE	negative
dhs-26	60.7682	2.43761	0.669856	14.3902	0.00075024	0.00173474	-2.43761	2.76077	2.43761	TRUE	negative
sul-3	100.62	2.42237	0.480417	76.1443	2.92067e-17	7.32156e-16	-2.42237	15.1354	2.42237	TRUE	negative
Y57G11C.46	10.2141	2.42213	0.559743	22.9422	1.04273e-05	3.8225e-05	-2.42213	4.41765	2.42213	TRUE	negative
W02B12.16	9.77306	2.4162	0.735758	11.6772	0.00291299	0.00573282	-2.4162	2.24163	2.4162	TRUE	negative
Y48G1C.13	14.8781	2.41533	0.628173	21.2394	2.44305e-05	8.20583e-05	-2.41533	4.08588	2.41533	TRUE	negative
gld-1	3474.68	2.41195	0.700512	30.7538	2.09849e-07	1.11628e-06	-2.41195	5.95223	2.41195	TRUE	negative
Y102A11A.7	18.7226	2.41142	1.21862	22.8528	1.09037e-05	3.97061e-05	-2.41142	4.40114	2.41142	TRUE	negative
clec-139	3.99276	2.4082	1.08201	8.37897	0.0151541	0.0248044	-2.4082	1.60547	2.4082	TRUE	negative
clc-4	30.5769	2.40776	0.567831	18.0181	0.0001223	0.000344355	-2.40776	3.46299	2.40776	TRUE	negative
F58A3.3	16.2371	2.40647	0.560425	20.4113	3.69615e-05	0.000118961	-2.40647	3.92459	2.40647	TRUE	negative
W09G12.9	41.3981	2.4034	0.429279	56.272	6.03524e-13	8.571e-12	-2.4034	11.067	2.4034	TRUE	negative
sra-32	3.4595	2.39371	1.22338	9.78308	0.00750984	0.0132762	-2.39371	1.87693	2.39371	TRUE	negative
F08C6.5	7.50632	2.38907	0.825459	11.3605	0.00341279	0.00659284	-2.38907	2.18093	2.38907	TRUE	negative
col-153	154.949	2.38743	0.780734	61.1008	5.39681e-14	9.15832e-13	-2.38743	12.0382	2.38743	TRUE	negative
Y55F3BR.2	129.701	2.36607	0.634136	36.9399	9.51914e-09	6.54662e-08	-2.36607	7.18398	2.36607	TRUE	negative
B0513.4	284.505	2.35207	0.983259	7.30995	0.0258622	0.0396638	-2.35207	1.40161	2.35207	TRUE	negative
C35A5.10	57.1556	2.33971	0.981904	28.1626	7.66606e-07	3.62901e-06	-2.33971	5.44021	2.33971	TRUE	negative
gba-4	334.131	2.33916	0.480466	32.8394	7.39625e-08	4.2764e-07	-2.33916	6.36892	2.33916	TRUE	negative
npax-3	10.521	2.33359	0.968033	20.3939	3.72842e-05	0.000119892	-2.33359	3.92121	2.33359	TRUE	negative
T13B5.9	53.65	2.33212	0.923921	10.3231	0.00573274	0.0104345	-2.33212	1.98153	2.33212	TRUE	negative
F59A1.16	13.6145	2.32947	1.04172	6.79772	0.0334114	0.0497039	-2.32947	1.30361	2.32947	TRUE	negative
nas-37	2859.57	2.30772	0.468023	122.753	2.21104e-27	1.92487e-25	-2.30772	24.7156	2.30772	TRUE	negative
Y47D7A.12	47.372	2.30369	0.753611	10.9948	0.00409736	0.00775306	-2.30369	2.11053	2.30369	TRUE	negative
cyp-32A1	108.092	2.29823	0.357787	42.917	4.79402e-10	4.20774e-09	-2.29823	8.37595	2.29823	TRUE	negative
C50F4.8	253.583	2.292	0.501018	20.7988	3.04509e-05	0.000100021	-2.292	3.99991	2.292	TRUE	negative
alg-5	525.867	2.27775	0.643415	27.4529	1.09316e-06	5.02168e-06	-2.27775	5.29915	2.27775	TRUE	negative
C42D4.3	714.188	2.26736	0.883497	35.7367	1.73734e-08	1.13574e-07	-2.26736	6.94472	2.26736	TRUE	negative
T05A7.1	178.46	2.26609	0.459092	38.6407	4.06703e-09	3.03483e-08	-2.26609	7.51787	2.26609	TRUE	negative
T01C3.11	14.8872	2.25742	1.02997	11.4236	0.00330679	0.00640773	-2.25742	2.1933	2.25742	TRUE	negative
mig-21	21.2252	2.24944	0.592404	30.0766	2.94414e-07	1.5113e-06	-2.24944	5.82065	2.24944	TRUE	negative
pqn-63	62.7807	2.2432	1.32955	9.25147	0.00979647	0.0168569	-2.2432	1.77322	2.2432	TRUE	negative
tyr-2	798.585	2.24186	0.469326	85.4887	2.73121e-19	8.7301e-18	-2.24186	17.059	2.24186	TRUE	negative
aqp-3	14.0112	2.24077	0.574811	18.0356	0.000121234	0.000341806	-2.24077	3.46622	2.24077	TRUE	negative
W02D7.12	33.4135	2.23458	0.8636	8.43853	0.0147095	0.0241764	-2.23458	1.61661	2.23458	TRUE	negative
pes-1	15.1836	2.22815	0.644257	15.2575	0.00048627	0.00117992	-2.22815	2.92815	2.22815	TRUE	negative
asns-1	160.357	2.22334	0.726807	25.1239	3.50279e-06	1.43215e-05	-2.22334	4.84401	2.22334	TRUE	negative
H06A10.1	155.502	2.21319	0.691711	45.207	1.52552e-10	1.46374e-09	-2.21319	8.83454	2.21319	TRUE	negative
R07E3.2	13.3734	2.21225	1.36288	10.0222	0.00666356	0.01192	-2.21225	1.92372	2.21225	TRUE	negative
tag-329	123.015	2.20393	0.550973	29.9332	3.16286e-07	1.61046e-06	-2.20393	5.79305	2.20393	TRUE	negative
C31H1.8	570.855	2.19446	0.631196	17.1861	0.000185388	0.000500538	-2.19446	3.30056	2.19446	TRUE	negative
ces-2	6.96471	2.19091	1.03948	7.75259	0.0207275	0.0326367	-2.19091	1.48629	2.19091	TRUE	negative
C18E9.7	96.8435	2.1901	0.84816	12.5068	0.00192391	0.00397171	-2.1901	2.40102	2.1901	TRUE	negative
ipla-3	893.623	2.14882	0.33894	75.3771	4.28611e-17	1.06486e-15	-2.14882	14.9727	2.14882	TRUE	negative
C17E7.4	326.814	2.14816	0.731192	12.4035	0.00202588	0.00415855	-2.14816	2.38106	2.14816	TRUE	negative
C05E11.6	9.35921	2.13501	0.646118	11.549	0.00310582	0.00605996	-2.13501	2.21753	2.13501	TRUE	negative
Y66D12A.16	82.8261	2.12001	0.605715	12.6287	0.00181014	0.00377395	-2.12001	2.4232	2.12001	TRUE	negative
T07A5.7	11.2571	2.1102	0.913846	7.89722	0.0192815	0.0306057	-2.1102	1.5142	2.1102	TRUE	negative
F23B12.4	525.301	2.10202	0.310586	52.1936	4.63767e-12	5.82094e-11	-2.10202	10.235	2.10202	TRUE	negative
Y77E11A.14	16.9412	2.08637	0.814669	7.9427	0.018848	0.0300027	-2.08637	1.52284	2.08637	TRUE	negative
cbd-1	11016.4	2.08553	1.03006	13.1817	0.0013729	0.0029532	-2.08553	2.52971	2.08553	TRUE	negative
dhs-17	53.029	2.08249	0.381334	47.0807	5.97813e-11	6.16705e-10	-2.08249	9.20992	2.08249	TRUE	negative
Y48G1A.2	104.906	2.07893	0.61919	11.5571	0.00309313	0.00603852	-2.07893	2.21907	2.07893	TRUE	negative
adt-3	267.205	2.07271	0.408138	26.4845	1.774e-06	7.79871e-06	-2.07271	5.10798	2.07271	TRUE	negative
nas-1	20.7876	2.07107	1.29797	30.166	2.81542e-07	1.45359e-06	-2.07107	5.83756	2.07107	TRUE	negative
T28D9.4	250.416	2.06987	0.628003	21.6528	1.9868e-05	6.81007e-05	-2.06987	4.16685	2.06987	TRUE	negative
C04F5.9	196.84	2.06282	0.265921	119.376	1.19646e-26	9.21708e-25	-2.06282	24.0354	2.06282	TRUE	negative
clec-197	206.845	2.06225	0.626282	10.8287	0.00445228	0.00835817	-2.06225	2.07789	2.06225	TRUE	negative
M176.10	56.2694	2.05382	0.637143	10.8104	0.00449316	0.00843196	-2.05382	2.07407	2.05382	TRUE	negative
gla-3	627.82	2.05259	0.652717	26.9689	1.39248e-06	6.25185e-06	-2.05259	5.20399	2.05259	TRUE	negative
cest-24	348.352	2.0523	0.298607	50.2681	1.21456e-11	1.41518e-10	-2.0523	9.84919	2.0523	TRUE	negative
clec-65	1117.37	2.04984	0.357273	72.0141	2.30326e-16	5.30394e-15	-2.04984	14.2754	2.04984	TRUE	negative
mcm-7	1798.72	2.04435	0.51407	17.1498	0.000188784	0.000508042	-2.04435	3.2941	2.04435	TRUE	negative
F42G10.1	204.776	2.04234	0.334415	38.3041	4.81238e-09	3.52469e-08	-2.04234	7.45288	2.04234	TRUE	negative
F19B10.1	27.4955	2.04145	0.432591	22.8619	1.08543e-05	3.95468e-05	-2.04145	4.40289	2.04145	TRUE	negative
cosa-1	95.45	2.04114	0.473592	27.1627	1.26387e-06	5.72724e-06	-2.04114	5.24205	2.04114	TRUE	negative
mup-4	3918.6	2.03726	0.488259	20.733	3.14698e-05	0.000102957	-2.03726	3.98734	2.03726	TRUE	negative
C56E6.2	239.925	2.03376	0.299002	90.835	1.88553e-20	7.05953e-19	-2.03376	18.1512	2.03376	TRUE	negative
sws-1	221.276	2.03322	0.444769	34.0295	4.07936e-08	2.49183e-07	-2.03322	6.60348	2.03322	TRUE	negative
C01G8.1	699.177	2.02189	0.861804	14.0755	0.000878106	0.00198958	-2.02189	2.70124	2.02189	TRUE	negative
R07B1.9	48.1838	2.02167	0.919822	25.4812	2.92978e-06	1.22023e-05	-2.02167	4.91356	2.02167	TRUE	negative
scav-2	533.521	2.01085	0.280073	54.1705	1.72596e-12	2.27789e-11	-2.01085	10.6425	2.01085	TRUE	negative
H04M03.3	119.686	2.01034	0.705422	8.85421	0.0119491	0.0201338	-2.01034	1.69607	2.01034	TRUE	negative
K11D2.4	279.044	2.00768	0.395386	27.5961	1.01761e-06	4.70896e-06	-2.00768	5.32707	2.00768	TRUE	negative
nep-25	20.9028	2.00157	0.601511	26.2066	2.03854e-06	8.83753e-06	-2.00157	5.05367	2.00157	TRUE	negative
ttr-15	1886.55	1.99997	0.50668	15.6495	0.000399727	0.000989887	-1.99997	3.00441	1.99997	TRUE	negative
rnp-1	318.188	1.99209	0.320379	54.6157	1.38147e-12	1.8491e-11	-1.99209	10.733	1.99209	TRUE	negative
daz-1	805.097	1.98962	0.681959	31.3785	1.53549e-07	8.40164e-07	-1.98962	6.07564	1.98962	TRUE	negative
D1081.7	1058.77	1.98718	0.65153	36.1282	1.42843e-08	9.51813e-08	-1.98718	7.02145	1.98718	TRUE	negative
spn-4	2862.95	1.97632	0.688021	8.21721	0.0164307	0.0266373	-1.97632	1.57451	1.97632	TRUE	negative
szy-4	868.028	1.97325	0.64905	34.802	2.77228e-08	1.74416e-07	-1.97325	6.75841	1.97325	TRUE	negative
osta-3	144.324	1.97156	0.458504	21.3791	2.27816e-05	7.7087e-05	-1.97156	4.11302	1.97156	TRUE	negative
T25F10.3	240.262	1.96594	0.406241	37.1971	8.37062e-09	5.81652e-08	-1.96594	7.23534	1.96594	TRUE	negative
F57B1.6	13.2546	1.95987	0.784881	8.1443	0.0170408	0.0275056	-1.95987	1.56058	1.95987	TRUE	negative
F45E4.5	53.6607	1.95495	0.797839	30.0213	3.0266e-07	1.55066e-06	-1.95495	5.80948	1.95495	TRUE	negative
cpb-3	769.135	1.94491	0.60234	43.2945	3.96926e-10	3.54486e-09	-1.94491	8.4504	1.94491	TRUE	negative
nhr-20	94.898	1.93382	0.305165	52.7155	3.57245e-12	4.53782e-11	-1.93382	10.3432	1.93382	TRUE	negative
C05B5.4	15.6125	1.9313	1.10027	19.3224	6.37081e-05	0.000191841	-1.9313	3.71706	1.9313	TRUE	negative
T12A2.5	39.6052	1.92819	0.605366	10.2906	0.00582661	0.0105963	-1.92819	1.97484	1.92819	TRUE	negative
F14H12.7	7.04798	1.9253	0.86535	12.6054	0.00183137	0.00381079	-1.9253	2.41898	1.9253	TRUE	negative
orc-1	734.136	1.9248	0.407797	34.1191	3.90066e-08	2.3955e-07	-1.9248	6.6206	1.9248	TRUE	negative
Y49G5B.1	243.538	1.91951	0.344145	31.0768	1.7855e-07	9.64152e-07	-1.91951	6.01585	1.91951	TRUE	negative
C02G6.3	6.24843	1.91555	1.25153	13.9167	0.000950664	0.00213322	-1.91555	2.67097	1.91555	TRUE	negative
R05H5.7	4.0501	1.91088	1.08285	11.0241	0.00403789	0.00765133	-1.91088	2.11626	1.91088	TRUE	negative
F54H12.5	58.6038	1.90258	0.320074	73.3166	1.20092e-16	2.84501e-15	-1.90258	14.5459	1.90258	TRUE	negative
B0001.7	439.493	1.89816	0.53223	48.5997	2.79707e-11	3.0719e-10	-1.89816	9.51259	1.89816	TRUE	negative
B0563.5	23.0552	1.89476	0.551116	24.4493	4.90787e-06	1.93531e-05	-1.89476	4.71325	1.89476	TRUE	negative
col-158	22.2457	1.89371	0.641563	30.6995	2.15617e-07	1.14355e-06	-1.89371	5.94174	1.89371	TRUE	negative
Y105C5A.8	232.519	1.8913	0.535135	17.5075	0.000157869	0.000433451	-1.8913	3.36306	1.8913	TRUE	negative
gcy-9	15.1528	1.88615	0.636546	9.15628	0.010274	0.0175797	-1.88615	1.75499	1.88615	TRUE	negative
lfi-1	2423.36	1.8846	0.314226	37.142	8.60418e-09	5.9672e-08	-1.8846	7.22423	1.8846	TRUE	negative
aman-1	254.685	1.88235	0.375008	49.2934	1.97731e-11	2.2264e-10	-1.88235	9.6524	1.88235	TRUE	negative
tag-266	138.571	1.87857	0.377589	35.8394	1.65033e-08	1.08563e-07	-1.87857	6.96432	1.87857	TRUE	negative
tsen-54	61.593	1.87808	0.329153	55.4253	9.21607e-13	1.27501e-11	-1.87808	10.8945	1.87808	TRUE	negative
F02D8.4	350.345	1.87393	0.389395	98.574	3.93482e-22	1.7483e-20	-1.87393	19.7574	1.87393	TRUE	negative
hyl-1	468.513	1.86543	0.277102	72.8046	1.55127e-16	3.65408e-15	-1.86543	14.4372	1.86543	TRUE	negative
Y53C10A.6	310.157	1.86391	0.37343	25.6963	2.63097e-06	1.10871e-05	-1.86391	4.95518	1.86391	TRUE	negative
pes-8	198.418	1.85574	0.600357	15.1715	0.000507631	0.00122785	-1.85574	2.91085	1.85574	TRUE	negative
C17G1.2	64.3165	1.83974	0.778996	16.4734	0.000264761	0.000683971	-1.83974	3.16496	1.83974	TRUE	negative
Y47G6A.19	1234.2	1.83552	0.301131	41.5196	9.64122e-10	7.9844e-09	-1.83552	8.09776	1.83552	TRUE	negative
T13F2.6	674.511	1.8325	0.475037	20.5574	3.43568e-05	0.00011128	-1.8325	3.95358	1.8325	TRUE	negative
nos-1	200.155	1.83201	0.747493	16.2186	0.000300729	0.00076818	-1.83201	3.11454	1.83201	TRUE	negative
R10E4.6	15.1343	1.82955	0.612768	17.9472	0.000126709	0.000355431	-1.82955	3.44924	1.82955	TRUE	negative
ect-2	847.276	1.82679	0.472007	17.6779	0.000144975	0.000401031	-1.82679	3.39682	1.82679	TRUE	negative
F29B9.8	558.189	1.82254	0.318889	32.6188	8.25882e-08	4.7317e-07	-1.82254	6.32498	1.82254	TRUE	negative
mlc-7	151.29	1.81881	0.503185	22.1832	1.52397e-05	5.37683e-05	-1.81881	4.26947	1.81881	TRUE	negative
lips-6	89.5007	1.80689	0.948873	104.807	1.74337e-23	8.97501e-22	-1.80689	21.047	1.80689	TRUE	negative
F52B5.2	241.659	1.79935	0.484256	18.3238	0.000104962	0.000300759	-1.79935	3.52178	1.79935	TRUE	negative
sra-14	10.3117	1.79751	0.590811	10.1595	0.00622151	0.0112117	-1.79751	1.95033	1.79751	TRUE	negative
cutl-23	96.1652	1.79745	0.509301	27.6671	9.82103e-07	4.55451e-06	-1.79745	5.34156	1.79745	TRUE	negative
dmd-9	44.7528	1.79559	0.432172	17.6625	0.000146097	0.000403717	-1.79559	3.39392	1.79559	TRUE	negative
C05C10.5	717.737	1.79522	0.806418	7.99475	0.0183638	0.0293229	-1.79522	1.53279	1.79522	TRUE	negative
dut-1	1004.08	1.79489	0.489138	13.9003	0.000958511	0.00214678	-1.79489	2.66821	1.79489	TRUE	negative
cyb-3	2300.15	1.78609	0.581901	9.66898	0.00795075	0.0139729	-1.78609	1.85471	1.78609	TRUE	negative
F19B10.2	42.6307	1.78568	0.736922	7.19863	0.0273424	0.0416594	-1.78568	1.38029	1.78568	TRUE	negative
H21P03.2	300.478	1.78209	0.388607	40.2605	1.80945e-09	1.43629e-08	-1.78209	7.84276	1.78209	TRUE	negative
C14C11.4	53.6844	1.78142	0.419578	18.0996	0.000117414	0.00033261	-1.78142	3.47806	1.78142	TRUE	negative
Y74C10AR.2	167.123	1.77866	0.585711	12.8148	0.00164931	0.0034738	-1.77866	2.45919	1.77866	TRUE	negative
perm-1	451.782	1.77602	0.621241	25.8788	2.40154e-06	1.02413e-05	-1.77602	4.98964	1.77602	TRUE	negative
C26D10.3	40.3977	1.77555	0.359331	31.6781	1.32186e-07	7.32256e-07	-1.77555	6.13534	1.77555	TRUE	negative
neg-1	394.936	1.77496	0.578366	9.85931	0.00722901	0.0128372	-1.77496	1.89153	1.77496	TRUE	negative
ekl-7	207.819	1.773	0.655081	10.8445	0.00441714	0.00829947	-1.773	2.08095	1.773	TRUE	negative
B0393.6	415.882	1.7712	0.852719	8.63245	0.0133502	0.0222081	-1.7712	1.65349	1.7712	TRUE	negative
F45F2.11	449.299	1.76947	0.643854	29.5689	3.79485e-07	1.90151e-06	-1.76947	5.7209	1.76947	TRUE	negative
ttr-34	56.5026	1.7692	0.446098	56.1127	6.53539e-13	9.24452e-12	-1.7692	11.0341	1.7692	TRUE	negative
F49C5.4	6.77791	1.76738	0.792798	8.96224	0.0113207	0.0191807	-1.76738	1.71713	1.76738	TRUE	negative
T03F6.10	15.443	1.76518	0.574683	26.4313	1.82189e-06	7.99868e-06	-1.76518	5.09698	1.76518	TRUE	negative
C50C3.1	180.334	1.76375	0.458519	40.2026	1.86257e-09	1.47518e-08	-1.76375	7.83116	1.76375	TRUE	negative
T26A8.4	786.998	1.75664	0.263001	50.1334	1.29921e-11	1.50562e-10	-1.75664	9.82229	1.75664	TRUE	negative
cil-1	307.773	1.75653	0.27781	99.2103	2.86256e-22	1.29883e-20	-1.75653	19.8864	1.75653	TRUE	negative
F46F11.10	140.855	1.75347	0.284409	40.6318	1.50283e-09	1.20361e-08	-1.75347	7.91951	1.75347	TRUE	negative
F25D7.5	15.9959	1.7501	0.617007	36.3774	1.26107e-08	8.48743e-08	-1.7501	7.07122	1.7501	TRUE	negative
zipt-1	331.818	1.74881	0.242198	121.332	4.49794e-27	3.75434e-25	-1.74881	24.4255	1.74881	TRUE	negative
nasp-2	4313.51	1.74722	0.599285	10.0166	0.00668238	0.0119517	-1.74722	1.92257	1.74722	TRUE	negative
C50F2.2	546.254	1.73934	0.41883	17.308	0.000174427	0.000473718	-1.73934	3.32448	1.73934	TRUE	negative
tyr-5	56.0685	1.73748	0.503497	11.9872	0.00249464	0.00499582	-1.73748	2.30139	1.73748	TRUE	negative
mdt-26	980.43	1.73556	0.348993	26.3905	1.85945e-06	8.15689e-06	-1.73556	5.08848	1.73556	TRUE	negative
xnd-1	865.837	1.73518	0.653186	37.3047	7.93196e-09	5.5586e-08	-1.73518	7.25503	1.73518	TRUE	negative
M110.3	153.318	1.73507	0.266477	72.0614	2.24942e-16	5.20232e-15	-1.73507	14.2838	1.73507	TRUE	negative
C33F10.4	115.405	1.72851	0.259178	57.952	2.60544e-13	3.85879e-12	-1.72851	11.4135	1.72851	TRUE	negative
T21D12.12	130.855	1.7242	0.385066	27.0618	1.32924e-06	5.99307e-06	-1.7242	5.22235	1.7242	TRUE	negative
Y67H2A.10	455.304	1.72403	0.439133	15.724	0.000385108	0.000958563	-1.72403	3.01838	1.72403	TRUE	negative
Y47D3B.12	18.9848	1.72261	0.668391	13.0996	0.0014304	0.00306251	-1.72261	2.51392	1.72261	TRUE	negative
C17E4.6	525.335	1.72182	0.329937	41.7359	8.65281e-10	7.22732e-09	-1.72182	8.14102	1.72182	TRUE	negative
rmh-1	306.622	1.71986	0.53338	43.6538	3.31661e-10	3.00713e-09	-1.71986	8.52185	1.71986	TRUE	negative
H04D03.2	303.254	1.71979	0.538252	10.5384	0.00514763	0.00949541	-1.71979	2.02249	1.71979	TRUE	negative
F54D10.5	151.316	1.71856	0.334331	30.5267	2.35081e-07	1.23455e-06	-1.71856	5.90849	1.71856	TRUE	negative
lin-36	1180.5	1.71666	0.430646	16.5698	0.000252298	0.000655889	-1.71666	3.18317	1.71666	TRUE	negative
rict-1	627.387	1.71361	0.357203	39.0277	3.35156e-09	2.53629e-08	-1.71361	7.5958	1.71361	TRUE	negative
B0511.12	1186.77	1.70981	0.280237	75.8409	3.39901e-17	8.46432e-16	-1.70981	15.0724	1.70981	TRUE	negative
pkd-2	23.1997	1.7084	0.55419	19.5513	5.68175e-05	0.000173581	-1.7084	3.7605	1.7084	TRUE	negative
let-716	1997.01	1.70451	0.317038	29.4144	4.09971e-07	2.03333e-06	-1.70451	5.69179	1.70451	TRUE	negative
F33H1.4	1069.55	1.70314	0.34636	33.502	5.31034e-08	3.16434e-07	-1.70314	6.49972	1.70314	TRUE	negative
K04G7.1	482.699	1.70311	0.38929	20.7244	3.16048e-05	0.000103367	-1.70311	3.98562	1.70311	TRUE	negative
Y75B8A.13	393.347	1.70278	0.285961	59.0245	1.52405e-13	2.37202e-12	-1.70278	11.6249	1.70278	TRUE	negative
sqv-1	601.501	1.69702	0.322087	28.6314	6.06423e-07	2.91977e-06	-1.69702	5.53465	1.69702	TRUE	negative
bir-2	176.953	1.69567	0.480611	13.0937	0.00143466	0.0030694	-1.69567	2.51295	1.69567	TRUE	negative
pie-1	345.625	1.69486	0.854796	26.2352	2.0095e-06	8.73639e-06	-1.69486	5.05867	1.69486	TRUE	negative
F18A1.7	645.862	1.68943	0.613513	7.74977	0.0207568	0.0326714	-1.68943	1.48583	1.68943	TRUE	negative
lin-3	208.664	1.68862	0.526476	10.481	0.00529774	0.00975046	-1.68862	2.01097	1.68862	TRUE	negative
Y119C1A.1	291.419	1.68766	0.180975	221.999	6.21754e-49	3.02625e-46	-1.68766	45.5191	1.68766	TRUE	negative
F56C9.6	548.748	1.68417	0.492272	38.4632	4.44445e-09	3.28441e-08	-1.68417	7.48354	1.68417	TRUE	negative
ccch-1	820.389	1.67867	0.408405	58.1705	2.33585e-13	3.49822e-12	-1.67867	11.4562	1.67867	TRUE	negative
T12C9.7	139.567	1.67684	0.518203	48.3987	3.09283e-11	3.3725e-10	-1.67684	9.47205	1.67684	TRUE	negative
mex-1	1226.45	1.67595	0.846346	21.9863	1.68164e-05	5.87312e-05	-1.67595	4.23113	1.67595	TRUE	negative
F26E4.4	368.169	1.67586	0.339	24.9128	3.89274e-06	1.57356e-05	-1.67586	4.80312	1.67586	TRUE	negative
cpg-4	667.728	1.67553	0.689569	30.2894	2.6469e-07	1.37387e-06	-1.67553	5.86205	1.67553	TRUE	negative
cfap-36	32.0625	1.67125	0.43601	15.0412	0.00054181	0.00130258	-1.67125	2.88519	1.67125	TRUE	negative
ztf-1	215.443	1.67101	0.47172	32.9826	6.88541e-08	4.00483e-07	-1.67101	6.39742	1.67101	TRUE	negative
mut-2	245.633	1.6683	0.370199	37.2526	8.14134e-09	5.6877e-08	-1.6683	7.24506	1.6683	TRUE	negative
grd-6	298.583	1.66625	0.93115	14.4937	0.000712416	0.00165766	-1.66625	2.7805	1.66625	TRUE	negative
gyg-2	723.143	1.66562	0.910354	11.9578	0.00253158	0.00505939	-1.66562	2.2959	1.66562	TRUE	negative
trcs-2	970.601	1.66192	0.355757	28.469	6.57713e-07	3.1441e-06	-1.66192	5.5025	1.66192	TRUE	negative
Y47G6A.25	251.657	1.65023	0.427523	50.0795	1.3347e-11	1.54341e-10	-1.65023	9.81152	1.65023	TRUE	negative
nrps-1	33.6916	1.65001	0.606198	13.7576	0.00102938	0.00228684	-1.65001	2.64076	1.65001	TRUE	negative
ifet-1	3785.53	1.64845	0.424753	15.9668	0.000341078	0.000858751	-1.64845	3.06613	1.64845	TRUE	negative
chs-1	2651.12	1.64503	0.902441	19.5417	5.70922e-05	0.000174221	-1.64503	3.7589	1.64503	TRUE	negative
C31E10.5	228.666	1.64331	0.202563	146.232	1.76219e-32	2.32957e-30	-1.64331	29.6327	1.64331	TRUE	negative
car-1	5502.32	1.6433	0.401581	17.0651	0.000196949	0.000526969	-1.6433	3.27821	1.6433	TRUE	negative
Y39E4B.5	430.807	1.64281	0.508901	60.4026	7.6515e-14	1.26439e-12	-1.64281	11.8981	1.64281	TRUE	negative
nhl-2	1444.86	1.64273	0.32167	32.7569	7.70771e-08	4.4421e-07	-1.64273	6.35241	1.64273	TRUE	negative
Y18D10A.2	56.823	1.6398	0.530749	20.0791	4.36393e-05	0.000138007	-1.6398	3.8601	1.6398	TRUE	negative
hmg-20	187.582	1.63454	0.457609	14.489	0.000714103	0.00166014	-1.63454	2.77985	1.63454	TRUE	negative
nasp-1	774.519	1.63321	0.283365	46.4156	8.33648e-11	8.38976e-10	-1.63321	9.07625	1.63321	TRUE	negative
hrpu-1	1681.8	1.62911	0.412651	15.5953	0.000410706	0.00101473	-1.62911	2.99365	1.62911	TRUE	negative
pash-1	518.98	1.6275	0.354717	26.5887	1.68401e-06	7.42754e-06	-1.6275	5.12916	1.6275	TRUE	negative
dgtr-1	184.835	1.62338	0.704822	8.00143	0.0183026	0.029247	-1.62338	1.53392	1.62338	TRUE	negative
DY3.8	337.019	1.62167	0.554214	12.6264	0.00181226	0.0037769	-1.62167	2.42287	1.62167	TRUE	negative
B0304.2	224.9	1.61989	0.559828	30.8384	2.01148e-07	1.07641e-06	-1.61989	5.96802	1.61989	TRUE	negative
mtcu-2	350.699	1.61983	0.25542	43.1798	4.20364e-10	3.7448e-09	-1.61983	8.42657	1.61983	TRUE	negative
bcl-11	684.263	1.61968	0.472869	26.0778	2.17411e-06	9.37591e-06	-1.61968	5.02799	1.61968	TRUE	negative
anmt-3	532.473	1.61581	0.264848	82.8073	1.04379e-18	3.1047e-17	-1.61581	16.508	1.61581	TRUE	negative
tfbm-1	129.358	1.61409	0.303011	29.4871	3.95319e-07	1.97071e-06	-1.61409	5.70538	1.61409	TRUE	negative
T07C4.3	964.562	1.61041	0.603094	9.68204	0.00789898	0.0138887	-1.61041	1.85734	1.61041	TRUE	negative
pqn-74	250.108	1.6072	1.22023	13.5299	0.0011535	0.00252952	-1.6072	2.59696	1.6072	TRUE	negative
Y5F2A.4	244.646	1.60352	0.354966	36.0463	1.48812e-08	9.87284e-08	-1.60352	7.00556	1.60352	TRUE	negative
mdf-2	288.554	1.60302	0.306514	27.542	1.0455e-06	4.82554e-06	-1.60302	5.31645	1.60302	TRUE	negative
marc-3	540.272	1.60298	0.643909	13.0919	0.00143591	0.00307146	-1.60298	2.51265	1.60298	TRUE	negative
M106.2	351.862	1.60221	0.313742	54.6845	1.33477e-12	1.79107e-11	-1.60221	10.7469	1.60221	TRUE	negative
C44B9.3	172.348	1.60214	0.535715	8.99649	0.0111285	0.0188879	-1.60214	1.72382	1.60214	TRUE	negative
gld-3	1394.85	1.60071	0.605008	42.734	5.25316e-10	4.56211e-09	-1.60071	8.34083	1.60071	TRUE	negative
C15C6.4	100.217	1.60009	0.277262	51.0205	8.33749e-12	1.00087e-10	-1.60009	9.99962	1.60009	TRUE	negative
F14F3.4	12.7913	1.59928	1.13935	39.6044	2.51192e-09	1.93091e-08	-1.59928	7.71424	1.59928	TRUE	negative
kca-1	555.944	1.59713	0.543176	42.7989	5.08559e-10	4.43096e-09	-1.59713	8.3535	1.59713	TRUE	negative
M01F1.9	332.797	1.59627	0.381562	19.506	5.812e-05	0.000176954	-1.59627	3.75214	1.59627	TRUE	negative
Y61A9LA.1	177.223	1.59601	0.285984	34.4958	3.23095e-08	2.01615e-07	-1.59601	6.69548	1.59601	TRUE	negative
nhr-76	94.6867	1.59581	0.262663	45.387	1.39422e-10	1.34984e-09	-1.59581	8.86972	1.59581	TRUE	negative
Y49E10.4	401.787	1.59428	0.458757	54.6238	1.37593e-12	1.84399e-11	-1.59428	10.7342	1.59428	TRUE	negative
dyla-1	5.00044	1.59225	0.88866	7.38667	0.0248888	0.0383522	-1.59225	1.41621	1.59225	TRUE	negative
Y39G10AR.9	302.877	1.59183	0.225745	79.9034	4.45856e-18	1.23685e-16	-1.59183	15.9077	1.59183	TRUE	negative
B0403.5	236.524	1.58972	0.532063	31.3839	1.53131e-07	8.38304e-07	-1.58972	6.0766	1.58972	TRUE	negative
ref-1	32.0792	1.5896	0.612288	26.323	1.92324e-06	8.39547e-06	-1.5896	5.07596	1.5896	TRUE	negative
D2005.7	140.265	1.5879	0.475576	43.0292	4.53235e-10	3.99443e-09	-1.5879	8.39854	1.5879	TRUE	negative
C04F12.8	89.8778	1.58742	0.353368	20.2192	4.06879e-05	0.000129476	-1.58742	3.88781	1.58742	TRUE	negative
C50D2.8	265.65	1.58462	0.286084	39.9072	2.15904e-09	1.68752e-08	-1.58462	7.77275	1.58462	TRUE	negative
C18F10.7	549.346	1.58446	0.261482	72.8028	1.55268e-16	3.65408e-15	-1.58446	14.4372	1.58446	TRUE	negative
parp-1	980.689	1.58274	0.418891	18.5627	9.31468e-05	0.000270229	-1.58274	3.56827	1.58274	TRUE	negative
orc-3	330.147	1.58064	0.397491	15.9344	0.000346647	0.000871541	-1.58064	3.05971	1.58064	TRUE	negative
pqn-82	181.922	1.58043	0.639649	18.6272	9.01913e-05	0.000262295	-1.58043	3.58121	1.58043	TRUE	negative
elli-1	345.003	1.58	0.483526	29.7474	3.47084e-07	1.75145e-06	-1.58	5.7566	1.58	TRUE	negative
such-1	370.927	1.57878	0.436459	36.4528	1.21444e-08	8.19936e-08	-1.57878	7.08622	1.57878	TRUE	negative
Y39F10A.1	16.1676	1.57826	0.537587	11.9447	0.00254826	0.00508986	-1.57826	2.29329	1.57826	TRUE	negative
mdt-8	309.758	1.57805	0.299054	42.853	4.94983e-10	4.33029e-09	-1.57805	8.36348	1.57805	TRUE	negative
F13H8.3	65.9898	1.57627	0.613519	12.552	0.0018809	0.00389569	-1.57627	2.40942	1.57627	TRUE	negative
uba-2	624.962	1.574	0.30216	31.163	1.71019e-07	9.2958e-07	-1.574	6.03171	1.574	TRUE	negative
F48A11.4	180.597	1.57113	0.341588	22.528	1.28264e-05	4.61045e-05	-1.57113	4.33626	1.57113	TRUE	negative
B0416.7	28.1447	1.5701	0.678052	8.32276	0.0155861	0.0254027	-1.5701	1.59512	1.5701	TRUE	negative
rtel-1	387.637	1.56679	0.336879	28.4271	6.71626e-07	3.20204e-06	-1.56679	5.49457	1.56679	TRUE	negative
chl-1	250.884	1.56464	0.398146	15.5439	0.000421381	0.00103823	-1.56464	2.98371	1.56464	TRUE	negative
F41B4.1	165.411	1.56395	0.393329	19.562	5.65142e-05	0.00017294	-1.56395	3.76211	1.56395	TRUE	negative
gld-4	2276.32	1.56056	0.488739	10.4747	0.00531442	0.00977276	-1.56056	2.00998	1.56056	TRUE	negative
C07A4.3	22.4816	1.55903	0.689527	19.2669	6.55007e-05	0.000196796	-1.55903	3.70598	1.55903	TRUE	negative
tftc-5	374.334	1.55873	0.269248	38.9126	3.55003e-09	2.67702e-08	-1.55873	7.57235	1.55873	TRUE	negative
F12A10.8	178.716	1.55699	0.488878	38.6858	3.9763e-09	2.97126e-08	-1.55699	7.52706	1.55699	TRUE	negative
acbp-6	28.4684	1.55687	0.57234	9.4443	0.00889601	0.0154385	-1.55687	1.81139	1.55687	TRUE	negative
dvc-1	489.931	1.55684	0.377177	22.4278	1.34853e-05	4.82301e-05	-1.55684	4.31668	1.55684	TRUE	negative
dpl-1	569.808	1.55631	0.369982	18.7568	8.45316e-05	0.000247719	-1.55631	3.60604	1.55631	TRUE	negative
F09G2.8	483.447	1.55586	0.268048	53.7286	2.15274e-12	2.80433e-11	-1.55586	10.5522	1.55586	TRUE	negative
tat-3	788.426	1.55478	0.233639	153.142	5.56748e-34	8.89799e-32	-1.55478	31.0507	1.55478	TRUE	negative
C06H2.7	109.106	1.55418	0.475767	13.0075	0.00149783	0.00318736	-1.55418	2.49657	1.55418	TRUE	negative
puf-8	766.238	1.55327	0.511508	53.7041	2.17928e-12	2.83544e-11	-1.55327	10.5474	1.55327	TRUE	negative
F54D5.9	410.616	1.55196	0.62871	26.9178	1.42847e-06	6.39199e-06	-1.55196	5.19436	1.55196	TRUE	negative
dsb-1	251.742	1.55175	0.472917	20.2494	4.00769e-05	0.000127721	-1.55175	3.89374	1.55175	TRUE	negative
rig-4	1219.8	1.55098	0.200061	179.413	1.0991e-39	2.55852e-37	-1.55098	36.592	1.55098	TRUE	negative
C30F12.4	208.532	1.55012	0.569862	34.1133	3.91186e-08	2.3991e-07	-1.55012	6.61995	1.55012	TRUE	negative
W01F3.2	302.839	1.54983	0.359583	38.7944	3.7662e-09	2.8261e-08	-1.54983	7.54881	1.54983	TRUE	negative
C41G7.3	136.033	1.54948	0.510746	14.8671	0.000591076	0.00140815	-1.54948	2.85135	1.54948	TRUE	negative
cpsf-4	374.639	1.54878	0.372721	17.866	0.000131961	0.00036846	-1.54878	3.43361	1.54878	TRUE	negative
rrf-3	550.229	1.54836	0.304034	26.295	1.95039e-06	8.50011e-06	-1.54836	5.07058	1.54836	TRUE	negative
W07A12.8	19.6824	1.54804	0.575797	14.8599	0.000593207	0.00141251	-1.54804	2.85001	1.54804	TRUE	negative
C10C6.7	6.63739	1.54555	1.14927	13.0993	0.00143058	0.00306251	-1.54555	2.51392	1.54555	TRUE	negative
gei-14	376.992	1.54422	0.534772	39.8524	2.219e-09	1.72557e-08	-1.54422	7.76307	1.54422	TRUE	negative
F30F8.1	610.459	1.54357	0.586537	47.2459	5.50407e-11	5.76125e-10	-1.54357	9.23948	1.54357	TRUE	negative
egl-6	19.3353	1.53876	0.504904	12.1313	0.00232125	0.00468449	-1.53876	2.32934	1.53876	TRUE	negative
larp-5	1502.26	1.53756	0.327228	30.1178	2.88403e-07	1.48401e-06	-1.53756	5.82856	1.53756	TRUE	negative
C45G9.2	108.233	1.53701	0.315948	25.2469	3.29388e-06	1.35189e-05	-1.53701	4.86906	1.53701	TRUE	negative
R144.6	132.416	1.53696	0.316922	59.1455	1.43452e-13	2.25233e-12	-1.53696	11.6474	1.53696	TRUE	negative
polh-1	330.11	1.53685	0.356438	22.0339	1.64212e-05	5.74823e-05	-1.53685	4.24047	1.53685	TRUE	negative
dgk-4	1298.67	1.53657	0.336043	22.5287	1.2822e-05	4.61045e-05	-1.53657	4.33626	1.53657	TRUE	negative
rfc-3	450.461	1.53657	0.355501	18.7383	8.53147e-05	0.000249809	-1.53657	3.60239	1.53657	TRUE	negative
nas-9	229.616	1.53527	0.415827	16.3176	0.000286205	0.000734833	-1.53527	3.13381	1.53527	TRUE	negative
sygl-1	336.299	1.53376	0.625539	6.82985	0.0328788	0.049007	-1.53376	1.30974	1.53376	TRUE	negative
C48B6.3	455.666	1.53304	0.3036	46.7441	7.07373e-11	7.21385e-10	-1.53304	9.14183	1.53304	TRUE	negative
mex-3	2978.17	1.5298	0.628069	17.5502	0.000154535	0.00042517	-1.5298	3.37144	1.5298	TRUE	negative
C16C2.4	694.481	1.52905	0.193453	89.1183	4.44842e-20	1.57727e-18	-1.52905	17.8021	1.52905	TRUE	negative
ZK973.9	218.848	1.52827	0.384883	16.0545	0.000326448	0.000825797	-1.52827	3.08313	1.52827	TRUE	negative
wip-1	375.722	1.52766	0.399944	19.4792	5.89042e-05	0.000178986	-1.52766	3.74718	1.52766	TRUE	negative
cpg-8	310.172	1.52689	0.269353	80.9818	2.60031e-18	7.3857e-17	-1.52689	16.1316	1.52689	TRUE	negative
B0393.3	828.701	1.5265	0.444579	12.0552	0.00241133	0.00484256	-1.5265	2.31492	1.5265	TRUE	negative
gst-30	93.0201	1.52629	0.570323	42.3817	6.26506e-10	5.35833e-09	-1.52629	8.27097	1.52629	TRUE	negative
T05C3.2	185.095	1.52558	0.524571	18.2531	0.000108738	0.000310996	-1.52558	3.50725	1.52558	TRUE	negative
M01E5.4	240.536	1.52504	0.301764	30.0656	2.96025e-07	1.51812e-06	-1.52504	5.81869	1.52504	TRUE	negative
prom-1	499.3	1.52495	0.597828	37.1479	8.57896e-09	5.95742e-08	-1.52495	7.22494	1.52495	TRUE	negative
F15B9.10	365.954	1.5242	0.217171	99.6431	2.3055e-22	1.06872e-20	-1.5242	19.9711	1.5242	TRUE	negative
F56C9.3	469.411	1.52396	0.545362	18.2153	0.000110813	0.000316171	-1.52396	3.50008	1.52396	TRUE	negative
C08F8.3	335.522	1.52354	0.573705	22.5673	1.25771e-05	4.53455e-05	-1.52354	4.34347	1.52354	TRUE	negative
patr-1	2666.1	1.52309	0.326638	27.8352	9.02955e-07	4.21117e-06	-1.52309	5.3756	1.52309	TRUE	negative
R02F11.4	399.72	1.52302	0.385732	15.6773	0.000394194	0.000978449	-1.52302	3.00946	1.52302	TRUE	negative
lrr-1	298.833	1.521	0.374645	16.8082	0.000223953	0.000591098	-1.521	3.22834	1.521	TRUE	negative
F41H10.3	907.86	1.52049	0.403018	14.3785	0.000754653	0.00174344	-1.52049	2.75859	1.52049	TRUE	negative
T24D1.2	524.408	1.51893	0.411927	13.6769	0.00107177	0.00236943	-1.51893	2.62536	1.51893	TRUE	negative
usip-1	921.5	1.51168	0.299157	28.1428	7.74209e-07	3.66015e-06	-1.51168	5.4365	1.51168	TRUE	negative
T04A8.7	949.604	1.51141	0.235189	56.8748	4.46477e-13	6.44323e-12	-1.51141	11.1909	1.51141	TRUE	negative
lin-41	2434.1	1.50971	0.595957	11.9857	0.00249659	0.00499879	-1.50971	2.30114	1.50971	TRUE	negative
Y65A5A.2	404.179	1.50751	0.627508	28.485	6.52467e-07	3.12181e-06	-1.50751	5.50559	1.50751	TRUE	negative
K03B4.2	484.433	1.50731	0.247643	43.3535	3.854e-10	3.45055e-09	-1.50731	8.46211	1.50731	TRUE	negative
acd-2	71.4048	1.50607	0.334738	21.9719	1.69383e-05	5.90415e-05	-1.50607	4.22884	1.50607	TRUE	negative
ttr-44	1127.17	1.50444	0.461232	40.7331	1.42865e-09	1.14763e-08	-1.50444	7.9402	1.50444	TRUE	negative
rnp-8	764.461	1.5033	0.690683	34.819	2.74884e-08	1.73247e-07	-1.5033	6.76134	1.5033	TRUE	negative
cfp-1	517.7	1.50014	0.320457	27.2769	1.19372e-06	5.44625e-06	-1.50014	5.2639	1.50014	TRUE	negative
zhit-1	88.5483	1.49912	0.23985	39.8311	2.24273e-09	1.74149e-08	-1.49912	7.75908	1.49912	TRUE	negative
pigv-1	912.795	1.49894	0.357778	24.7564	4.20934e-06	1.68311e-05	-1.49894	4.77389	1.49894	TRUE	negative
ZK1010.10	16.7787	1.49321	0.456707	22.1856	1.52214e-05	5.37215e-05	-1.49321	4.26985	1.49321	TRUE	negative
parp-2	513.991	1.49197	0.334842	19.9752	4.59658e-05	0.00014451	-1.49197	3.8401	1.49197	TRUE	negative
Y41D4B.4	579.643	1.49137	0.331564	28.035	8.17103e-07	3.84089e-06	-1.49137	5.41557	1.49137	TRUE	negative
C34B4.2	339.415	1.49127	0.320846	24.9652	3.79202e-06	1.53748e-05	-1.49127	4.81319	1.49127	TRUE	negative
col-60	648.837	1.49124	1.08337	11.2785	0.00355556	0.00683781	-1.49124	2.16508	1.49124	TRUE	negative
F58A4.2	74.4265	1.49041	0.317707	43.4197	3.7284e-10	3.3493e-09	-1.49041	8.47505	1.49041	TRUE	negative
Y37E11AL.3	375.069	1.49027	0.395371	14.4707	0.00072066	0.00167284	-1.49027	2.77654	1.49027	TRUE	negative
inx-14	472.469	1.48899	0.539374	15.6738	0.000394891	0.000979725	-1.48899	3.0089	1.48899	TRUE	negative
unc-61	705.56	1.48865	0.333364	24.2817	5.33702e-06	2.08116e-05	-1.48865	4.68169	1.48865	TRUE	negative
exo-3	261.682	1.48859	0.385153	16.9462	0.000209011	0.00055577	-1.48859	3.2551	1.48859	TRUE	negative
jtr-1	86.099	1.48712	0.304346	39.3366	2.87189e-09	2.18566e-08	-1.48712	7.66042	1.48712	TRUE	negative
ani-1	1737.9	1.48579	0.512963	12.2419	0.00219636	0.00446786	-1.48579	2.3499	1.48579	TRUE	negative
F39B2.3	265.261	1.48561	0.264003	59.7106	1.08144e-13	1.73096e-12	-1.48561	11.7617	1.48561	TRUE	negative
nhr-256	89.8326	1.48546	0.271183	53.6447	2.24495e-12	2.91734e-11	-1.48546	10.535	1.48546	TRUE	negative
mlh-1	278.628	1.48398	0.319055	29.9481	3.13951e-07	1.60082e-06	-1.48398	5.79566	1.48398	TRUE	negative
nos-3	1513.77	1.48386	0.427565	12.751	0.0017028	0.00357381	-1.48386	2.44687	1.48386	TRUE	negative
ttr-50	49.0431	1.48282	0.591282	35.804	1.67982e-08	1.10082e-07	-1.48282	6.95828	1.48282	TRUE	negative
zhp-4	45.4836	1.48277	0.531095	11.0727	0.00394095	0.00749019	-1.48277	2.12551	1.48277	TRUE	negative
F53F8.4	209.847	1.48222	0.473127	15.4388	0.00044413	0.00109027	-1.48222	2.96247	1.48222	TRUE	negative
cpna-3	493.595	1.48081	0.239668	63.8222	1.38412e-14	2.53787e-13	-1.48081	12.5955	1.48081	TRUE	negative
T05F1.2	1602.29	1.48078	0.669763	20.6341	3.30649e-05	0.000107715	-1.48078	3.96772	1.48078	TRUE	negative
toe-2	489.565	1.4802	0.423548	23.4352	8.14927e-06	3.04262e-05	-1.4802	4.51675	1.4802	TRUE	negative
num-1	756.623	1.47993	0.253119	38.5701	4.21314e-09	3.13294e-08	-1.47993	7.50405	1.47993	TRUE	negative
Y50D4C.6	97.8815	1.47927	0.328517	21.8301	1.81827e-05	6.29081e-05	-1.47927	4.20129	1.47927	TRUE	negative
W06B4.1	865.958	1.47813	0.649581	47.9327	3.9043e-11	4.17655e-10	-1.47813	9.37918	1.47813	TRUE	negative
cnp-2	311.151	1.47721	0.59776	21.2799	2.39399e-05	8.05621e-05	-1.47721	4.09387	1.47721	TRUE	negative
mig-32	582.713	1.47719	0.313936	23.5611	7.65186e-06	2.87294e-05	-1.47719	4.54167	1.47719	TRUE	negative
ced-3	1014.19	1.47531	0.559347	25.2999	3.20766e-06	1.31903e-05	-1.47531	4.87974	1.47531	TRUE	negative
ztf-16	182.041	1.47493	0.345164	26.7198	1.57713e-06	6.99014e-06	-1.47493	5.15551	1.47493	TRUE	negative
dnsn-1	319.356	1.47467	0.459706	10.8725	0.00435587	0.00820308	-1.47467	2.08602	1.47467	TRUE	negative
rmd-1	899.322	1.47358	0.601973	31.7921	1.24864e-07	6.94566e-07	-1.47358	6.15829	1.47358	TRUE	negative
C49H3.6	350.899	1.46694	0.382555	14.7934	0.00061328	0.00145481	-1.46694	2.83719	1.46694	TRUE	negative
F28B12.6	2.53122	1.46635	1.43536	11.8728	0.00264155	0.0052565	-1.46635	2.2793	1.46635	TRUE	negative
zyg-1	362.929	1.46526	0.316234	24.5211	4.73485e-06	1.8747e-05	-1.46526	4.72707	1.46526	TRUE	negative
gpdh-1	289.474	1.46278	0.322397	21.214	2.47426e-05	8.29246e-05	-1.46278	4.08132	1.46278	TRUE	negative
mdt-6	349.285	1.46245	0.245407	60.3902	7.69911e-14	1.26834e-12	-1.46245	11.8968	1.46245	TRUE	negative
Y57G11C.42	174.897	1.46056	0.56418	34.6517	2.98872e-08	1.87263e-07	-1.46056	6.72755	1.46056	TRUE	negative
rmh-2	189.056	1.45972	0.337199	19.0924	7.14725e-05	0.000212946	-1.45972	3.67173	1.45972	TRUE	negative
zipt-7.1	257.214	1.4595	0.349981	49.0292	2.25651e-11	2.51695e-10	-1.4595	9.59913	1.4595	TRUE	negative
C33G3.5	117.827	1.45915	0.545087	7.15535	0.0279406	0.0424681	-1.45915	1.37194	1.45915	TRUE	negative
hrpf-2	735.102	1.45887	0.302239	25.592	2.7718e-06	1.16121e-05	-1.45887	4.93509	1.45887	TRUE	negative
htp-3	462.522	1.45795	0.556183	25.0499	3.6349e-06	1.47826e-05	-1.45795	4.83025	1.45795	TRUE	negative
W04A8.1	142.433	1.45794	0.532561	7.53184	0.0231463	0.0360405	-1.45794	1.44321	1.45794	TRUE	negative
K02C4.3	1313.33	1.45684	0.23887	51.3102	7.21338e-12	8.75747e-11	-1.45684	10.0576	1.45684	TRUE	negative
F21A3.3	224.872	1.45539	0.319973	58.5498	1.93227e-13	2.94321e-12	-1.45539	11.5312	1.45539	TRUE	negative
perm-5	597.609	1.45529	0.225026	45.217	1.51794e-10	1.45776e-09	-1.45529	8.83631	1.45529	TRUE	negative
Y52B11A.8	163.81	1.4546	0.350591	22.1919	1.51733e-05	5.36046e-05	-1.4546	4.2708	1.4546	TRUE	negative
nas-5	39.5664	1.4507	0.702432	16.4956	0.000261828	0.000678029	-1.4507	3.16875	1.4507	TRUE	negative
D1037.1	422.448	1.45015	0.310645	23.362	8.4531e-06	3.14291e-05	-1.45015	4.50267	1.45015	TRUE	negative
Y106G6H.6	324.058	1.4495	0.340189	18.9037	7.85456e-05	0.000232018	-1.4495	3.63448	1.4495	TRUE	negative
C50E3.5	242.269	1.44856	0.322571	24.4101	5.00514e-06	1.96463e-05	-1.44856	4.70672	1.44856	TRUE	negative
C30G12.6	423.349	1.44819	0.413862	70.5478	4.79444e-16	1.06072e-14	-1.44819	13.9744	1.44819	TRUE	negative
mek-1	538.852	1.44447	0.253267	45.522	1.30327e-10	1.27214e-09	-1.44447	8.89546	1.44447	TRUE	negative
ska-3	275.532	1.44235	0.264726	45.6846	1.2015e-10	1.18359e-09	-1.44235	8.9268	1.44235	TRUE	negative
fsn-1	444.368	1.44111	0.316662	29.3069	4.32598e-07	2.13468e-06	-1.44111	5.67067	1.44111	TRUE	negative
tpxl-1	1095.67	1.44089	0.558884	8.18597	0.0166893	0.0270117	-1.44089	1.56845	1.44089	TRUE	negative
hsf-1	748.209	1.43872	0.282812	28.51	6.44369e-07	3.08444e-06	-1.43872	5.51082	1.43872	TRUE	negative
C47E8.4	336.349	1.43794	0.274284	30.695	2.16106e-07	1.14501e-06	-1.43794	5.94119	1.43794	TRUE	negative
ssup-72	122.089	1.4377	0.3133	23.3299	8.58983e-06	3.18823e-05	-1.4377	4.49645	1.4377	TRUE	negative
C09G9.1	613.687	1.43723	0.180562	75.2343	4.60337e-17	1.14104e-15	-1.43723	14.9427	1.43723	TRUE	negative
hsr-9	2571.26	1.43682	0.346114	18.0893	0.000118023	0.000333806	-1.43682	3.47651	1.43682	TRUE	negative
W01A8.2	34.6641	1.43669	0.354866	39.9618	2.10087e-09	1.64686e-08	-1.43669	7.78334	1.43669	TRUE	negative
F33H1.3	426.346	1.43644	0.308418	21.9104	1.74665e-05	6.06457e-05	-1.43644	4.2172	1.43644	TRUE	negative
rad-50	1105.97	1.43638	0.350123	17.7146	0.000142339	0.000394861	-1.43638	3.40356	1.43638	TRUE	negative
ztf-9	91.1761	1.43634	0.291141	25.7855	2.51623e-06	1.06708e-05	-1.43634	4.9718	1.43634	TRUE	negative
mans-4	232.535	1.43319	0.341447	17.7193	0.000142007	0.000394145	-1.43319	3.40434	1.43319	TRUE	negative
lact-2	274.575	1.43303	0.347963	23.0821	9.72281e-06	3.58142e-05	-1.43303	4.44594	1.43303	TRUE	negative
him-1	1695.52	1.43277	0.343027	17.6218	0.000149099	0.000411164	-1.43277	3.38599	1.43277	TRUE	negative
K07A1.13	52.104	1.43276	0.361423	21.079	2.64699e-05	8.8052e-05	-1.43276	4.05526	1.43276	TRUE	negative
pqn-20	1522.34	1.43205	0.497868	9.89286	0.00710875	0.0126425	-1.43205	1.89817	1.43205	TRUE	negative
cutl-10	35.6539	1.43136	0.869649	11.3718	0.00339344	0.00656376	-1.43136	2.18285	1.43136	TRUE	negative
tcab-1	261.406	1.42978	0.341341	26.9268	1.42207e-06	6.36604e-06	-1.42978	5.19613	1.42978	TRUE	negative
mcm-2	1684.11	1.42889	0.426322	18.4311	9.94798e-05	0.000287047	-1.42889	3.54205	1.42889	TRUE	negative
cest-12	105.074	1.42854	0.616074	6.80357	0.0333138	0.0496001	-1.42854	1.30452	1.42854	TRUE	negative
B0464.6	817.708	1.42581	0.332603	18.6683	8.83554e-05	0.000257866	-1.42581	3.58861	1.42581	TRUE	negative
W02D3.4	577.08	1.42513	0.221725	98.2068	4.72777e-22	2.05793e-20	-1.42513	19.6866	1.42513	TRUE	negative
T16G12.1	1507.58	1.42362	0.361633	21.5586	2.08265e-05	7.09998e-05	-1.42362	4.14874	1.42362	TRUE	negative
K07H8.10	5982.19	1.42213	0.34955	19.7427	5.1632e-05	0.00016027	-1.42213	3.79515	1.42213	TRUE	negative
lact-1	89.2027	1.42051	0.302443	67.4445	2.26263e-15	4.60613e-14	-1.42051	13.3367	1.42051	TRUE	negative
lin-54	537.873	1.42002	0.347064	33.7734	4.63665e-08	2.79872e-07	-1.42002	6.55304	1.42002	TRUE	negative
msh-5	330.545	1.41978	0.361295	26.1117	2.13754e-06	9.23306e-06	-1.41978	5.03465	1.41978	TRUE	negative
him-6	400.034	1.41975	0.428538	11.5499	0.00310431	0.00605813	-1.41975	2.21766	1.41975	TRUE	negative
Y54G11A.3	246.557	1.41838	0.605921	15.9475	0.000344389	0.000866272	-1.41838	3.06235	1.41838	TRUE	negative
T12G3.6	465.251	1.41806	0.600123	10.428	0.00543995	0.00998646	-1.41806	2.00059	1.41806	TRUE	negative
deps-1	908.467	1.41604	0.549196	30.9163	1.93473e-07	1.03793e-06	-1.41604	5.98383	1.41604	TRUE	negative
F26G1.1	553.653	1.4157	0.25769	40.2378	1.83007e-09	1.45159e-08	-1.4157	7.83816	1.4157	TRUE	negative
cdl-1	1065.22	1.41351	0.37897	14.3088	0.000781412	0.0017975	-1.41351	2.74533	1.41351	TRUE	negative
cpb-1	412.204	1.41314	0.815173	31.0679	1.79347e-07	9.6797e-07	-1.41314	6.01414	1.41314	TRUE	negative
wrn-1	499.768	1.41233	0.307801	21.2053	2.48501e-05	8.32326e-05	-1.41233	4.07971	1.41233	TRUE	negative
F54D5.5	280.088	1.41194	0.521798	12.1411	0.00230991	0.00466866	-1.41194	2.33081	1.41194	TRUE	negative
D1086.18	22.1166	1.41193	0.597049	40.1303	1.93114e-09	1.52385e-08	-1.41193	7.81706	1.41193	TRUE	negative
bris-1	567.905	1.4118	0.320133	23.4861	7.94429e-06	2.9692e-05	-1.4118	4.52736	1.4118	TRUE	negative
rad-54	304.946	1.41155	0.337795	17.5635	0.00015351	0.000422458	-1.41155	3.37422	1.41155	TRUE	negative
nemp-1	827.515	1.40907	0.321455	21.0825	2.64242e-05	8.79274e-05	-1.40907	4.05588	1.40907	TRUE	negative
B0334.13	47.6104	1.40902	0.851812	23.9753	6.22053e-06	2.39258e-05	-1.40902	4.62113	1.40902	TRUE	negative
cdt-1	509.459	1.40886	0.319679	21.0555	2.67833e-05	8.90117e-05	-1.40886	4.05055	1.40886	TRUE	negative
inx-11	87.3701	1.40693	0.33725	43.2688	4.02072e-10	3.58782e-09	-1.40693	8.44517	1.40693	TRUE	negative
algn-8	267.213	1.40528	0.250615	90.3015	2.46194e-20	9.09051e-19	-1.40528	18.0414	1.40528	TRUE	negative
tofu-2	112.884	1.40466	0.359416	30.1055	2.90191e-07	1.49177e-06	-1.40466	5.8263	1.40466	TRUE	negative
lem-4	316.303	1.40357	0.358364	19.6511	5.40535e-05	0.000166659	-1.40357	3.77817	1.40357	TRUE	negative
nfyb-1	301.236	1.40235	0.311378	21.6766	1.96325e-05	6.73581e-05	-1.40235	4.17161	1.40235	TRUE	negative
ooc-3	346.489	1.40108	0.24928	45.2605	1.48531e-10	1.42899e-09	-1.40108	8.84497	1.40108	TRUE	negative
arid-1	1570.33	1.40038	0.453721	10.5888	0.00501951	0.00929332	-1.40038	2.03183	1.40038	TRUE	negative
evl-18	463.635	1.39999	0.383273	15.6587	0.000397889	0.000986248	-1.39999	3.00601	1.39999	TRUE	negative
ctf-8	42.7843	1.39814	0.389376	15.3247	0.0004702	0.0011469	-1.39814	2.94047	1.39814	TRUE	negative
Y48G8AL.10	344.241	1.39721	0.442304	10.3694	0.0056015	0.0102374	-1.39721	1.98981	1.39721	TRUE	negative
tdpt-1	184.808	1.3943	0.306157	22.4845	1.31083e-05	4.7023e-05	-1.3943	4.32769	1.3943	TRUE	negative
srab-4	13.0266	1.39412	0.604807	12.4163	0.00201301	0.00413649	-1.39412	2.38337	1.39412	TRUE	negative
B0261.7	493.999	1.39343	0.395761	44.1497	2.58825e-10	2.39128e-09	-1.39343	8.62137	1.39343	TRUE	negative
hcp-4	976.085	1.39317	0.386782	13.4928	0.00117508	0.00257369	-1.39317	2.58944	1.39317	TRUE	negative
C34B7.1	28.5037	1.39118	0.615313	30.069	2.95535e-07	1.51633e-06	-1.39118	5.81921	1.39118	TRUE	negative
taf-6.1	211.548	1.3904	0.346853	17.1341	0.000190275	0.000511283	-1.3904	3.29134	1.3904	TRUE	negative
ima-2	2493.89	1.38787	0.456212	11.536	0.00312601	0.00609493	-1.38787	2.21503	1.38787	TRUE	negative
cyk-7	385.866	1.38756	0.506122	32.3016	9.67816e-08	5.4688e-07	-1.38756	6.26211	1.38756	TRUE	negative
nhr-78	33.6473	1.3875	0.416166	11.5426	0.00311577	0.00607606	-1.3875	2.21638	1.3875	TRUE	negative
gsto-3	92.0848	1.38693	0.425218	13.6181	0.00110374	0.00243237	-1.38693	2.61397	1.38693	TRUE	negative
samp-1	580.085	1.38616	0.363473	18.4607	9.80177e-05	0.000283286	-1.38616	3.54778	1.38616	TRUE	negative
ufd-3	1604.3	1.38574	0.266297	44.9407	1.74277e-10	1.65734e-09	-1.38574	8.78059	1.38574	TRUE	negative
mrp-8	128.466	1.38567	0.286706	70.128	5.91437e-16	1.29247e-14	-1.38567	13.8886	1.38567	TRUE	negative
VF13D12L.3	968.311	1.38511	0.211939	43.1668	4.23105e-10	3.76296e-09	-1.38511	8.42447	1.38511	TRUE	negative
psf-2	166.637	1.38408	0.429831	20.1967	4.11478e-05	0.000130784	-1.38408	3.88345	1.38408	TRUE	negative
ubxn-6	778.712	1.38332	0.307566	24.7441	4.23531e-06	1.6916e-05	-1.38332	4.7717	1.38332	TRUE	negative
B0336.13	139.535	1.38275	0.333677	18.6513	8.91082e-05	0.000259921	-1.38275	3.58516	1.38275	TRUE	negative
pig-1	441.647	1.38262	0.394435	16.4128	0.000272904	0.000703659	-1.38262	3.15264	1.38262	TRUE	negative
gei-6	859.934	1.38101	0.406177	11.6945	0.0028879	0.00568779	-1.38101	2.24506	1.38101	TRUE	negative
T26C5.4	61.9192	1.38095	0.532946	11.1713	0.00375122	0.00716904	-1.38095	2.14454	1.38095	TRUE	negative
rad-26	790.708	1.38005	0.271172	35.0125	2.49539e-08	1.58957e-07	-1.38005	6.79872	1.38005	TRUE	negative
skr-17	85.2344	1.37984	0.48784	10.5627	0.00508562	0.00939721	-1.37984	2.027	1.37984	TRUE	negative
W04A8.6	420.341	1.3792	0.403115	11.9233	0.0025757	0.00513797	-1.3792	2.28921	1.3792	TRUE	negative
npp-7	2246.67	1.37759	0.408769	11.3671	0.00340139	0.00657676	-1.37759	2.18199	1.37759	TRUE	negative
Y77E11A.7	478.04	1.37743	0.257446	36.4725	1.20252e-08	8.12915e-08	-1.37743	7.08995	1.37743	TRUE	negative
atg-3	395.995	1.37703	0.190486	97.9953	5.25523e-22	2.27826e-20	-1.37703	19.6424	1.37703	TRUE	negative
hda-6	734.223	1.37695	0.287881	34.295	3.57227e-08	2.21365e-07	-1.37695	6.65489	1.37695	TRUE	negative
cec-10	909.057	1.37693	0.233415	43.0389	4.51055e-10	3.98506e-09	-1.37693	8.39956	1.37693	TRUE	negative
edc-3	1033.21	1.3762	0.239689	33.0543	6.64263e-08	3.8826e-07	-1.3762	6.41088	1.3762	TRUE	negative
mbk-2	1784.98	1.37529	0.309741	21.2205	2.46623e-05	8.27331e-05	-1.37529	4.08232	1.37529	TRUE	negative
C36B7.5	118.85	1.37518	0.50149	46.5101	7.95154e-11	8.02498e-10	-1.37518	9.09556	1.37518	TRUE	negative
T19B4.5	602.442	1.37342	0.372631	13.6679	0.0010766	0.00237746	-1.37342	2.62389	1.37342	TRUE	negative
otub-4	352.638	1.37336	0.320931	18.9736	7.58473e-05	0.000224792	-1.37336	3.64822	1.37336	TRUE	negative
tag-290	53.3325	1.37187	0.695313	6.89769	0.0317823	0.0475573	-1.37187	1.32278	1.37187	TRUE	negative
rskn-1	1628.85	1.37169	0.470074	25.2249	3.33027e-06	1.36526e-05	-1.37169	4.86479	1.37169	TRUE	negative
rsp-5	512.487	1.37133	0.191819	51.634	6.13498e-12	7.53365e-11	-1.37133	10.123	1.37133	TRUE	negative
ints-11	695.772	1.3703	0.259933	30.9279	1.92347e-07	1.03292e-06	-1.3703	5.98593	1.3703	TRUE	negative
brf-1	488.775	1.36926	0.322066	18.1272	0.000115806	0.000328491	-1.36926	3.48348	1.36926	TRUE	negative
pch-2	254.158	1.36885	0.381452	14.2264	0.000814286	0.00186192	-1.36885	2.73004	1.36885	TRUE	negative
pisy-1	310.434	1.3687	0.271511	33.8007	4.57373e-08	2.76698e-07	-1.3687	6.55799	1.3687	TRUE	negative
K04H8.3	38.9577	1.36844	0.64934	7.21788	0.0270805	0.0412898	-1.36844	1.38416	1.36844	TRUE	negative
sumv-1	693.511	1.36729	0.420452	11.4507	0.00326229	0.00633181	-1.36729	2.19847	1.36729	TRUE	negative
trt-1	208.654	1.36701	0.354073	17.2233	0.000181978	0.000491763	-1.36701	3.30824	1.36701	TRUE	negative
nifk-1	576.729	1.36701	0.315978	19.5935	5.56311e-05	0.000170981	-1.36701	3.76705	1.36701	TRUE	negative
afmd-1	123.399	1.3659	0.492002	16.1145	0.000316794	0.000804607	-1.3659	3.09442	1.3659	TRUE	negative
K10H10.4	187.87	1.36569	1.2377	16.7775	0.000227409	0.000598596	-1.36569	3.22287	1.36569	TRUE	negative
efl-1	309.335	1.36547	0.349014	15.8289	0.000365418	0.000913375	-1.36547	3.03935	1.36547	TRUE	negative
hpr-17	217.726	1.36425	0.37803	13.1788	0.00137484	0.00295677	-1.36425	2.52918	1.36425	TRUE	negative
mei-1	461.777	1.36206	0.403131	13.9899	0.000916502	0.00206651	-1.36206	2.68476	1.36206	TRUE	negative
ddx-17	3360.9	1.3605	0.201152	46.5307	7.87013e-11	7.96535e-10	-1.3605	9.0988	1.3605	TRUE	negative
sand-1	439.822	1.35922	0.238223	42.4714	5.99025e-10	5.14797e-09	-1.35922	8.28836	1.35922	TRUE	negative
W03F9.1	566.602	1.35846	0.175327	63.6725	1.49177e-14	2.71714e-13	-1.35846	12.5659	1.35846	TRUE	negative
him-18	373.508	1.35839	0.308303	19.9018	4.76837e-05	0.000149297	-1.35839	3.82595	1.35839	TRUE	negative
F59E12.9	1151.46	1.35826	0.423499	10.5951	0.00500395	0.00927028	-1.35826	2.03291	1.35826	TRUE	negative
nhr-5	156.714	1.35791	0.224946	64.4639	1.00425e-14	1.88328e-13	-1.35791	12.7251	1.35791	TRUE	negative
tofu-5	311.35	1.35721	0.264197	34.827	2.73786e-08	1.72758e-07	-1.35721	6.76256	1.35721	TRUE	negative
drsh-1	674.627	1.35651	0.281988	35.2474	2.21883e-08	1.42441e-07	-1.35651	6.84636	1.35651	TRUE	negative
gon-4	913.052	1.35632	0.368431	19.2019	6.76648e-05	0.000202729	-1.35632	3.69308	1.35632	TRUE	negative
atm-1	599.122	1.35371	0.416504	13.667	0.00107706	0.00237796	-1.35371	2.6238	1.35371	TRUE	negative
lig-1	770.262	1.35314	0.316343	18.4011	0.000100985	0.000290684	-1.35314	3.53658	1.35314	TRUE	negative
npp-16	685.827	1.35241	0.317751	18.7703	8.39625e-05	0.000246186	-1.35241	3.60874	1.35241	TRUE	negative
ncx-10	4.94944	1.35212	1.24261	10.6608	0.00484205	0.00900933	-1.35212	2.04531	1.35212	TRUE	negative
tbc-6	129.889	1.35077	0.258628	27.8465	8.9788e-07	4.18933e-06	-1.35077	5.37786	1.35077	TRUE	negative
rbm-26	1339.18	1.35077	0.320828	17.8007	0.000136344	0.000379607	-1.35077	3.42067	1.35077	TRUE	negative
kup-1	536.393	1.35042	0.277192	25.7805	2.52257e-06	1.06934e-05	-1.35042	4.97088	1.35042	TRUE	negative
mre-11	526.307	1.35023	0.4429	11.187	0.00372197	0.00711821	-1.35023	2.14763	1.35023	TRUE	negative
com-1	320.923	1.34967	0.328297	21.6209	2.01877e-05	6.90638e-05	-1.34967	4.16075	1.34967	TRUE	negative
cyk-4	1104.6	1.34927	0.372667	13.5215	0.00115838	0.00253919	-1.34927	2.5953	1.34927	TRUE	negative
lex-1	1825.98	1.34832	0.33555	17.9641	0.000125648	0.000352669	-1.34832	3.45263	1.34832	TRUE	negative
Y66D12A.6	43.2277	1.34783	0.604156	15.8147	0.00036802	0.00091945	-1.34783	3.03647	1.34783	TRUE	negative
cup-5	500.234	1.34767	0.269457	36.104	1.44582e-08	9.62205e-08	-1.34767	7.01673	1.34767	TRUE	negative
tag-63	480.607	1.34621	0.32255	17.9982	0.000123518	0.00034733	-1.34621	3.45926	1.34621	TRUE	negative
C29G2.6	130.414	1.34529	0.538824	10.6879	0.00477686	0.00890196	-1.34529	2.05051	1.34529	TRUE	negative
swsn-7	1588.65	1.34432	0.351755	14.6942	0.000644458	0.00151801	-1.34432	2.81873	1.34432	TRUE	negative
zipt-2.4	414.121	1.34424	0.2531	33.2557	6.00638e-08	3.5397e-07	-1.34424	6.45103	1.34424	TRUE	negative
swah-1	93.0697	1.34266	0.514053	10.3452	0.00566982	0.0103403	-1.34266	1.98547	1.34266	TRUE	negative
F25E2.2	412.687	1.34169	0.335315	44.5379	2.13166e-10	1.99876e-09	-1.34169	8.69924	1.34169	TRUE	negative
atfs-1	800.795	1.3412	0.211184	55.8937	7.29173e-13	1.02065e-11	-1.3412	10.9911	1.3412	TRUE	negative
F25H8.2	400.758	1.34082	0.314958	27.2469	1.21172e-06	5.5143e-06	-1.34082	5.25851	1.34082	TRUE	negative
dnj-11	1392.54	1.3404	0.195155	50.7207	9.68587e-12	1.15497e-10	-1.3404	9.93743	1.3404	TRUE	negative
F10C2.4	989.068	1.3388	0.362184	13.6841	0.00106791	0.00236216	-1.3388	2.62669	1.3388	TRUE	negative
T22B2.6	17.4898	1.3361	1.60633	15.5264	0.00042509	0.00104664	-1.3361	2.9802	1.3361	TRUE	negative
wdr-4	601.657	1.3346	0.185171	58.9393	1.59032e-13	2.45731e-12	-1.3346	11.6095	1.3346	TRUE	negative
vps-33.2	348.986	1.33183	0.213551	57.539	3.20302e-13	4.69192e-12	-1.33183	11.3286	1.33183	TRUE	negative
aho-3	497.564	1.33177	0.317672	23.6832	7.19866e-06	2.7209e-05	-1.33177	4.56529	1.33177	TRUE	negative
capg-2	972.189	1.33029	0.388711	19.4557	5.95989e-05	0.000180891	-1.33029	3.74258	1.33029	TRUE	negative
vacl-14	500.787	1.32993	0.189478	101.164	1.07751e-22	5.12797e-21	-1.32993	20.2901	1.32993	TRUE	negative
ptr-13	284.436	1.32874	0.341865	57.6118	3.08852e-13	4.53661e-12	-1.32874	11.3433	1.32874	TRUE	negative
cup-15	262.31	1.32863	0.390968	37.0001	9.23699e-09	6.37305e-08	-1.32863	7.19565	1.32863	TRUE	negative
cyld-1	1621.57	1.32766	0.23742	66.4473	3.72528e-15	7.34628e-14	-1.32766	13.1339	1.32766	TRUE	negative
B0432.8	123.554	1.3265	0.42366	12.5705	0.00186356	0.00386599	-1.3265	2.41274	1.3265	TRUE	negative
dnj-18	171.983	1.32583	0.263838	26.3458	1.90142e-06	8.31378e-06	-1.32583	5.0802	1.32583	TRUE	negative
C14B1.9	598.491	1.3254	0.562017	55.5491	8.66311e-13	1.20161e-11	-1.3254	10.9202	1.3254	TRUE	negative
Y54E5A.7	502.292	1.32525	0.178368	99.7637	2.17068e-22	1.01501e-20	-1.32525	19.9935	1.32525	TRUE	negative
dnj-13	1656.83	1.32446	0.338401	16.3618	0.000279955	0.000719923	-1.32446	3.14271	1.32446	TRUE	negative
zipt-9	349.321	1.32436	0.22739	54.3914	1.54545e-12	2.05573e-11	-1.32436	10.687	1.32436	TRUE	negative
sna-2	728.38	1.32396	0.247356	42.9406	4.73774e-10	4.16516e-09	-1.32396	8.38037	1.32396	TRUE	negative
pgap-1	793.783	1.3239	0.32469	21.7723	1.87158e-05	6.45022e-05	-1.3239	4.19043	1.3239	TRUE	negative
sys-1	240.978	1.32334	0.496123	11.4933	0.00319347	0.00621547	-1.32334	2.20653	1.32334	TRUE	negative
gtbp-1	2552.37	1.32331	0.268741	24.4305	4.9544e-06	1.94971e-05	-1.32331	4.71003	1.32331	TRUE	negative
hmit-1.3	455.698	1.32125	0.221536	38.2026	5.06299e-09	3.68806e-08	-1.32125	7.4332	1.32125	TRUE	negative
got-2.1	408.566	1.32012	0.368097	21.5927	2.04739e-05	6.99534e-05	-1.32012	4.15519	1.32012	TRUE	negative
rcor-1	620.792	1.31703	0.361778	15.283	0.00048011	0.00116709	-1.31703	2.9329	1.31703	TRUE	negative
F21D5.1	1469.57	1.31609	0.334965	16.1267	0.000314872	0.000800868	-1.31609	3.09644	1.31609	TRUE	negative
ptr-20	161.445	1.3154	0.425223	18.5091	9.56735e-05	0.000277109	-1.3154	3.55735	1.3154	TRUE	negative
sox-3	26.6492	1.31468	0.579941	10.3312	0.00570952	0.0103993	-1.31468	1.983	1.31468	TRUE	negative
M03C11.3	804.465	1.31459	0.395369	12.6486	0.00179221	0.00373948	-1.31459	2.42719	1.31459	TRUE	negative
rbg-3	955.223	1.31277	0.309934	18.783	8.34317e-05	0.000244831	-1.31277	3.61113	1.31277	TRUE	negative
F44E2.7	428.525	1.31177	0.195909	47.2164	5.58577e-11	5.83536e-10	-1.31177	9.23393	1.31177	TRUE	negative
fem-3	468.321	1.31144	0.313393	41.7885	8.42834e-10	7.06739e-09	-1.31144	8.15074	1.31144	TRUE	negative
col-42	6232.82	1.31046	0.459587	13.1096	0.00142328	0.00305116	-1.31046	2.51554	1.31046	TRUE	negative
B0238.9	501.197	1.31019	0.53477	38.5674	4.21883e-09	3.13499e-08	-1.31019	7.50376	1.31019	TRUE	negative
F23H11.2	288.842	1.30977	0.260795	27.3676	1.14076e-06	5.22021e-06	-1.30977	5.28231	1.30977	TRUE	negative
madf-11	447.68	1.30976	0.268404	24.5819	4.5932e-06	1.82366e-05	-1.30976	4.73906	1.30976	TRUE	negative
cal-5	677.007	1.30933	0.269948	29.4304	4.06686e-07	2.01798e-06	-1.30933	5.69508	1.30933	TRUE	negative
sas-5	459.659	1.30889	0.405181	12.6897	0.0017558	0.00366993	-1.30889	2.43534	1.30889	TRUE	negative
polq-1	438.028	1.30871	0.420042	14.8081	0.000608793	0.0014448	-1.30871	2.84019	1.30871	TRUE	negative
F22G12.5	1064.94	1.30841	0.395666	12.1867	0.00225779	0.00457974	-1.30841	2.33916	1.30841	TRUE	negative
F58B3.6	543.066	1.30791	0.193291	72.414	1.88582e-16	4.38986e-15	-1.30791	14.3575	1.30791	TRUE	negative
atf-7	1369.79	1.30735	0.248832	31.7873	1.25164e-07	6.95513e-07	-1.30735	6.15769	1.30735	TRUE	negative
C09D4.4	615.028	1.30735	0.324179	16.3174	0.000286233	0.000734833	-1.30735	3.13381	1.30735	TRUE	negative
rde-8	189.291	1.30732	0.28471	34.8307	2.73275e-08	1.72537e-07	-1.30732	6.76312	1.30732	TRUE	negative
Y105E8A.21	556.194	1.30657	0.242132	32.3483	9.45495e-08	5.35397e-07	-1.30657	6.27132	1.30657	TRUE	negative
F59E12.1	751.333	1.30572	0.337244	15.0191	0.000547838	0.0013156	-1.30572	2.88088	1.30572	TRUE	negative
orc-5	263.723	1.3056	0.282443	28.0492	8.11336e-07	3.81545e-06	-1.3056	5.41845	1.3056	TRUE	negative
F40F8.11	621.094	1.30464	0.267351	32.4918	8.80004e-08	5.01495e-07	-1.30464	6.29973	1.30464	TRUE	negative
C39E9.12	567.396	1.30449	0.374309	15.9544	0.000343191	0.000863479	-1.30449	3.06375	1.30449	TRUE	negative
nkcc-1	976.615	1.30434	0.320941	21.3609	2.29904e-05	7.76841e-05	-1.30434	4.10967	1.30434	TRUE	negative
riok-2	658.326	1.30402	0.290187	23.713	7.09213e-06	2.68538e-05	-1.30402	4.57099	1.30402	TRUE	negative
ttr-59	252.613	1.30246	0.532182	14.1154	0.000860736	0.00195436	-1.30246	2.709	1.30246	TRUE	negative
C55B7.11	159.154	1.30245	0.224411	60.7862	6.316e-14	1.05675e-12	-1.30245	11.976	1.30245	TRUE	negative
try-10	28.6858	1.30174	0.576234	38.098	5.33487e-09	3.87556e-08	-1.30174	7.41167	1.30174	TRUE	negative
Y95B8A.8	804.364	1.30121	0.31815	17.3862	0.000167742	0.000457741	-1.30121	3.33938	1.30121	TRUE	negative
C27A12.2	542.388	1.30052	0.317535	19.7298	5.19677e-05	0.000161151	-1.30052	3.79277	1.30052	TRUE	negative
smo-1	890.088	1.29857	0.35767	19.7094	5.24991e-05	0.000162474	-1.29857	3.78922	1.29857	TRUE	negative
Y37A1A.2	99.5647	1.29846	0.405624	10.2685	0.00589133	0.0106943	-1.29846	1.97085	1.29846	TRUE	negative
T24H10.1	419.401	1.29835	0.23145	34.7433	2.85481e-08	1.79398e-07	-1.29835	6.74618	1.29835	TRUE	negative
Y55D5A.3	41.2747	1.29786	0.507472	24.2828	5.33394e-06	2.08092e-05	-1.29786	4.68175	1.29786	TRUE	negative
R02F2.8	90.3484	1.29706	0.378734	20.2589	3.98879e-05	0.000127331	-1.29706	3.89507	1.29706	TRUE	negative
M01F1.4	807.958	1.29705	0.194206	59.505	1.19856e-13	1.89855e-12	-1.29705	11.7216	1.29705	TRUE	negative
bath-42	955.367	1.29652	0.289554	25.6344	2.71367e-06	1.13953e-05	-1.29652	4.94327	1.29652	TRUE	negative
ZK1307.9	349.65	1.29648	0.274349	29.2959	4.34998e-07	2.14257e-06	-1.29648	5.66906	1.29648	TRUE	negative
C02B10.4	589.951	1.29637	0.231391	34.2296	3.691e-08	2.28326e-07	-1.29637	6.64145	1.29637	TRUE	negative
T09F3.5	247.853	1.29478	0.213286	42.597	5.62584e-10	4.86997e-09	-1.29478	8.31247	1.29478	TRUE	negative
Y67H2A.2	445.125	1.29437	0.197888	71.398	3.13411e-16	7.09515e-15	-1.29437	14.149	1.29437	TRUE	negative
F10D7.1	23.9805	1.29365	0.543554	7.76138	0.0206365	0.0325156	-1.29365	1.48791	1.29365	TRUE	negative
exos-2	194.135	1.292	0.271577	28.5604	6.28342e-07	3.01593e-06	-1.292	5.52058	1.292	TRUE	negative
impt-1	133.076	1.29142	0.295116	19.6346	5.45005e-05	0.000167843	-1.29142	3.7751	1.29142	TRUE	negative
C50B6.3	577.842	1.29142	0.412056	10.5718	0.00506242	0.00935757	-1.29142	2.02884	1.29142	TRUE	negative
rsp-7	770.153	1.29139	0.236869	31.0988	1.76597e-07	9.5505e-07	-1.29139	6.01997	1.29139	TRUE	negative
cks-1	448.32	1.2883	0.355365	14.5878	0.000679671	0.00159115	-1.2883	2.79829	1.2883	TRUE	negative
smc-4	2099.24	1.28767	0.40715	12.1197	0.0023348	0.00471054	-1.28767	2.32693	1.28767	TRUE	negative
cmt-1	276.59	1.28736	0.343754	14.6157	0.000670253	0.00157151	-1.28736	2.80368	1.28736	TRUE	negative
E02D9.3	58.9584	1.28723	0.311783	17.8634	0.000132133	0.000368842	-1.28723	3.43316	1.28723	TRUE	negative
best-21	125.934	1.28712	0.407077	115.664	7.65394e-26	5.22028e-24	-1.28712	23.2823	1.28712	TRUE	negative
par-4	514.852	1.28654	0.359326	15.4195	0.000448444	0.0010996	-1.28654	2.95877	1.28654	TRUE	negative
cec-3	454.662	1.2862	0.284589	20.8591	2.9547e-05	9.72608e-05	-1.2862	4.01206	1.2862	TRUE	negative
abi-1	694.365	1.286	0.284245	22.93	1.0491e-05	3.84193e-05	-1.286	4.41545	1.286	TRUE	negative
cec-2	206.277	1.28548	0.507698	42.0694	7.32406e-10	6.19479e-09	-1.28548	8.20797	1.28548	TRUE	negative
C18E3.9	238.875	1.28476	0.259415	33.8985	4.35535e-08	2.64083e-07	-1.28476	6.57826	1.28476	TRUE	negative
mcm-3	1706.33	1.28424	0.457396	14.2471	0.000805911	0.00184711	-1.28424	2.73351	1.28424	TRUE	negative
K04C2.2	979.423	1.28373	0.262695	34.5996	3.06762e-08	1.92094e-07	-1.28373	6.71649	1.28373	TRUE	negative
C25A1.1	302.339	1.28283	0.277178	22.5723	1.25457e-05	4.52778e-05	-1.28283	4.34412	1.28283	TRUE	negative
ZC395.5	39.1695	1.2828	0.618839	11.9765	0.00250811	0.00501929	-1.2828	2.29936	1.2828	TRUE	negative

## Sheet: Table 5  L3
gene	baseMean	log2FoldChange	lfcSE	stat	pvalue	padj
rpl-25.2	3680.9	-3.33056	0.120965	-27.5334	6.99883e-167	7.49435e-163
nnt-1	1444.92	5.50936	0.240122	22.944	1.69008e-116	9.04871e-113
F25B4.8	255.207	4.03262	0.186944	21.5713	3.34078e-103	1.19244e-99
F09C8.1	670.193	6.54794	0.314221	20.8386	1.9324e-96	5.17304e-93
puf-12	1811.67	-1.85983	0.0910616	-20.4239	1.02591e-92	2.19708e-89
nex-1	2859.42	1.66484	0.0819836	20.3071	1.11384e-91	1.98784e-88
rpl-30	3866.54	3.16768	0.157341	20.1326	3.82427e-90	5.85004e-87
C18H9.6	540.747	-4.07821	0.204861	-19.9072	3.52405e-88	4.71694e-85
K04B12.2	592.359	2.52961	0.127675	19.8129	2.30404e-87	2.74129e-84
vwa-8	1331.5	-1.91693	0.0991567	-19.3323	2.87239e-83	3.07576e-80
lec-8	3382.32	3.74425	0.198315	18.8803	1.6568e-79	1.61282e-76
rab-11.1	3882.12	1.9423	0.102968	18.8632	2.28898e-79	2.04254e-76
dgat-2	221.111	-4.78523	0.254345	-18.8139	5.80838e-79	4.78432e-76
T23B3.1	321.594	-3.02393	0.163644	-18.4787	3.0666e-76	2.34551e-73
mmaa-1	1063.39	-2.89376	0.158562	-18.2501	2.06546e-74	1.47446e-71
asm-2	1150.03	3.33037	0.183129	18.1859	6.67835e-74	4.46949e-71
asm-3	1347.02	5.6141	0.311176	18.0416	9.18632e-73	5.7863e-70
K02D10.1	1526.08	2.1513	0.119979	17.9307	6.78714e-72	4.0376e-69
pbs-7	1536.79	-2.32398	0.131523	-17.6698	7.16462e-70	4.03783e-67
C30G12.2	973.948	-8.1849	0.463894	-17.6439	1.1333e-69	6.06768e-67
fkb-5	2349.66	3.77557	0.214235	17.6235	1.62667e-69	8.29444e-67
C53H9.2	3713.66	2.56407	0.146368	17.518	1.04424e-68	5.08259e-66
iglr-2	1045.15	-1.49384	0.0854376	-17.4846	1.87613e-68	8.73463e-66
C24B9.3	1093.47	3.06272	0.175302	17.4711	2.37863e-68	1.06126e-65
ZK512.2	558.335	-1.88903	0.110628	-17.0755	2.25996e-65	9.67987e-63
rrp-1	446.473	-1.90063	0.111572	-17.035	4.51899e-65	1.86113e-62
prg-1	1987.83	-5.99556	0.360641	-16.6247	4.61439e-62	1.83003e-59
clec-140	147.276	6.88292	0.414103	16.6213	4.88871e-62	1.86958e-59
T25G3.3	878.986	-1.78153	0.109287	-16.3013	9.65545e-60	3.56519e-57
asp-14	860.315	-2.92017	0.179173	-16.2981	1.01868e-59	3.63601e-57
ekl-1	437.135	-2.43872	0.150717	-16.1807	6.89757e-59	2.38256e-56
C24H10.2	102.43	-4.24578	0.262521	-16.1731	7.80457e-59	2.6116e-56
K08D12.3	2089.5	1.69812	0.106422	15.9564	2.56976e-57	8.33848e-55
ddx-52	466.629	-2.00182	0.125879	-15.9028	6.06412e-57	1.90984e-54
F55F8.2	631.071	-2.5208	0.158786	-15.8755	9.36923e-57	2.86645e-54
cpg-8	310.172	3.37935	0.215196	15.7036	1.42913e-55	4.25087e-53
mlc-3	7626.92	3.0111	0.194892	15.4501	7.53232e-54	2.12253e-51
nrde-2	1472.72	-1.85411	0.120001	-15.4508	7.45119e-54	2.12253e-51
C15B12.1	451.55	3.1028	0.201116	15.4279	1.06289e-53	2.91832e-51
F45E10.2	539.491	5.18149	0.343392	15.0891	1.90931e-51	5.11122e-49
byn-1	836.021	-1.51955	0.10078	-15.078	2.26097e-51	5.90499e-49
spp-18	853.298	4.23885	0.283796	14.9363	1.91345e-50	4.8784e-48
ril-2	1065.57	-1.18843	0.0802503	-14.8091	1.27971e-49	3.18678e-47
nlp-6	149.882	3.47905	0.235516	14.772	2.22047e-49	5.40383e-47
R13H4.2	1350.85	2.83212	0.192326	14.7257	4.41185e-49	1.04982e-46
B0511.6	1192.27	-1.56406	0.106727	-14.6548	1.25452e-48	2.9203e-46
znfx-1	1247.08	-4.90344	0.33797	-14.5085	1.07059e-47	2.43912e-45
K05C4.5	790.265	-1.68461	0.116134	-14.5058	1.11342e-47	2.48385e-45
unc-87	8978.28	2.57898	0.178499	14.4481	2.57565e-47	5.62858e-45
nst-1	1342.16	-1.39563	0.0971631	-14.3638	8.73642e-47	1.87099e-44
trd-1	563.875	-1.85583	0.129381	-14.344	1.16231e-46	2.4404e-44
C34C12.4	362.255	2.66564	0.186216	14.3148	1.76951e-46	3.64382e-44
Y39E4B.6	525.067	2.71409	0.189802	14.2995	2.20235e-46	4.44958e-44
F02E9.5	237.83	-1.76926	0.123778	-14.2938	2.3915e-46	4.74225e-44
sws-1	221.276	5.13842	0.362971	14.1566	1.70097e-45	3.31162e-43
src-1	964.35	1.3541	0.0959288	14.1157	3.04075e-45	5.81434e-43
aakb-2	527.267	2.14144	0.152257	14.0646	6.26417e-45	1.17678e-42
C17C3.1	256.154	-2.78833	0.198304	-14.0609	6.60111e-45	1.2187e-42
agl-1	2270.26	2.32874	0.165923	14.0351	9.51074e-45	1.72612e-42
Y53G8AR.9	903.778	1.81695	0.129732	14.0054	1.44439e-44	2.57775e-42
Y74C10AL.2	330.461	1.92788	0.137687	14.0019	1.51809e-44	2.66487e-42
mrps-6	361.811	2.11413	0.152386	13.8735	9.16843e-44	1.58348e-41
F59B1.2	1557.3	2.54685	0.183624	13.8699	9.63666e-44	1.63793e-41
farl-11	1984.39	-1.43692	0.103636	-13.8651	1.03064e-43	1.72439e-41
ZK1307.1	626.257	-2.41109	0.174121	-13.8472	1.32191e-43	2.1777e-41
R07E4.1	268.417	2.48525	0.179827	13.8202	1.9243e-43	3.12203e-41
try-3	109.88	3.34718	0.242454	13.8054	2.36397e-43	3.77812e-41
smf-3	150.114	2.77255	0.200852	13.804	2.41259e-43	3.79913e-41
clec-187	333.11	3.4472	0.250318	13.7713	3.79524e-43	5.88977e-41
far-2	16902.1	2.32365	0.1693	13.725	7.19159e-43	1.10011e-40
sec-61.B	1212.7	3.34578	0.244864	13.6639	1.66919e-42	2.51742e-40
pgrn-1	810.858	2.27277	0.166398	13.6586	1.79283e-42	2.66634e-40
T28D9.1	1396.53	2.25173	0.16604	13.5613	6.78758e-42	9.95636e-40
pitr-4	149.454	5.14281	0.379529	13.5505	7.86624e-42	1.13827e-39
swt-3	395.594	-3.87752	0.286642	-13.5274	1.07762e-41	1.53856e-39
nadk-2	588.486	1.94341	0.144568	13.4428	3.39262e-41	4.78003e-39
F49E12.12	108.674	-5.27236	0.393279	-13.4061	5.56634e-41	7.74083e-39
R05D3.12	417.734	-2.3062	0.172063	-13.4032	5.79144e-41	7.9506e-39
gst-30	93.0201	6.27567	0.470519	13.3378	1.39601e-40	1.89221e-38
F59E12.17	129.537	2.76852	0.207901	13.3165	1.8559e-40	2.48413e-38
Y71F9AL.10	346.065	2.3685	0.178412	13.2754	3.21451e-40	4.2495e-38
col-129	7211.92	9.8352	0.741388	13.2659	3.64938e-40	4.76556e-38
EEED8.10	698.71	-1.37269	0.103702	-13.2368	5.37599e-40	6.93567e-38
B0001.8	183.333	-5.59705	0.425754	-13.1462	1.7892e-39	2.28081e-37
col-81	5841.4	11.5311	0.877994	13.1335	2.11602e-39	2.66568e-37
B0024.11	537.347	-1.78989	0.137221	-13.0439	6.88651e-39	8.5745e-37
tric-1B.2	366.853	2.2133	0.169846	13.0313	8.12346e-39	9.99839e-37
tmem-258	480.574	2.302	0.17706	13.0013	1.20337e-38	1.46428e-36
lec-6	5539.87	3.23685	0.249099	12.9942	1.31934e-38	1.58736e-36
F21D5.6	280.618	-2.52275	0.19461	-12.9631	1.98114e-38	2.35712e-36
K12H4.3	517.632	-1.29964	0.100306	-12.9567	2.15289e-38	2.53331e-36
H03A11.2	1353.11	-3.58628	0.277147	-12.94	2.6767e-38	3.11545e-36
ZK686.2	484.932	-2.1949	0.169637	-12.9388	2.71772e-38	3.12918e-36
dao-3	1225.57	2.68983	0.208128	12.9239	3.30004e-38	3.75924e-36
F32A5.4	1949.87	2.9505	0.228967	12.8861	5.38692e-38	6.07191e-36
gpi-1	2403.41	1.40901	0.109466	12.8717	6.49792e-38	7.24788e-36
C05B5.8	86.2142	-4.21447	0.328293	-12.8375	1.01054e-37	1.11555e-35
T12D8.5	464.742	4.4622	0.348102	12.8186	1.28953e-37	1.40901e-35
Y51A2D.13	1038.82	2.59157	0.202453	12.8009	1.62102e-37	1.75332e-35
F31F7.1	1702.76	3.33777	0.261551	12.7615	2.6909e-37	2.88141e-35
rpc-2	1558.28	-1.98622	0.155729	-12.7543	2.94967e-37	3.12724e-35
ncap-1	307.932	1.55972	0.122593	12.7228	4.42016e-37	4.6403e-35
rpoa-2	867.58	-2.19582	0.172724	-12.7128	5.01832e-37	5.2171e-35
B0302.5	671.507	3.06164	0.242639	12.6181	1.67777e-36	1.68475e-34
coa-6	279.434	-2.09289	0.165867	-12.6179	1.68349e-36	1.68475e-34
gstk-2	93.5493	2.43932	0.193315	12.6184	1.67268e-36	1.68475e-34
msra-1	3131.12	-4.07122	0.322616	-12.6194	1.65096e-36	1.68475e-34
rbd-1	792.64	-1.62893	0.129244	-12.6035	2.02048e-36	2.00327e-34
Y45G12B.3	501.952	2.3243	0.184754	12.5805	2.70275e-36	2.65514e-34
cah-4	3053.06	2.61856	0.209671	12.4889	8.58634e-36	8.31859e-34
let-383	108.039	3.36515	0.269459	12.4885	8.62312e-36	8.31859e-34
C05C10.3	1540.35	-1.86025	0.149582	-12.4363	1.65984e-35	1.58693e-33
F09E5.8	393.123	-2.05972	0.165673	-12.4324	1.74245e-35	1.65116e-33
M01H9.3	883.546	1.90281	0.153155	12.424	1.93532e-35	1.81784e-33
F54C9.9	892.748	-1.49161	0.120233	-12.4059	2.42644e-35	2.25933e-33
pgp-11	136.216	-4.76533	0.384141	-12.4052	2.4504e-35	2.26197e-33
ctsa-4.2	422.077	-1.96223	0.158309	-12.3949	2.78497e-35	2.54884e-33
col-139	6004.65	10.5399	0.850394	12.3942	2.81031e-35	2.55024e-33
F42A10.6	268.781	-4.39456	0.355469	-12.3627	4.15865e-35	3.74209e-33
lec-1	6659.49	1.65177	0.133961	12.3302	6.22847e-35	5.55787e-33
nxf-2	192.284	-4.36104	0.35447	-12.303	8.73061e-35	7.72623e-33
F21C10.10	440.073	3.24161	0.263496	12.3023	8.80356e-35	7.72693e-33
C50F7.5	151.844	-5.58386	0.453924	-12.3013	8.9131e-35	7.75947e-33
rrbs-1	857.286	-1.44746	0.117774	-12.2902	1.02212e-34	8.82649e-33
W04G3.5	837.754	1.51737	0.123602	12.2763	1.2146e-34	1.04047e-32
riok-3	440.676	-1.75678	0.143122	-12.2746	1.23938e-34	1.05328e-32
fut-6	51.8854	-3.94325	0.321739	-12.256	1.55924e-34	1.31467e-32
cept-2	736.395	1.90674	0.155775	12.2404	1.89187e-34	1.58267e-32
F57F5.1	9582.92	2.63124	0.216424	12.1578	5.21412e-34	4.32812e-32
C15C7.5	1825.91	2.63893	0.217731	12.1202	8.25999e-34	6.80369e-32
Y119C1B.10	86.6674	-3.36067	0.277497	-12.1107	9.27442e-34	7.58095e-32
Y17G7B.17	617.108	2.33232	0.192643	12.1069	9.70459e-34	7.87248e-32
T20B12.3	377.272	-1.61484	0.133709	-12.0773	1.39274e-33	1.12132e-31
F36F12.1	135.052	8.02431	0.665962	12.0492	1.95832e-33	1.5649e-31
drh-1	641.942	-1.94732	0.161778	-12.037	2.27113e-33	1.80143e-31
far-8	550.792	-4.36581	0.363038	-12.0258	2.60162e-33	2.04839e-31
slc-25A42	289.203	-1.33883	0.111338	-12.0249	2.62875e-33	2.05464e-31
ifc-1	2706.73	2.95632	0.246347	12.0006	3.52593e-33	2.73592e-31
pid-2	175.694	-5.20461	0.434689	-11.9732	4.91092e-33	3.78317e-31
F49E8.6	106.919	3.0486	0.255004	11.9551	6.10535e-33	4.66972e-31
ubql-1	1550.89	1.61731	0.135366	11.9477	6.67388e-33	5.06836e-31
D1069.3	464.437	1.47912	0.123937	11.9344	7.82796e-33	5.90295e-31
gyg-1	1095.79	2.4693	0.207174	11.919	9.42696e-33	7.05902e-31
B0361.6	323.587	-1.71504	0.144066	-11.9045	1.12083e-32	8.33461e-31
pyp-1	2391.69	1.16707	0.0987041	11.8239	2.93694e-32	2.16888e-30
tag-234	476.892	3.66291	0.309818	11.8228	2.97656e-32	2.18308e-30
R05A10.1	230.953	5.10408	0.432609	11.7984	3.9801e-32	2.89925e-30
snx-13	812.626	-0.971752	0.0824073	-11.7921	4.28886e-32	3.10305e-30
unc-62	425.828	1.98579	0.168595	11.7785	5.03895e-32	3.62128e-30
nlp-53	64.4531	3.19941	0.271675	11.7766	5.1532e-32	3.6787e-30
T05C3.2	185.095	4.54176	0.387132	11.7318	8.75424e-32	6.20797e-30
nac-3	197.622	-2.14102	0.182577	-11.7267	9.30173e-32	6.55282e-30
lips-6	89.5007	-6.94152	0.592011	-11.7253	9.45309e-32	6.61593e-30
dcar-1	274.456	-2.94575	0.251315	-11.7213	9.90842e-32	6.88957e-30
plg-1	479.576	-9.54738	0.816528	-11.6927	1.3898e-31	9.60129e-30
M142.5	485.362	2.38152	0.203939	11.6776	1.6582e-31	1.1382e-29
cox-4	3575.93	1.57971	0.135538	11.6551	2.16138e-31	1.47414e-29
enol-1	9085.42	1.5284	0.131454	11.6269	3.00961e-31	2.03968e-29
mgl-2	157.642	-3.33033	0.286973	-11.605	3.88633e-31	2.61728e-29
best-21	125.934	4.11943	0.355061	11.602	4.02334e-31	2.69262e-29
C37A5.11	30.2849	4.78754	0.413102	11.5893	4.67193e-31	3.10727e-29
nhr-105	151.761	-2.84115	0.245447	-11.5754	5.49134e-31	3.62971e-29
ckk-1	55.8133	-2.31087	0.199826	-11.5644	6.24327e-31	4.10141e-29
bcs-1	298.643	-1.44185	0.124885	-11.5454	7.78533e-31	5.08325e-29
T28F3.5	411.516	2.7363	0.237048	11.5432	7.98884e-31	5.18451e-29
cpsf-3	557.88	-1.25219	0.108502	-11.5407	8.22529e-31	5.30581e-29
dct-1	178.346	2.35872	0.204426	11.5382	8.4638e-31	5.42697e-29
C52D10.3	756.335	2.45264	0.213368	11.4948	1.40045e-30	8.92622e-29
F44G4.1	736.215	-1.76409	0.153569	-11.4873	1.52847e-30	9.68455e-29
C36E6.2	164.309	2.12525	0.185808	11.4379	2.70361e-30	1.70296e-28
T05H4.10	311.332	-1.36925	0.119722	-11.4369	2.73408e-30	1.71208e-28
mec-1	228.086	-2.24856	0.19703	-11.4123	3.63049e-30	2.26019e-28
mdh-1	7397.91	2.22139	0.195007	11.3913	4.61972e-30	2.85942e-28
C25D7.5	29.3365	-5.73799	0.504151	-11.3815	5.17105e-30	3.18227e-28
mnr-1	363.037	-2.23976	0.19687	-11.3768	5.45519e-30	3.33795e-28
tir-1	236.745	-2.19968	0.193414	-11.3729	5.70411e-30	3.47043e-28
cps-6	359.51	-1.44547	0.127279	-11.3567	6.86904e-30	4.15557e-28
Y17G9B.8	293.045	2.26804	0.199922	11.3446	7.88488e-30	4.74333e-28
Y39H10A.6	523.536	1.21697	0.107346	11.3369	8.60932e-30	5.1502e-28
hil-1	160.351	3.32354	0.293434	11.3264	9.71565e-30	5.77973e-28
clec-65	1117.37	2.95704	0.261597	11.3038	1.25681e-29	7.43532e-28
msh-2	722.223	-2.34347	0.207405	-11.299	1.3272e-29	7.8086e-28
ttm-1	309.243	1.51736	0.134307	11.2977	1.34755e-29	7.88503e-28
Y53C12B.1	557.602	-1.90044	0.168383	-11.2864	1.5319e-29	8.91497e-28
exos-9	358	-1.55659	0.138007	-11.2791	1.66384e-29	9.6305e-28
cnnm-4	108.222	-4.9946	0.442861	-11.278	1.68489e-29	9.69988e-28
cpna-5	228.537	-1.98585	0.176093	-11.2773	1.69964e-29	9.7325e-28
mev-1	1601.35	1.6001	0.142176	11.2543	2.20481e-29	1.2558e-27
cest-13	562.159	2.05861	0.183085	11.244	2.47769e-29	1.40376e-27
Y37A1A.3	93.4128	-3.39829	0.302469	-11.2352	2.73991e-29	1.54415e-27
clhm-1	43.9515	-5.61804	0.500171	-11.2322	2.83226e-29	1.58785e-27
scd-2	80.8199	-2.14351	0.191911	-11.1693	5.76475e-29	3.21505e-27
ubc-23	28.5524	-5.12051	0.458679	-11.1636	6.14471e-29	3.4092e-27
clik-3	350.976	2.06849	0.185412	11.1562	6.68099e-29	3.68763e-27
cnnm-3	170.036	1.93213	0.173347	11.146	7.48748e-29	4.11159e-27
Y110A7A.21	121.652	3.70254	0.332406	11.1386	8.13907e-29	4.44659e-27
C05D2.10	439.024	-1.45976	0.131287	-11.1188	1.01629e-28	5.52406e-27
nlp-40	1258.03	2.24491	0.202751	11.0722	1.71068e-28	9.25147e-27
F58D12.3	79.3429	3.88822	0.351485	11.0622	1.91245e-28	1.02907e-26
C46F2.1	139.206	-3.699	0.334679	-11.0524	2.13507e-28	1.14312e-26
cytb-5.2	411.924	-2.68858	0.243302	-11.0504	2.18233e-28	1.16261e-26
mxl-3	325.504	-3.10855	0.281702	-11.0349	2.5936e-28	1.37487e-26
pqn-96	374.284	2.22964	0.202455	11.013	3.30855e-28	1.74522e-26
aman-3	338.998	-1.27965	0.11623	-11.0096	3.43408e-28	1.80255e-26
mif-1	297.961	2.55288	0.232994	10.9568	6.16074e-28	3.21801e-26
plpp-1.2	282.617	1.99205	0.181909	10.9508	6.5873e-28	3.42412e-26
Y71H2AM.1	302.692	1.35348	0.12375	10.9373	7.64837e-28	3.95646e-26
F13H8.11	146.967	2.52471	0.230992	10.9298	8.29855e-28	4.23147e-26
K08C7.4	94.2607	2.59062	0.237011	10.9304	8.2487e-28	4.23147e-26
lron-14	92.6654	-2.34573	0.214617	-10.9299	8.29696e-28	4.23147e-26
C36E8.1	1593.14	-1.10653	0.101331	-10.92	9.25105e-28	4.67955e-26
ZK632.4	1056.44	-1.49476	0.136885	-10.9199	9.26471e-28	4.67955e-26
trm-1	499.826	-1.29192	0.118399	-10.9116	1.01411e-27	5.09815e-26
Y54E10A.10	363.388	-1.82944	0.167829	-10.9006	1.14464e-27	5.7275e-26
Y10G11A.1	449.457	-1.61805	0.14848	-10.8974	1.18563e-27	5.90497e-26
exc-4	664.948	1.30269	0.119568	10.895	1.21821e-27	6.03918e-26
H23N18.6	47.2289	4.30218	0.395432	10.8797	1.44046e-27	7.10803e-26
ags-3	339.971	1.64012	0.151046	10.8584	1.81821e-27	8.92945e-26
sqv-6	727.71	1.43282	0.131959	10.858	1.82625e-27	8.92945e-26
F18C5.10	659.46	2.23714	0.20648	10.8347	2.35833e-27	1.14786e-25
nhr-42	113.775	-3.53284	0.326296	-10.8271	2.56097e-27	1.24086e-25
ptr-22	89.1439	3.17847	0.293647	10.8241	2.64618e-27	1.27636e-25
snpn-1	416.187	3.49206	0.323418	10.7974	3.54231e-27	1.70094e-25
emb-30	737.987	-1.78275	0.165483	-10.773	4.61809e-27	2.20761e-25
ptr-14	540.9	-2.37894	0.220863	-10.7711	4.71243e-27	2.2427e-25
C37H5.5	699.334	-1.55756	0.144949	-10.7456	6.216e-27	2.94518e-25
rbm-34	614.851	-1.95614	0.182143	-10.7396	6.63632e-27	3.13047e-25
mog-1	1279.38	-1.36189	0.126823	-10.7385	6.71011e-27	3.1514e-25
clec-66	330.913	3.006	0.280012	10.7352	6.95314e-27	3.25128e-25
cest-17	385.663	1.94107	0.1809	10.73	7.35597e-27	3.42468e-25
gcst-1	1936.48	1.45898	0.135981	10.7293	7.41547e-27	3.43744e-25
nas-37	2859.57	3.63504	0.338864	10.7271	7.59138e-27	3.50381e-25
acs-19	3767.58	1.82674	0.170419	10.7191	8.28107e-27	3.80574e-25
Y9C2UA.1	96.3221	-2.73746	0.255423	-10.7173	8.43898e-27	3.86174e-25
mtk-1	865.65	-1.8308	0.170989	-10.7071	9.42627e-27	4.29517e-25
F43C1.5	40.0786	-2.99575	0.280397	-10.684	1.20993e-26	5.48978e-25
slc-36.5	45.3565	-6.22055	0.582873	-10.6722	1.37293e-26	6.20308e-25
pde-6	535.075	1.54809	0.145078	10.6707	1.39513e-26	6.27692e-25
trp-2	52.8878	-3.86678	0.362593	-10.6642	1.4964e-26	6.70438e-25
fbp-1	1885.22	1.52255	0.142846	10.6587	1.58856e-26	7.08762e-25
glt-4	324.104	1.53653	0.144251	10.6518	1.71017e-26	7.59853e-25
K05B2.4	106.904	-2.91896	0.274156	-10.6471	1.79878e-26	7.95922e-25
C46A5.6	250.373	-3.55891	0.334391	-10.643	1.88024e-26	8.28544e-25
cup-14	695.235	1.59529	0.149991	10.6359	2.02782e-26	8.89912e-25
W03D8.8	137.04	-5.02441	0.472914	-10.6244	2.29581e-26	1.00341e-24
K10C3.5	614.666	-1.84327	0.173554	-10.6207	2.3876e-26	1.03928e-24
F09F7.6	213.297	3.69499	0.348235	10.6106	2.65923e-26	1.15284e-24
ZK792.5	575.604	-1.08057	0.101902	-10.604	2.85604e-26	1.23317e-24
Y42H9AR.5	62.8134	3.39519	0.320566	10.5912	3.2722e-26	1.40718e-24
mai-1	92.1236	2.82369	0.266627	10.5904	3.30142e-26	1.41406e-24
sek-1	482.09	1.38088	0.130601	10.5733	3.96459e-26	1.69135e-24
suf-1	639.252	-1.56245	0.147788	-10.5722	4.00903e-26	1.70352e-24
sulp-4	55.2286	-2.84387	0.269531	-10.5512	5.0168e-26	2.12332e-24
wdr-46	632.1	-1.51276	0.1434	-10.5493	5.11956e-26	2.15828e-24
D2023.4	164.388	-1.88565	0.178784	-10.5471	5.24072e-26	2.19779e-24
pgp-9	1761.4	2.42698	0.230114	10.5468	5.25434e-26	2.19779e-24
aars-1	303.041	-1.18197	0.11212	-10.542	5.53377e-26	2.30566e-24
K07F5.14	483.031	-1.83418	0.174319	-10.5219	6.84486e-26	2.84088e-24
C09D4.2	217.888	3.09696	0.294425	10.5187	7.08819e-26	2.93051e-24
gba-3	296.581	2.4642	0.234419	10.512	7.60764e-26	3.13318e-24
vms-1	767.64	-1.35516	0.128984	-10.5064	8.06973e-26	3.31075e-24
pigb-1	283.885	1.76349	0.168067	10.4928	9.32413e-26	3.81079e-24
uaf-1	1485.54	1.54207	0.147102	10.483	1.03445e-25	4.21174e-24
spg-20	221.036	1.43473	0.137048	10.4689	1.20088e-25	4.87083e-24
snx-3	475.442	1.30197	0.124541	10.4542	1.40183e-25	5.66444e-24
C35A5.8	1849.75	-2.02491	0.193728	-10.4523	1.42956e-25	5.75481e-24
Y71F9B.9	126.201	2.06941	0.198378	10.4317	1.77737e-25	7.12812e-24
ubc-3	1036.27	1.37377	0.131803	10.4229	1.94922e-25	7.78815e-24
trxr-1	2075.46	1.05995	0.101711	10.4213	1.98316e-25	7.89432e-24
ZK121.2	183.111	-2.12466	0.203963	-10.4169	2.07702e-25	8.23732e-24
F21D5.3	424.968	-1.74554	0.167965	-10.3923	2.6892e-25	1.06258e-23
R04A9.3	84.4106	-2.61719	0.252822	-10.3519	4.10217e-25	1.61493e-23
C27F2.7	163.855	-4.5254	0.437292	-10.3487	4.24265e-25	1.66411e-23
T28B8.1	313.292	-1.62362	0.157311	-10.3211	5.66005e-25	2.21196e-23
F23B12.7	1119.92	-1.96473	0.190844	-10.295	7.42576e-25	2.89146e-23
C17G10.1	414.63	-1.66713	0.161983	-10.292	7.65334e-25	2.96927e-23
C30G12.6	423.349	-3.92253	0.381333	-10.2864	8.11655e-25	3.13762e-23
vps-32.1	1411.63	1.36092	0.132325	10.2847	8.26209e-25	3.18239e-23
Y69A2AR.22	69.1313	-3.58071	0.348291	-10.2808	8.6031e-25	3.30186e-23
K12B6.9	126.279	2.69839	0.262761	10.2694	9.68439e-25	3.70359e-23
exos-7	226.233	-1.37119	0.133647	-10.2598	1.06931e-24	4.07478e-23
K06A5.1	314.629	-3.64463	0.355264	-10.2589	1.079e-24	4.09713e-23
K10B3.1	125.233	3.59392	0.350335	10.2585	1.08337e-24	4.0992e-23
sart-3	965.755	-1.60944	0.156909	-10.2571	1.09939e-24	4.14515e-23
C56G2.3	244.137	1.4121	0.137854	10.2435	1.26564e-24	4.75524e-23
dis-3	852.449	-1.45068	0.141973	-10.218	1.64748e-24	6.16827e-23
B0261.7	493.999	-3.62656	0.355091	-10.213	1.73376e-24	6.46866e-23
unc-69	287.594	2.35987	0.231539	10.1921	2.15011e-24	7.99421e-23
oef-1	318.103	-3.3993	0.333549	-10.1913	2.16838e-24	8.03426e-23
asp-3	17335.6	2.10237	0.206349	10.1884	2.23444e-24	8.25049e-23
nep-18	62.7101	-4.02994	0.395738	-10.1833	2.35322e-24	8.65921e-23
JC8.7	158.961	-2.06037	0.202594	-10.1699	2.70097e-24	9.90478e-23
xpg-1	404.026	-1.27321	0.125216	-10.1681	2.75193e-24	1.00572e-22
cox-6A	2086.77	1.69961	0.167235	10.163	2.90086e-24	1.05296e-22
F42A10.5	1414.56	1.07467	0.105743	10.1631	2.89748e-24	1.05296e-22
mrp-3	681.592	1.82567	0.179765	10.1558	3.121e-24	1.12904e-22
D1081.7	1058.77	-6.24042	0.614965	-10.1476	3.39624e-24	1.22037e-22
dhod-1	742.867	-1.14423	0.112755	-10.1479	3.38565e-24	1.22037e-22
Y71H2AM.12	55.1921	3.61948	0.356737	10.1461	3.44968e-24	1.23542e-22
F55F3.4	605.479	2.40676	0.237741	10.1235	4.34768e-24	1.55183e-22
B0403.3	146.035	2.82419	0.279039	10.1212	4.45152e-24	1.58362e-22
cbl-1	1225.98	2.60101	0.257447	10.1031	5.35223e-24	1.89774e-22
F41C3.2	172.146	-3.00082	0.29728	-10.0943	5.85636e-24	2.06963e-22
B0546.4	151.957	2.15321	0.213469	10.0868	6.32058e-24	2.22634e-22
Y38F2AR.3	218.303	-1.39498	0.13864	-10.0619	8.14162e-24	2.85838e-22
T07A9.10	404.106	-1.81494	0.180433	-10.0588	8.39977e-24	2.93937e-22
gst-13	2030.04	3.16131	0.314938	10.0379	1.03887e-23	3.62352e-22
nhr-10	310.885	-2.62191	0.261272	-10.0352	1.0674e-23	3.71095e-22
C10G8.8	1674.54	1.59563	0.159126	10.0275	1.15449e-23	4.00075e-22
T21B10.3	1176.01	-1.36366	0.136066	-10.0221	1.21933e-23	4.21181e-22
sod-1	2499.11	1.9246	0.192257	10.0106	1.3693e-23	4.71461e-22
Y55F3AR.2	557.81	1.64182	0.164052	10.0079	1.40664e-23	4.82767e-22
ivns-1	1915.42	1.46993	0.146989	10.0003	1.5195e-23	5.19833e-22
sacy-1	493.726	-1.21749	0.121831	-9.99325	1.6315e-23	5.56372e-22
suca-1	3037.36	1.15133	0.115405	9.9764	1.93362e-23	6.57306e-22
faah-3	632.61	2.23895	0.224638	9.96693	2.12707e-23	7.20779e-22
Y75B8A.31	175.886	-1.94954	0.195642	-9.96481	2.17299e-23	7.34019e-22
Y51F10.3	475.233	1.31227	0.131811	9.95568	2.38186e-23	8.02042e-22
lim-7	154.754	-2.23261	0.22449	-9.94526	2.64473e-23	8.87768e-22
vars-1	702.557	-1.07156	0.107798	-9.9405	2.7742e-23	9.28316e-22
vha-11	3476.15	1.44104	0.145035	9.93582	2.90776e-23	9.69979e-22
afmd-1	123.399	3.62954	0.36604	9.91569	3.558e-23	1.1832e-21
T26G10.1	550.534	-1.47372	0.148678	-9.91213	3.68714e-23	1.22235e-21
nas-29	83.2732	-3.52477	0.355629	-9.91137	3.71512e-23	1.22783e-21
prmt-7	476.361	-1.63207	0.164928	-9.89564	4.34822e-23	1.43264e-21
spp-1	780.103	2.53203	0.255902	9.89452	4.39727e-23	1.44436e-21
aat-2	487.253	-2.88683	0.291785	-9.89369	4.4338e-23	1.4519e-21
ZK856.5	130.567	2.533	0.256443	9.87743	5.21522e-23	1.70258e-21
dpf-5	1618.69	1.0089	0.102153	9.87634	5.27261e-23	1.71608e-21
B0280.9	446.136	-1.53658	0.15576	-9.86501	5.90315e-23	1.91548e-21
gdh-1	18245.8	1.26747	0.128526	9.8616	6.10658e-23	1.97551e-21
wdr-4	601.657	-1.39179	0.14118	-9.85825	6.31374e-23	2.03637e-21
hmg-5	602.558	-1.79246	0.181943	-9.85177	6.73503e-23	2.16573e-21
Y38F1A.8	93.9192	-2.10615	0.213825	-9.8499	6.86145e-23	2.19977e-21
C55B7.11	159.154	-2.82517	0.287024	-9.84298	7.35032e-23	2.34947e-21
F13B6.1	160.317	-2.73849	0.27834	-9.83864	7.67389e-23	2.44559e-21
spo-11	252.946	-3.78611	0.385304	-9.82629	8.67533e-23	2.75654e-21
VF13D12L.3	968.311	1.54713	0.157477	9.82446	8.83466e-23	2.79886e-21
Y75B8A.14	221.858	-1.66423	0.169497	-9.81862	9.36123e-23	2.95693e-21
jmjc-1	240.95	-1.40719	0.143518	-9.80491	1.07244e-22	3.37754e-21
gly-6	1392.34	1.7423	0.177835	9.79729	1.15647e-22	3.63151e-21
ZK1128.1	251.05	-1.15466	0.117887	-9.79465	1.18703e-22	3.71659e-21
pept-2	265.53	-2.14378	0.21892	-9.79252	1.21236e-22	3.78481e-21
nas-38	248.241	-2.49269	0.25474	-9.78524	1.30288e-22	4.05559e-21
nhr-58	24.974	-3.70566	0.378894	-9.78021	1.36926e-22	4.24987e-21
rsd-6	808.888	-1.8987	0.194286	-9.77271	1.4746e-22	4.56358e-21
C05D11.1	1636.39	-1.42101	0.145597	-9.75986	1.67394e-22	5.16556e-21
col-36	269.934	10.8462	1.11221	9.75195	1.80967e-22	5.56836e-21
T08G11.4	488.174	-1.2943	0.132974	-9.7335	2.17e-22	6.65797e-21
atg-3	395.995	1.41304	0.145319	9.72371	2.38906e-22	7.30421e-21
hex-2	449.681	-1.69953	0.174786	-9.72349	2.39426e-22	7.30421e-21
hmg-11	300.527	-2.49284	0.25639	-9.72285	2.40932e-22	7.32926e-21
F23H11.5	1822.73	1.26328	0.130164	9.70529	2.86271e-22	8.68382e-21
tbcb-1	556.217	-1.65917	0.171109	-9.69656	3.11838e-22	9.43266e-21
F38B7.2	40.9526	-3.80631	0.392613	-9.69481	3.17233e-22	9.56881e-21
W01B11.6	160.014	-4.72196	0.487115	-9.69373	3.2059e-22	9.64293e-21
ZK856.11	212.031	1.67207	0.172567	9.68941	3.34465e-22	1.00321e-20
Y48G1C.12	277.649	1.54865	0.160011	9.67843	3.72385e-22	1.11383e-20
F43H9.4	1090.39	2.96359	0.306679	9.66351	4.30832e-22	1.28506e-20
C23G10.8	1103.95	-1.68592	0.174832	-9.64309	5.25807e-22	1.56398e-20
cat-1	135.459	3.08452	0.320064	9.6372	5.56837e-22	1.65169e-20
F55F8.3	686.376	-1.58871	0.16487	-9.63616	5.62523e-22	1.65937e-20
Y106G6H.1	766.841	1.93935	0.201253	9.63636	5.61411e-22	1.65937e-20
ZC443.4	254.151	1.99674	0.20723	9.63536	5.66925e-22	1.66776e-20
cytb-5.1	1494.62	2.63355	0.273334	9.63491	5.69394e-22	1.67043e-20
E02H1.1	184.47	-1.56837	0.16292	-9.62661	6.17303e-22	1.80603e-20
T21H3.1	3972.22	1.87378	0.194722	9.62289	6.40063e-22	1.86752e-20
F40A3.3	862.606	1.21289	0.126072	9.62061	6.54409e-22	1.90419e-20
ttll-12	730.159	-0.959728	0.0998092	-9.61562	6.86918e-22	1.99336e-20
cyp-33A1	118.691	-2.46414	0.256565	-9.60433	7.66542e-22	2.21841e-20
cal-5	677.007	1.88206	0.196096	9.59763	8.18071e-22	2.36116e-20
Y57G11C.36	299.01	-4.57054	0.476297	-9.59597	8.31291e-22	2.39287e-20
smc-5	1092.75	-1.46456	0.152637	-9.59506	8.38659e-22	2.4076e-20
F23C8.5	1995.51	1.16907	0.121904	9.59004	8.80546e-22	2.52109e-20
rab-18	533.699	1.90723	0.199001	9.58405	9.33142e-22	2.66456e-20
dhc-4	41.5538	-4.05543	0.423225	-9.58222	9.49844e-22	2.70503e-20
twk-13	151.609	-1.91123	0.199494	-9.58041	9.66561e-22	2.74534e-20
Y94H6A.7	219.439	3.07946	0.321457	9.57968	9.7343e-22	2.75754e-20
mmab-1	206.786	-1.34819	0.140798	-9.57535	1.01509e-21	2.86798e-20
asah-1	1274.52	2.63112	0.275009	9.5674	1.09632e-21	3.0893e-20
C27H6.8	610.512	-1.15292	0.120512	-9.56687	1.10191e-21	3.09693e-20
zipt-2.2	79.9494	-3.3609	0.3515	-9.56158	1.15969e-21	3.25076e-20
mth-1	138.815	-2.37504	0.248495	-9.55768	1.20423e-21	3.36682e-20
ral-1	564.55	1.36778	0.143351	9.54144	1.40858e-21	3.92787e-20
F55G1.6	219.045	-4.0771	0.42752	-9.53663	1.4755e-21	4.10381e-20
ZK795.3	308.513	-1.48511	0.155821	-9.53087	1.55973e-21	4.32683e-20
F38B6.4	865.7	1.97989	0.208061	9.51594	1.80069e-21	4.98237e-20
pfn-1	937.595	1.46473	0.153952	9.51421	1.83099e-21	5.05314e-20
deps-1	908.467	-4.32711	0.455523	-9.49921	2.11489e-21	5.82164e-20
pek-1	719.006	0.946717	0.0997339	9.49243	2.25711e-21	6.19721e-20
rps-22	4811.06	1.13754	0.120207	9.46323	2.98588e-21	8.17719e-20
rhgf-1	206.762	-1.60252	0.169414	-9.4592	3.10312e-21	8.47659e-20
che-12	86.6468	-2.37615	0.252151	-9.42353	4.36163e-21	1.18841e-19
Y5F2A.4	244.646	-2.63327	0.279481	-9.42202	4.42481e-21	1.20256e-19
Y57G11C.42	174.897	-3.41208	0.36218	-9.42093	4.47098e-21	1.21203e-19
unc-80	465.457	-1.79737	0.190864	-9.41703	4.64008e-21	1.2547e-19
cpz-1	5066.87	2.19671	0.233346	9.41393	4.77919e-21	1.28906e-19
mrps-5	701.935	-1.08903	0.115714	-9.41136	4.89774e-21	1.31771e-19
Y71F9AR.2	49.2801	2.74318	0.291598	9.40741	5.08494e-21	1.36465e-19
F42A8.1	739.708	2.75202	0.292723	9.40144	5.38228e-21	1.43724e-19
rab-35	336.676	1.27377	0.135487	9.40144	5.38206e-21	1.43724e-19
prdx-2	6669.56	1.44432	0.153747	9.39409	5.77144e-21	1.53733e-19
nac-2	122.543	-2.28784	0.243554	-9.39356	5.80062e-21	1.54127e-19
dsb-3	130.758	-4.3588	0.464082	-9.3923	5.87051e-21	1.55597e-19
fkb-1	1220.54	2.12174	0.226077	9.38506	6.28817e-21	1.66256e-19
coq-8	686.602	-1.43434	0.15305	-9.37171	7.13698e-21	1.88233e-19
sam-4	368.759	1.37856	0.147218	9.36403	7.67491e-21	2.01924e-19
C35D10.6	353.486	-1.6749	0.178874	-9.36355	7.71012e-21	2.02353e-19
nhr-11	66.8815	-3.46648	0.370251	-9.36252	7.786e-21	2.03845e-19
pygl-1	8668.11	2.15941	0.230763	9.35773	8.14707e-21	2.12778e-19
mrpl-1	582.988	-1.22306	0.130834	-9.34817	8.91733e-21	2.32328e-19
thoc-7	321.711	-1.78164	0.190755	-9.33992	9.64044e-21	2.50558e-19
kvs-5	155.402	-2.54203	0.272195	-9.339	9.72486e-21	2.5214e-19
Y37E11AM.3	636.698	1.4148	0.151527	9.33691	9.91853e-21	2.5654e-19
pro-2	767.719	-1.42833	0.153196	-9.32357	1.12486e-20	2.9024e-19
cra-1	1213.62	-1.85688	0.199184	-9.32241	1.13725e-20	2.92731e-19
B0546.3	351.248	1.65304	0.177454	9.31527	1.21645e-20	3.12369e-19
msh-5	330.545	-2.83708	0.304622	-9.31344	1.23761e-20	3.17042e-19
F14F9.5	78.8582	-3.54961	0.38126	-9.31019	1.27609e-20	3.26118e-19
D1054.1	130.865	-3.24458	0.348602	-9.30741	1.30983e-20	3.33945e-19
Y23H5B.5	497.999	-1.75724	0.188943	-9.30038	1.39948e-20	3.55953e-19
lec-9	2123	2.39536	0.257691	9.29547	1.46563e-20	3.71894e-19
ubc-26	382.408	1.5642	0.168393	9.28904	1.55692e-20	3.94126e-19
syp-2	177.074	-3.64581	0.392852	-9.28037	1.68886e-20	4.26517e-19
Y66D12A.10	156.108	-1.65303	0.178262	-9.27305	1.80895e-20	4.55771e-19
C05D12.1	193.559	1.69717	0.183075	9.27036	1.8552e-20	4.66325e-19
2L52.1	139.316	1.46742	0.15847	9.25989	2.04643e-20	5.13189e-19
F14F9.8	26.6367	-4.77622	0.515925	-9.25758	2.09125e-20	5.23204e-19
got-1.2	1904.17	1.43655	0.155252	9.25304	2.18205e-20	5.44647e-19
pigo-1	241.043	-1.80881	0.195569	-9.24896	2.26689e-20	5.64507e-19
mrps-18B	424.592	-1.33827	0.144877	-9.23729	2.52825e-20	6.28132e-19
clec-146	135.012	3.26831	0.354541	9.21842	3.01499e-20	7.47326e-19
rsp-5	512.487	1.34624	0.146167	9.21026	3.2534e-20	8.04558e-19
tnt-2	8443.26	1.92386	0.208907	9.20917	3.2867e-20	8.10922e-19
abts-4	229.745	-2.13008	0.231384	-9.20584	3.39011e-20	8.34513e-19
F49E12.10	231.013	2.94642	0.320174	9.20256	3.49511e-20	8.58385e-19
nuo-3	976.813	1.81946	0.197817	9.19771	3.65668e-20	8.96013e-19
F46H5.7	2574.5	1.40353	0.152617	9.19643	3.70046e-20	9.04668e-19
ath-1	884.468	1.06469	0.115786	9.19536	3.73748e-20	9.1164e-19
T07G12.3	83.7524	-8.98601	0.977717	-9.19081	3.89889e-20	9.48849e-19
dct-6	1215.62	1.44507	0.15731	9.18617	4.07092e-20	9.88467e-19
fbxc-51	66.3039	6.40394	0.697193	9.18532	4.1032e-20	9.94051e-19
ZK673.2	697.935	1.18589	0.129241	9.17585	4.48021e-20	1.08294e-18
sptl-2	857.215	2.20202	0.240034	9.17379	4.5668e-20	1.10138e-18
lsl-1	235.951	-4.04398	0.440979	-9.17047	4.70971e-20	1.13329e-18
sdhd-1	787.207	1.08953	0.118901	9.16329	5.03406e-20	1.20862e-18
F09A5.2	130.36	2.34642	0.256319	9.1543	5.47089e-20	1.31056e-18
C16A3.4	802.535	-0.823723	0.0900926	-9.14307	6.07034e-20	1.45092e-18
T20F10.2	509.119	1.58489	0.173375	9.14141	6.16424e-20	1.47008e-18
C35E7.6	64.3024	-2.7074	0.296305	-9.13721	6.40813e-20	1.52147e-18
prde-1	141.176	-4.35313	0.476415	-9.13726	6.40562e-20	1.52147e-18
sir-2.1	632.358	-1.38444	0.151542	-9.13569	6.49885e-20	1.5396e-18
lap-1	1177.72	-1.06615	0.116746	-9.13221	6.71155e-20	1.58647e-18
mlst-8	341.834	1.31831	0.1444	9.12955	6.87823e-20	1.62229e-18
mak-2	580.562	1.03965	0.113907	9.12722	7.02783e-20	1.65394e-18
frpr-19	166.296	1.63485	0.179342	9.11587	7.8039e-20	1.83255e-18
F56C9.7	1456.89	1.99299	0.219352	9.08582	1.02922e-19	2.41157e-18
lev-11	10635.4	1.66248	0.183011	9.08408	1.0458e-19	2.44507e-18
cid-1	1122.3	-2.00952	0.221388	-9.07693	1.1168e-19	2.60537e-18
C01G10.7	270.905	1.97971	0.218485	9.0611	1.29141e-19	3.00617e-18
clec-160	191.742	-3.05613	0.337352	-9.05918	1.31434e-19	3.04632e-18
ZK829.7	1238.43	0.655837	0.072393	9.05939	1.31184e-19	3.04632e-18
abt-1	248.272	4.74025	0.523669	9.052	1.40376e-19	3.24654e-18
nhx-8	684.485	0.96189	0.106334	9.04594	1.48386e-19	3.42438e-18
cyp-37A1	241.234	-1.75894	0.194485	-9.04411	1.50894e-19	3.47479e-18
ced-11	122.687	-1.92267	0.212724	-9.03835	1.59061e-19	3.65499e-18
mrpl-38	554.864	-0.8766	0.0969945	-9.03763	1.60111e-19	3.67124e-18
ZK1248.19	166.929	-2.30378	0.254926	-9.03706	1.60942e-19	3.68241e-18
C16B8.3	676.747	1.66029	0.183749	9.03563	1.63057e-19	3.71687e-18
twk-43	72.065	-2.40086	0.265712	-9.03557	1.63142e-19	3.71687e-18
Y49A10A.2	34.2727	-3.00322	0.332844	-9.02291	1.83155e-19	4.16396e-18
F10E9.3	272.142	-1.67906	0.186156	-9.01961	1.88768e-19	4.28248e-18
F59G1.8	94.6709	-4.08515	0.453146	-9.01509	1.96705e-19	4.4531e-18
ptr-11	461.57	-1.42573	0.158212	-9.01154	2.03182e-19	4.59003e-18
agt-1	184.039	1.78126	0.197931	8.99941	2.26938e-19	5.11589e-18
ZK858.5	176.438	-1.75669	0.195289	-8.99533	2.35533e-19	5.29851e-18
mans-1	1128.49	0.913861	0.101603	8.9944	2.37533e-19	5.33228e-18
gob-1	560.408	0.941418	0.104695	8.992	2.42771e-19	5.43848e-18
plin-1	2432.04	1.75264	0.195119	8.98241	2.64911e-19	5.92207e-18
npp-25	521.25	1.78926	0.199388	8.97375	2.86584e-19	6.39321e-18
dbr-1	349.092	-1.11211	0.123956	-8.97184	2.9161e-19	6.49181e-18
acs-17	1019.56	1.53507	0.171107	8.97137	2.92836e-19	6.50558e-18
sulp-7	79.8818	-1.97789	0.220504	-8.96986	2.96887e-19	6.58191e-18
C18A3.3	619.191	-1.47855	0.164891	-8.96682	3.05185e-19	6.7519e-18
K02F3.12	423.534	-1.61475	0.180181	-8.96185	3.19289e-19	7.04938e-18
gap-1	137.208	-1.44071	0.16083	-8.95798	3.30688e-19	7.28602e-18
C39D10.2	44.1571	3.34581	0.373721	8.95269	3.46919e-19	7.62795e-18
T23G11.7	545.968	1.20757	0.134894	8.95199	3.49142e-19	7.66108e-18
hach-1	1529.16	-1.38343	0.154561	-8.95068	3.53293e-19	7.73632e-18
F54D5.12	1476.33	-1.9758	0.220877	-8.94521	3.71229e-19	8.1125e-18
cls-3	440.837	-2.1811	0.243916	-8.94199	3.82219e-19	8.33565e-18
C56E6.2	239.925	1.97003	0.220318	8.94174	3.83077e-19	8.33737e-18
sna-2	728.38	-1.69913	0.190086	-8.93875	3.93587e-19	8.54875e-18
Y39G8B.9	189.308	-3.38502	0.37875	-8.93734	3.98649e-19	8.64117e-18
K04C2.2	979.423	-1.7291	0.193602	-8.93123	4.21306e-19	9.11384e-18
gst-36	748.514	1.86036	0.208564	8.91988	4.66785e-19	1.00773e-17
K03B4.2	484.433	1.65232	0.185903	8.88809	6.21686e-19	1.33944e-17
him-3	531.907	-3.03156	0.341131	-8.88678	6.29042e-19	1.35257e-17
ZK1010.4	62.5771	-3.43845	0.387015	-8.88455	6.41809e-19	1.37725e-17
agxt-1	658.832	1.46371	0.164794	8.88208	6.5621e-19	1.40534e-17
eif-6	463.814	-1.35171	0.152358	-8.87193	7.18905e-19	1.53653e-17
nuc-1	775.842	1.91104	0.215521	8.86708	7.50867e-19	1.60165e-17
ubc-1	537.582	1.28663	0.145323	8.85363	8.4717e-19	1.80348e-17
pfn-3	601.953	2.19331	0.247745	8.8531	8.51239e-19	1.80854e-17
F28H7.8	155.979	-2.20634	0.249359	-8.84805	8.90593e-19	1.88841e-17
C08F8.2	359.358	-1.61801	0.182875	-8.84765	8.93806e-19	1.89148e-17
idhb-1	1203.4	1.17584	0.13295	8.84423	9.2158e-19	1.94641e-17
cca-1	233.214	-1.25498	0.142172	-8.82723	1.07299e-18	2.26174e-17
pccb-1	2587.46	1.27591	0.144547	8.82695	1.0757e-18	2.263e-17
fars-2	435.237	-1.11561	0.126438	-8.82341	1.11023e-18	2.33106e-17
mdt-27	382.907	-1.37841	0.156253	-8.82165	1.12786e-18	2.36344e-17
zmp-4	1019.61	2.19364	0.248737	8.81913	1.15352e-18	2.41248e-17
inx-21	153.287	-3.93464	0.446236	-8.81739	1.17158e-18	2.44548e-17
nhr-131	178.423	1.96069	0.222452	8.81402	1.20741e-18	2.51536e-17
F42G10.1	204.776	-2.1912	0.249147	-8.79484	1.43256e-18	2.9786e-17
Y38A10A.2	170.091	-2.61551	0.297601	-8.78865	1.51367e-18	3.14117e-17
F20D6.11	642.109	1.47547	0.167994	8.78293	1.59275e-18	3.29887e-17
aman-2	1589.28	-1.22826	0.139945	-8.77677	1.68235e-18	3.47772e-17
Y71F9AR.4	96.0035	2.23322	0.254597	8.7716	1.76151e-18	3.63434e-17
F21D12.3	212.355	-1.64408	0.187527	-8.76716	1.83225e-18	3.77303e-17
adr-2	459.445	-1.34989	0.15409	-8.7604	1.94561e-18	3.9911e-17
F19C7.1	2517.01	1.58276	0.180672	8.76041	1.9454e-18	3.9911e-17
zhp-3	166.321	-3.56735	0.407346	-8.75753	1.99571e-18	4.08605e-17
F31D4.5	29.4737	-4.22121	0.482776	-8.74362	2.25754e-18	4.61331e-17
emb-5	2499.77	-1.38983	0.159142	-8.73326	2.47433e-18	5.04669e-17
F08F1.3	58.0585	2.15389	0.246794	8.72749	2.60384e-18	5.30075e-17
fnci-1	620.773	-1.32056	0.151402	-8.7222	2.72846e-18	5.5439e-17
F34H10.3	276.636	1.48106	0.170009	8.71169	2.99379e-18	6.0715e-17
hpl-1	104.572	1.80137	0.206867	8.70787	3.09632e-18	6.26757e-17
Y42H9B.3	329.234	-5.68424	0.652973	-8.70517	3.17103e-18	6.40667e-17
F44E2.10	233.996	-2.48449	0.285516	-8.70175	3.26796e-18	6.59007e-17
eri-3	205.325	-2.2456	0.258613	-8.68325	3.84611e-18	7.74138e-17
let-611	432.942	-1.15425	0.133019	-8.67739	4.0496e-18	8.13568e-17
calu-1	3879.83	1.50424	0.173383	8.67584	4.10522e-18	8.23196e-17
clh-4	54.1898	-2.02619	0.233866	-8.6639	4.55906e-18	9.12494e-17
ttr-5	729.188	2.87057	0.331361	8.66298	4.59605e-18	9.18181e-17
F20D12.2	1031.77	-1.33126	0.154045	-8.64201	5.52346e-18	1.1014e-16
W03F11.5	125.553	2.47207	0.286122	8.63991	5.62562e-18	1.11969e-16
Y47H9C.8	202.632	-1.38926	0.160855	-8.63671	5.78539e-18	1.14935e-16
T13H5.6	215.046	-2.22119	0.257689	-8.61964	6.71628e-18	1.33181e-16
C36B7.5	118.85	-2.66419	0.309152	-8.61775	6.82845e-18	1.35155e-16
Y54E5A.7	502.292	1.18742	0.137828	8.61526	6.97838e-18	1.37868e-16
M01E11.2	530.695	-1.2706	0.147505	-8.614	7.0557e-18	1.39139e-16
F26G1.5	259.984	-1.851	0.215057	-8.60703	7.49761e-18	1.47582e-16
dct-16	4008.77	2.12685	0.247133	8.6061	7.55901e-18	1.48258e-16
exos-8	157.956	-1.7076	0.198417	-8.60609	7.55965e-18	1.48258e-16
Y44F5A.1	274.493	-1.31116	0.152441	-8.60111	7.89495e-18	1.5455e-16
H06I04.3	1516.86	-1.4008	0.162887	-8.59983	7.98334e-18	1.55996e-16
atic-1	1152.54	1.74023	0.202585	8.59016	8.68508e-18	1.69399e-16
eif-2Bepsilon	530.563	-1.15199	0.13423	-8.5822	9.30766e-18	1.81212e-16
F32D8.12	660.329	-2.11876	0.246935	-8.58023	9.46803e-18	1.83999e-16
wdr-12	514.262	-1.42402	0.166077	-8.57445	9.95609e-18	1.93134e-16
pat-10	7681.78	2.22668	0.259831	8.56973	1.03731e-17	2.0086e-16
T28C6.8	179.714	2.09718	0.24501	8.55954	1.13323e-17	2.19037e-16
F18C12.3	390.296	-1.01229	0.118297	-8.55718	1.15663e-17	2.23156e-16
dif-1	975.049	1.09436	0.127912	8.55553	1.17324e-17	2.25954e-16
ufm-1	367.162	1.68803	0.197509	8.54663	1.26739e-17	2.43648e-16
anmt-2	271.872	-1.90755	0.223411	-8.53828	1.36232e-17	2.61429e-16
papl-1	305.166	-2.53725	0.297376	-8.53214	1.43668e-17	2.75205e-16
B0563.5	23.0552	3.76883	0.441748	8.53164	1.4429e-17	2.75412e-16
Y119C1A.1	291.419	1.18633	0.139049	8.5317	1.44211e-17	2.75412e-16
cpb-3	769.135	-4.34925	0.50995	-8.52879	1.47886e-17	2.81772e-16
T10F2.2	371.023	-1.35579	0.159018	-8.52599	1.51503e-17	2.88152e-16
ncx-4	68.1428	-1.93194	0.226844	-8.51662	1.64279e-17	3.11898e-16
F11F1.1	184.44	1.80838	0.212398	8.51411	1.67877e-17	3.18163e-16
nas-39	138.201	1.69889	0.199604	8.51131	1.7198e-17	3.25364e-16
gst-42	634.569	2.20019	0.258695	8.50496	1.81665e-17	3.43082e-16
ccdc-55	421.811	-1.53862	0.180936	-8.50364	1.83737e-17	3.46383e-16
Y45F3A.1	69.8977	-4.93165	0.580128	-8.50097	1.88019e-17	3.53833e-16
C54G4.7	195.568	-1.62945	0.191941	-8.48934	2.07818e-17	3.90406e-16
atp-5	4799.75	1.08881	0.128323	8.48493	2.15856e-17	4.04796e-16
lpd-7	1499.75	-0.904731	0.106919	-8.46187	2.63127e-17	4.92581e-16
trhr-1	124.764	-1.92295	0.227332	-8.45877	2.70215e-17	5.04967e-16
rpl-31	4821.2	1.81695	0.215	8.45093	2.8899e-17	5.39113e-16
F48E8.4	1016.14	1.21627	0.144073	8.44207	3.11774e-17	5.80605e-16
del-9	27.064	-2.36749	0.2806	-8.43727	3.24849e-17	6.03904e-16
dhs-19	337.181	-2.03781	0.241534	-8.43694	3.25748e-17	6.04524e-16
pot-1	99.5463	-3.13538	0.371646	-8.43646	3.27089e-17	6.05963e-16
F55G1.15	166.568	2.51296	0.297959	8.43391	3.34293e-17	6.18241e-16
C25H3.9	1128.04	-1.0323	0.122406	-8.43345	3.35612e-17	6.1961e-16
hsp-25	1446.3	1.41011	0.167249	8.43116	3.42244e-17	6.30765e-16
mrp-8	128.466	1.76393	0.209366	8.4251	3.60428e-17	6.63138e-16
Y39A1A.24	205.053	1.97071	0.234343	8.40951	4.11716e-17	7.56202e-16
elo-2	2975.13	2.1316	0.253534	8.40754	4.18682e-17	7.67679e-16
Y41D4B.11	488.413	-1.396	0.16605	-8.4071	4.20259e-17	7.69254e-16
R74.7	393.618	-1.17991	0.140391	-8.40444	4.29909e-17	7.85574e-16
T22C1.1	664.295	-1.37438	0.163695	-8.39598	4.62032e-17	8.42835e-16
fncm-1	242.03	-1.67525	0.199551	-8.39508	4.65567e-17	8.47839e-16
slc-25A10	917.704	1.12659	0.134224	8.39338	4.72345e-17	8.58721e-16
ZK858.7	396.546	-1.44784	0.172558	-8.39046	4.84245e-17	8.78864e-16
zipt-7.1	257.214	-2.76813	0.330495	-8.37571	5.4893e-17	9.94575e-16
ebp-2	587.897	1.15056	0.137432	8.37184	5.67274e-17	1.02608e-15
F25H2.7	109.419	-2.01261	0.240518	-8.36781	5.87002e-17	1.05997e-15
C34B7.2	559.481	-1.08108	0.129264	-8.3634	6.09357e-17	1.09848e-15
scl-3	30.8277	-5.98756	0.715965	-8.36293	6.1178e-17	1.101e-15
tmc-1	195.088	-2.00639	0.239999	-8.36	6.27186e-17	1.12683e-15
F25H2.6	594.165	-1.2439	0.148914	-8.35315	6.64689e-17	1.19221e-15
suro-1	1096.65	-2.40284	0.288551	-8.32728	8.27202e-17	1.48122e-15
T21C9.6	716.101	1.10266	0.132419	8.32707	8.28646e-17	1.48133e-15
mec-2	82.3763	-2.03746	0.244718	-8.32576	8.37872e-17	1.49532e-15
K05C4.2	541.406	-1.05608	0.127107	-8.30857	9.68658e-17	1.72586e-15
C54F6.12	67.4204	5.28807	0.63667	8.30583	9.91215e-17	1.76311e-15
ech-6	3762.96	-1.22254	0.147206	-8.30499	9.9825e-17	1.77268e-15
C42D4.13	107.575	3.66411	0.441302	8.30296	1.01546e-16	1.80025e-15
mdf-1	801.103	-1.02195	0.123168	-8.29719	1.06605e-16	1.88682e-15
C43E11.9	236.141	-1.40451	0.169309	-8.29553	1.08105e-16	1.9102e-15
nas-5	39.5664	-4.02932	0.485862	-8.29313	1.10307e-16	1.94591e-15
pcyt-2.1	740.157	1.01242	0.122197	8.28511	1.18003e-16	2.07825e-15
acl-12	368.939	1.20388	0.145482	8.2751	1.28351e-16	2.25678e-15
Y32F6A.5	1990.54	2.29275	0.277157	8.27238	1.3131e-16	2.30503e-15
B0511.7	229.5	-1.51923	0.183886	-8.26184	1.43446e-16	2.51395e-15
egl-10	527.875	0.899705	0.108946	8.25828	1.47783e-16	2.58572e-15
D1053.3	160.489	2.98183	0.361221	8.25488	1.52058e-16	2.65617e-15
ttr-44	1127.17	2.76386	0.335005	8.25022	1.58108e-16	2.75736e-15
pole-4	161.276	-1.99934	0.242429	-8.2471	1.62289e-16	2.82568e-15
abcf-1	1446.93	-0.899299	0.109165	-8.23801	1.75103e-16	3.04384e-15
cut-4	144.287	-2.51741	0.30591	-8.22926	1.88369e-16	3.26913e-15
sdhb-1	1905.53	1.13141	0.137553	8.22528	1.94728e-16	3.37403e-15
pus-1	320.439	-1.14939	0.139761	-8.22396	1.96888e-16	3.40594e-15
lact-8	227.172	-2.87366	0.349551	-8.221	2.01806e-16	3.48538e-15
vha-17	1186.46	1.55653	0.18937	8.21953	2.04298e-16	3.52273e-15
gsa-1	576.561	1.64793	0.200586	8.21558	2.11141e-16	3.63489e-15
F13H6.5	18.2095	-3.26516	0.397638	-8.21137	2.18671e-16	3.75847e-15
mrps-15	473.495	-1.15547	0.140732	-8.2104	2.20452e-16	3.78301e-15
mrt-2	103.033	-2.457	0.299558	-8.2021	2.36224e-16	4.04718e-15
tdc-1	924.662	-3.09418	0.377362	-8.19951	2.41376e-16	4.12883e-15
F59B10.5	233.538	2.92924	0.357535	8.19288	2.55048e-16	4.35575e-15
K09C4.10	216.324	-1.32032	0.161454	-8.17764	2.8945e-16	4.93541e-15
fbl-1	296.35	-1.8522	0.226582	-8.17454	2.96999e-16	5.05607e-15
nas-7	307.666	-2.92932	0.359161	-8.15601	3.46281e-16	5.88567e-15
atgp-2	443.434	-1.42438	0.174683	-8.1541	3.51775e-16	5.96959e-15
thn-5	293.428	8.88447	1.08969	8.15319	3.54462e-16	6.00566e-15
pitp-1	294.16	-1.10794	0.135937	-8.15044	3.62599e-16	6.13382e-15
gly-9	882.298	1.0068	0.123572	8.14744	3.71696e-16	6.27779e-15
lonp-2	450.356	-1.42057	0.174529	-8.13946	3.97057e-16	6.69557e-15
cct-1	2649.32	-1.00093	0.122977	-8.13913	3.98143e-16	6.70333e-15
frpr-5	39.7318	-2.1639	0.266068	-8.13289	4.19173e-16	7.04631e-15
nas-8	101.34	-2.6969	0.331676	-8.13114	4.25284e-16	7.13784e-15
abcf-2	3466.16	-1.06691	0.131315	-8.12483	4.48008e-16	7.50747e-15
cdc-7	244.351	-2.57258	0.316932	-8.11713	4.77336e-16	7.98643e-15
C07A12.7	432.496	1.23904	0.152662	8.11623	4.80894e-16	8.0334e-15
D2096.7	135.491	-1.60245	0.197561	-8.11114	5.01481e-16	8.36427e-15
alkb-8	332.366	-1.23259	0.152147	-8.10129	5.43792e-16	9.05588e-15
mib-1	178.264	-3.04094	0.375429	-8.09991	5.49996e-16	9.14497e-15
rrf-3	550.229	-1.85489	0.229026	-8.09904	5.53925e-16	9.19601e-15
ZK1127.4	402.292	-1.23721	0.152816	-8.0961	5.67503e-16	9.40685e-15
atl-1	1251.87	-1.47949	0.182827	-8.09231	5.85456e-16	9.68943e-15
C50F7.6	66.8774	-1.8606	0.229993	-8.08981	5.97555e-16	9.8592e-15
tgt-2	234.29	-1.12371	0.138902	-8.08994	5.96942e-16	9.8592e-15
inft-2	543.077	-2.32036	0.286969	-8.08576	6.17791e-16	1.01774e-14
maf-1	108.31	1.89603	0.234653	8.08017	6.46757e-16	1.06382e-14
acbp-1	616.491	-2.44041	0.302074	-8.07887	6.53699e-16	1.07359e-14
mms-19	677.581	-0.951114	0.117739	-8.07814	6.5761e-16	1.07836e-14
B0041.5	408.457	-1.29827	0.160759	-8.07587	6.69979e-16	1.09696e-14
rmh-1	306.622	-4.0515	0.501767	-8.07445	6.77819e-16	1.1081e-14
Y55F3BR.6	448.672	1.26633	0.156846	8.07374	6.81753e-16	1.11284e-14
F41E6.5	201.583	1.80423	0.223498	8.07266	6.87849e-16	1.12108e-14
dnj-11	1392.54	-1.16322	0.144193	-8.06712	7.19731e-16	1.17126e-14
ric-7	600.141	-1.04409	0.12949	-8.06309	7.43896e-16	1.20875e-14
K09H9.5	100.442	3.22594	0.400175	8.06131	7.54813e-16	1.22463e-14
taf-10	377.206	1.77225	0.219859	8.06082	7.57872e-16	1.22773e-14
pqn-37	105.136	-2.03632	0.252939	-8.05061	8.23807e-16	1.33253e-14
ppk-2	364.44	1.12454	0.140022	8.03115	9.65605e-16	1.55953e-14
tag-151	1143.1	-1.26582	0.157645	-8.02955	9.78342e-16	1.57772e-14
scav-4	261.529	2.05369	0.255847	8.02702	9.98671e-16	1.60808e-14
F23F12.12	50.1793	-8.55394	1.06641	-8.02128	1.04651e-15	1.68259e-14
nol-10	691.958	-1.56085	0.194737	-8.01517	1.09983e-15	1.76566e-14
rgef-1	81.9622	-2.22725	0.277996	-8.01179	1.13049e-15	1.81216e-14
C25G4.2	136.385	-2.24243	0.279978	-8.00932	1.15345e-15	1.84621e-14
F58B4.5	1238.25	2.06199	0.257591	8.0049	1.19566e-15	1.91092e-14
hop-1	161.204	-3.7026	0.462587	-8.00411	1.20329e-15	1.92025e-14
nas-10	21.2776	5.14978	0.643767	7.99944	1.2499e-15	1.99166e-14
C10A4.10	83.7616	2.80693	0.351296	7.99021	1.34706e-15	2.14328e-14
fut-1	376.723	1.52617	0.191044	7.98857	1.36511e-15	2.16879e-14
drh-3	892.695	-1.26277	0.158144	-7.98494	1.40595e-15	2.23036e-14
W02F12.4	292.116	-1.48833	0.186427	-7.98347	1.42272e-15	2.25362e-14
F40G9.17	165.822	1.39141	0.174405	7.97803	1.48682e-15	2.35169e-14
set-27	595.568	1.17002	0.146726	7.97415	1.53431e-15	2.42322e-14
F30F8.1	610.459	-4.01641	0.50378	-7.97254	1.55446e-15	2.45142e-14
mfsd-6	156.235	-1.57547	0.19765	-7.97101	1.57381e-15	2.47829e-14
K08E4.3	108.279	-1.69789	0.213228	-7.96281	1.6817e-15	2.64429e-14
ran-2	1234.93	-1.03277	0.129726	-7.96115	1.70454e-15	2.67627e-14
gcy-35	22.9856	-3.21424	0.403901	-7.95799	1.74855e-15	2.74136e-14
endu-2	1611.78	1.6528	0.207705	7.95743	1.75643e-15	2.74968e-14
rpn-6.1	1654.87	0.849992	0.106857	7.95452	1.79834e-15	2.81119e-14
R02D3.7	504.153	-1.38708	0.174561	-7.94612	1.9244e-15	3.00385e-14
C41D11.3	743.702	-1.76481	0.222171	-7.94344	1.96645e-15	3.06058e-14
Y51H1A.3	768.269	1.02122	0.128562	7.94345	1.96633e-15	3.06058e-14
T25G3.4	1723.19	-1.10509	0.139144	-7.94202	1.98907e-15	3.09129e-14
exo-1	364.497	-1.91146	0.240707	-7.94104	2.00501e-15	3.11154e-14
bgal-1	265.705	-1.27119	0.160096	-7.94019	2.01875e-15	3.12833e-14
gkow-1	487.209	-1.39443	0.175644	-7.93893	2.03931e-15	3.15309e-14
T11B7.5	100.386	-3.86103	0.486347	-7.93885	2.04062e-15	3.15309e-14
F42H10.2	83.7352	-3.63173	0.457713	-7.9345	2.11337e-15	3.26081e-14
W03G1.5	68.2967	3.14452	0.396686	7.92699	2.24526e-15	3.45931e-14
D2005.4	502.795	-3.24526	0.409456	-7.92577	2.26729e-15	3.48824e-14
rtcb-1	430.18	0.918164	0.115872	7.92392	2.30132e-15	3.53551e-14
F20C5.4	56.0685	-2.47826	0.312789	-7.92311	2.31641e-15	3.5536e-14
ekl-5	105.829	-6.81693	0.860886	-7.9185	2.404e-15	3.6827e-14
acr-19	27.2457	-3.49786	0.44204	-7.91299	2.51279e-15	3.84386e-14
oxy-4	223.729	-1.33026	0.168173	-7.91005	2.57286e-15	3.93013e-14
tub-2	675.947	0.991616	0.125403	7.90743	2.62765e-15	4.00811e-14
Y62H9A.12	31.436	4.23467	0.535908	7.90186	2.74782e-15	4.18545e-14
hal-2	123.363	-2.3541	0.297933	-7.90145	2.75685e-15	4.19323e-14
C45G7.13	169.238	1.87962	0.237955	7.89903	2.81079e-15	4.26921e-14
snap-1	728.998	0.825858	0.104662	7.8907	3.00485e-15	4.5575e-14
alh-7	454.665	1.25087	0.158546	7.88966	3.03021e-15	4.58946e-14
isy-1	389.68	-1.74776	0.221548	-7.88887	3.04933e-15	4.61189e-14
W07E6.2	355.285	-1.19576	0.151681	-7.88339	3.18613e-15	4.81201e-14
rla-1	3684.36	-1.41539	0.179554	-7.88279	3.20158e-15	4.82852e-14
syp-1	381.557	-2.7466	0.348575	-7.87953	3.28613e-15	4.94907e-14
idhg-2	635.212	1.1457	0.145519	7.87319	3.45698e-15	5.19906e-14
W02H3.1	28.9507	4.6359	0.589051	7.87011	3.54322e-15	5.32128e-14
dct-11	355.041	2.02878	0.257886	7.86697	3.63322e-15	5.44882e-14
dhs-13	914.303	1.20444	0.153177	7.86308	3.74794e-15	5.613e-14
ZK973.1	769.921	-1.82887	0.232826	-7.8551	3.99453e-15	5.97394e-14
K02A6.3	166.796	1.29187	0.164485	7.85401	4.02948e-15	6.0178e-14
ceh-88	105.425	-1.76634	0.224924	-7.85302	4.06132e-15	6.05691e-14
W09G3.7	160.593	-1.50254	0.191352	-7.85225	4.08632e-15	6.08572e-14
C34C12.7	152.456	-2.3945	0.304987	-7.85116	4.12207e-15	6.13043e-14
ttr-16	2254.96	1.54114	0.196388	7.8474	4.24754e-15	6.30827e-14
T06E6.1	355.849	-1.5516	0.197756	-7.84604	4.29396e-15	6.36838e-14
tofu-7	163.167	-3.57219	0.455542	-7.84163	4.44723e-15	6.58657e-14
slc-25A29	127.498	1.58015	0.201751	7.83218	4.7948e-15	7.09154e-14
spt-5	1919.44	-0.896051	0.114487	-7.82666	5.01012e-15	7.39977e-14
R07E3.1	2689.47	1.48011	0.189127	7.82603	5.03508e-15	7.4264e-14
dlk-1	554.524	-0.988748	0.126457	-7.81884	5.33143e-15	7.85267e-14
Y39G8B.1	1287.34	1.38621	0.177364	7.81563	5.46893e-15	8.04413e-14
F53E10.6	295.023	-1.36131	0.174375	-7.8068	5.86573e-15	8.61595e-14
nhr-45	209.424	-1.14611	0.14684	-7.80513	5.94384e-15	8.71871e-14
F21D5.5	262.957	-1.85991	0.238445	-7.80017	6.18251e-15	9.05641e-14
cdk-7	514.025	-1.4558	0.186655	-7.79942	6.21922e-15	9.09774e-14
Y37A1B.5	587.32	-1.4972	0.192216	-7.78911	6.74811e-15	9.85795e-14
dpy-11	2591.17	1.45268	0.186913	7.77193	7.73007e-15	1.12671e-13
kin-3	1810.05	-0.725612	0.0933639	-7.77187	7.73376e-15	1.12671e-13
tpk-1	69.0721	1.98021	0.254887	7.76898	7.912e-15	1.15111e-13
T05F1.9	113.933	2.57429	0.331388	7.76821	7.96038e-15	1.15658e-13
F42F12.4	322.544	2.89171	0.372363	7.76583	8.11121e-15	1.17689e-13
ilcr-1	128.831	-1.48975	0.19191	-7.76276	8.31035e-15	1.20416e-13
M03F8.3	951.069	-1.0424	0.13429	-7.7623	8.34046e-15	1.20689e-13
F57G12.1	914.325	1.11421	0.143586	7.75988	8.50114e-15	1.22848e-13
F54G2.1	293.732	-1.48824	0.191933	-7.75394	8.90864e-15	1.2839e-13
zig-12	1867.02	1.28544	0.165777	7.75402	8.9025e-15	1.2839e-13
mtcu-2	350.699	-1.49694	0.193168	-7.7494	9.23248e-15	1.32878e-13
tag-18	933.668	1.52529	0.19685	7.74849	9.29898e-15	1.33656e-13
ges-1	674.183	1.92414	0.248368	7.74712	9.40015e-15	1.34929e-13
gei-14	376.992	-3.87092	0.500016	-7.74159	9.8178e-15	1.40735e-13
F52E1.14	1545.94	2.62689	0.339596	7.73534	1.03124e-14	1.47627e-13
R06B9.5	205.87	-1.70154	0.219982	-7.7349	1.03485e-14	1.47947e-13
F47E1.20	22.4881	5.73624	0.742215	7.72855	1.08779e-14	1.55307e-13
C44B11.1	20.9387	4.00974	0.518865	7.72791	1.09331e-14	1.55887e-13
D1086.12	70.3409	-3.90317	0.505196	-7.72605	1.10939e-14	1.5797e-13
F46F2.3	2582.91	2.50182	0.324088	7.71957	1.16719e-14	1.6598e-13
col-120	745.165	6.11236	0.791902	7.71857	1.17638e-14	1.67065e-13
Y16B4A.2	5538.81	2.0631	0.267581	7.7102	1.25619e-14	1.78163e-13
DH11.2	664.872	-1.85057	0.240032	-7.70968	1.26135e-14	1.78658e-13
rab-14	389.346	1.10383	0.143238	7.70628	1.29539e-14	1.83237e-13
F30F8.10	436.154	1.2351	0.16052	7.69436	1.42201e-14	2.00882e-13
ipla-3	893.623	1.92185	0.249785	7.69403	1.42569e-14	2.01137e-13
zig-9	220.066	1.5378	0.199882	7.69353	1.43126e-14	2.01658e-13
rnst-2	193.128	-2.05009	0.266477	-7.6933	1.43393e-14	2.01768e-13
D1086.3	936.17	3.44301	0.448417	7.67814	1.61413e-14	2.26826e-13
eif-2D	490.283	-0.847499	0.110487	-7.67056	1.71246e-14	2.40328e-13
gcy-37	27.3907	-2.95479	0.385242	-7.66995	1.72061e-14	2.4084e-13
nas-13	22.4131	-3.27686	0.427229	-7.67004	1.71938e-14	2.4084e-13
sqst-1	1149.76	1.1024	0.143752	7.66873	1.73706e-14	2.42641e-13
T02H6.1	363.5	-1.3348	0.174059	-7.66866	1.73801e-14	2.42641e-13
JC8.4	56.1091	2.35727	0.307464	7.66682	1.76319e-14	2.45837e-13
R08D7.7	120.426	-1.99423	0.260347	-7.6599	1.86082e-14	2.59111e-13
F53F4.14	465.773	-1.5418	0.201321	-7.65844	1.88205e-14	2.61727e-13
C48B6.9	95.6172	3.14498	0.410689	7.65782	1.89121e-14	2.62319e-13
nphp-4	60.0297	-1.95003	0.254644	-7.65789	1.89018e-14	2.62319e-13
K02D10.4	71.8345	1.51708	0.198131	7.65697	1.90369e-14	2.63709e-13
lgl-1	305.996	0.923152	0.120595	7.65495	1.9338e-14	2.67534e-13
snr-2	774.429	-1.11282	0.145402	-7.65336	1.95797e-14	2.70528e-13
igdb-3	65.0864	-2.3189	0.303064	-7.65153	1.98607e-14	2.74057e-13
ari-2	526.404	-1.02167	0.133536	-7.65092	1.9954e-14	2.74991e-13
F22B7.1	38.2947	-2.27433	0.297512	-7.64451	2.09741e-14	2.88677e-13
exc-15	1793.47	1.34241	0.175707	7.64003	2.17176e-14	2.98526e-13
paqr-1	1166.54	1.05816	0.138658	7.63145	2.32122e-14	3.18662e-13
heri-1	263.621	-3.24534	0.425461	-7.62781	2.38778e-14	3.2738e-13
memb-2	122.953	-3.59469	0.471449	-7.62476	2.44482e-14	3.34772e-13
unc-2	301.181	-1.41728	0.186008	-7.61944	2.54786e-14	3.48435e-13
C01G10.9	283.129	1.90714	0.250414	7.61596	2.6173e-14	3.57476e-13
gop-2	364.01	-1.36919	0.179887	-7.6114	2.71147e-14	3.69866e-13
ipmk-1	117.467	1.65429	0.217457	7.60745	2.79548e-14	3.80356e-13
Y71H2AM.2	410.205	1.4769	0.194135	7.60757	2.79288e-14	3.80356e-13
ZK1073.1	457.324	0.916664	0.120561	7.60333	2.8861e-14	3.92188e-13
mrps-9	462.081	-0.913772	0.120184	-7.60314	2.89038e-14	3.92272e-13
obr-1	1044.64	1.07389	0.141261	7.60217	2.91214e-14	3.94724e-13
anp-1	553.497	-2.38199	0.313339	-7.60195	2.91704e-14	3.94888e-13
mctp-1	291.245	-1.24326	0.163572	-7.60064	2.94673e-14	3.98404e-13
C27B7.5	349.581	-2.88593	0.37984	-7.59776	3.01309e-14	4.06862e-13
snf-11	141.604	-1.84022	0.242212	-7.59758	3.01728e-14	4.06915e-13
rei-1	443.629	-1.98788	0.262042	-7.58613	3.29605e-14	4.43951e-13
C26E6.12	219.946	-1.94329	0.256198	-7.58513	3.32144e-14	4.46808e-13
mtr-4	1136.77	-1.40896	0.185787	-7.58377	3.35657e-14	4.50968e-13
toe-4	493.869	1.06285	0.140161	7.58306	3.37488e-14	4.5286e-13
puf-8	766.238	-3.20612	0.422976	-7.5799	3.45809e-14	4.63445e-13
E01A2.5	180.607	1.68299	0.222063	7.5789	3.48507e-14	4.66476e-13
ipgm-1	2696.01	0.924673	0.122021	7.57797	3.50996e-14	4.69222e-13
T13G4.4	72.5822	-1.8117	0.239192	-7.57425	3.61195e-14	4.82254e-13
ipla-6	370.881	-1.14474	0.151168	-7.57265	3.65682e-14	4.87637e-13
pcs-1	104.169	-1.46192	0.193096	-7.57093	3.70563e-14	4.93531e-13
sem-4	478.127	-1.68037	0.221959	-7.57064	3.71399e-14	4.94029e-13
C27A7.1	432.958	-1.57104	0.207669	-7.56511	3.87541e-14	5.14862e-13
C48B4.8	77.1893	-3.58692	0.47422	-7.56385	3.91316e-14	5.19234e-13
snpc-4	687.376	-1.76633	0.233533	-7.56351	3.92338e-14	5.19945e-13
ulp-5	103.087	-3.44016	0.454858	-7.56314	3.93466e-14	5.20795e-13
C33A12.19	152.74	3.82877	0.50677	7.55526	4.18031e-14	5.52627e-13
hot-4	80.8986	2.24431	0.297084	7.55445	4.20642e-14	5.55393e-13
nit-1	64.3653	1.7487	0.231525	7.55297	4.25436e-14	5.61031e-13
T13H5.4	894.587	-0.838214	0.110999	-7.55153	4.30175e-14	5.66582e-13
gln-3	5542.75	1.33347	0.176612	7.5503	4.34243e-14	5.71237e-13
Y66D12A.19	154.428	-4.65186	0.616131	-7.55012	4.34851e-14	5.71336e-13
sec-61.G	1994.11	1.50783	0.199773	7.54771	4.42986e-14	5.81311e-13
Y52B11A.10	358.57	-1.18909	0.157563	-7.54675	4.46248e-14	5.84875e-13
T28F4.5	1495.23	2.22694	0.295372	7.53944	4.71977e-14	6.17314e-13
ttr-41	825.578	1.92751	0.255659	7.5394	4.72152e-14	6.17314e-13
gst-3	150.42	2.75151	0.365139	7.53551	4.86427e-14	6.35203e-13
ZC247.2	230.672	-1.26527	0.167938	-7.53415	4.9152e-14	6.41072e-13
Y4C6B.2	101.499	-2.194	0.291352	-7.53042	5.05769e-14	6.58854e-13
M02E1.1	505.601	1.28289	0.170402	7.52863	5.1276e-14	6.67148e-13
R11E3.1	130.929	-7.12494	0.946612	-7.52679	5.20041e-14	6.75801e-13
F46C5.10	59.3072	-3.69542	0.490999	-7.52632	5.21902e-14	6.77397e-13
T05E7.3	661.509	-1.19184	0.158454	-7.52173	5.4057e-14	7.00778e-13
utp-20	1331.54	-1.59326	0.211952	-7.51707	5.60186e-14	7.25329e-13
nog-1	2241.15	-1.01608	0.135177	-7.51662	5.62085e-14	7.26909e-13
D1054.18	41.7596	4.54823	0.605349	7.51339	5.76141e-14	7.44188e-13
ttr-51	1182.83	2.45241	0.326412	7.51322	5.76891e-14	7.44259e-13
zmp-3	293.259	1.80788	0.240649	7.51253	5.7997e-14	7.47331e-13
F20H11.1	458.478	1.21454	0.161692	7.51139	5.85028e-14	7.52942e-13
F19B6.1	1137.28	-1.0541	0.140413	-7.50714	6.04319e-14	7.76836e-13
B0001.3	419.013	-1.05614	0.140688	-7.50698	6.05064e-14	7.76861e-13
dmsr-8	64.5941	-1.93982	0.258576	-7.50194	6.28823e-14	8.06399e-13
prhg-1	44.5179	-1.75109	0.233426	-7.50171	6.29894e-14	8.06807e-13
grl-1	59.0267	-3.02605	0.403568	-7.49823	6.46832e-14	8.27512e-13
prmt-1	2394.43	-1.13541	0.151509	-7.49399	6.68117e-14	8.53723e-13
Y59E9AL.4	104.292	-2.66655	0.355863	-7.49319	6.72212e-14	8.57932e-13
ZK546.2	689.655	-1.36254	0.181951	-7.4885	6.96677e-14	8.88097e-13
crh-1	508.395	0.835521	0.111674	7.48178	7.33225e-14	9.33576e-13
Y43F4B.5	2134.51	1.12127	0.150035	7.47343	7.81305e-14	9.93612e-13
Y17G7B.12	220.04	-1.26595	0.169441	-7.47135	7.93733e-14	1.00822e-12
sma-10	404.402	-1.07846	0.144526	-7.46202	8.52037e-14	1.081e-12
C24A3.2	223.322	1.58662	0.212706	7.45918	8.70626e-14	1.10327e-12
Y39B6A.33	557.749	-1.04038	0.139542	-7.45569	8.93966e-14	1.13151e-12
C35C5.8	110.561	3.16745	0.424854	7.45539	8.96041e-14	1.1328e-12
B0454.6	169.169	-1.78505	0.23944	-7.45509	8.98074e-14	1.13403e-12
degt-1	16.2547	-3.10567	0.416732	-7.45244	9.16323e-14	1.15571e-12
Y92H12BL.5	308.813	1.24917	0.167678	7.4498	9.34846e-14	1.17769e-12
C50B6.7	534.127	-2.06468	0.277183	-7.44879	9.41981e-14	1.1848e-12
egl-30	1960.29	1.23862	0.166287	7.44869	9.42706e-14	1.1848e-12
nhr-88	427.42	1.03593	0.139097	7.44752	9.51095e-14	1.19394e-12
kmo-1	625.037	2.60559	0.349969	7.44522	9.67825e-14	1.21352e-12
ZK287.1	82.2789	-1.697	0.228005	-7.44282	9.8561e-14	1.23438e-12
mog-2	391.23	-0.860413	0.115626	-7.44133	9.96759e-14	1.24688e-12
C26B9.1	177.443	1.16379	0.156442	7.43909	1.01383e-13	1.26675e-12
F13H8.2	858.968	-1.52365	0.204847	-7.438	1.02223e-13	1.27576e-12
F25B4.7	243.009	-1.70726	0.229555	-7.43726	1.02792e-13	1.28137e-12
F28H1.1	163.699	-2.7858	0.374592	-7.4369	1.03075e-13	1.28192e-12
T24D5.2	143.896	-1.46364	0.196806	-7.43698	1.03015e-13	1.28192e-12
elpc-3	452.681	-0.93151	0.125293	-7.43462	1.04868e-13	1.3027e-12
pqn-83	1098.58	0.908238	0.122179	7.43367	1.05627e-13	1.3106e-12
C13E3.1	202.454	1.15204	0.154982	7.4334	1.0584e-13	1.31173e-12
C01B10.8	640.609	-1.32672	0.178512	-7.43209	1.06892e-13	1.32324e-12
lmp-1	1515.31	1.25193	0.168472	7.43107	1.07719e-13	1.33194e-12
F21F3.6	1440.33	1.22553	0.164977	7.42848	1.09854e-13	1.35521e-12
Y62H9A.16	29.1523	2.59296	0.34905	7.42861	1.09745e-13	1.35521e-12
F16C3.3	31.4333	-3.22676	0.435382	-7.41133	1.25035e-13	1.54071e-12
svh-1	58.5386	-2.27436	0.30766	-7.39244	1.4416e-13	1.77433e-12
cri-2	234.351	1.74294	0.235869	7.38944	1.47448e-13	1.81272e-12
clec-90	109.429	1.21797	0.164913	7.38556	1.51811e-13	1.86422e-12
Y39E4B.5	430.807	-3.84446	0.520768	-7.38229	1.55585e-13	1.90837e-12
R09H10.5	4556.36	1.55059	0.210148	7.37856	1.60012e-13	1.96042e-12
nstp-2	709.416	-1.41854	0.192258	-7.3783	1.60319e-13	1.96194e-12
mrpl-9	575.887	-1.31221	0.177903	-7.37599	1.63127e-13	1.99403e-12
hus-1	88.3953	-2.38394	0.323384	-7.37185	1.6828e-13	2.05466e-12
lmtr-5	197.415	0.99006	0.134331	7.37032	1.70213e-13	2.0759e-12
stc-1	790.661	-1.11764	0.151695	-7.36771	1.73586e-13	2.11463e-12
Y82E9BR.14	765.47	1.00884	0.137035	7.36194	1.81251e-13	2.2055e-12
T26H5.10	157.592	-5.2136	0.708773	-7.3558	1.89781e-13	2.30667e-12
hpo-6	358.762	-1.89772	0.258229	-7.34897	1.99733e-13	2.42487e-12
gsnl-1	1050.17	1.58654	0.215898	7.34858	2.00322e-13	2.42927e-12
tag-296	275.853	-1.20805	0.164414	-7.3476	2.01791e-13	2.44432e-12
alg-5	525.867	-4.00444	0.545065	-7.34671	2.03139e-13	2.45787e-12
T10B5.10	134.556	1.32542	0.180429	7.34597	2.04271e-13	2.46878e-12
C45G9.8	11.7029	3.95045	0.537793	7.34566	2.04749e-13	2.47176e-12
nol-58	2280.74	-1.52434	0.207563	-7.34395	2.07378e-13	2.50068e-12
taf-5	474.225	-1.47729	0.201237	-7.34107	2.11899e-13	2.55233e-12
F58A6.1	184.85	-2.61991	0.357138	-7.33587	2.20288e-13	2.65039e-12
C17E7.13	17.9738	-3.20154	0.436506	-7.33447	2.22593e-13	2.66797e-12
ent-7	147.199	-2.63036	0.358623	-7.33461	2.22368e-13	2.66797e-12
F54D5.2	241.009	-3.69869	0.504294	-7.33439	2.22733e-13	2.66797e-12
vps-4	861.14	0.785077	0.107041	7.33438	2.22746e-13	2.66797e-12
B0001.7	439.493	-3.38143	0.461533	-7.32652	2.36199e-13	2.82594e-12
C39H7.4	534.166	1.53374	0.209354	7.32607	2.36998e-13	2.83234e-12
F43G9.12	619.044	-1.04917	0.143236	-7.32474	2.39357e-13	2.85735e-12
psf-3	151.674	-2.10739	0.287848	-7.32118	2.45802e-13	2.93101e-12
F58A4.2	74.4265	-3.47665	0.474952	-7.32001	2.47952e-13	2.95336e-12
lpd-6	808.584	-1.51014	0.206543	-7.3115	2.64173e-13	3.14307e-12
F39B2.3	265.261	1.42758	0.195278	7.31049	2.66171e-13	3.16333e-12
tbc-14	810.649	0.898187	0.122869	7.31009	2.66967e-13	3.16928e-12
cup-4	113.704	-2.14707	0.293871	-7.30618	2.74843e-13	3.25915e-12
vps-51	594.995	-1.15123	0.157588	-7.30531	2.76628e-13	3.2767e-12
F09C8.2	728.823	1.32518	0.181485	7.30189	2.83753e-13	3.35449e-12
T01H3.2	573.264	-0.825683	0.113078	-7.30186	2.83822e-13	3.35449e-12
R144.13	83.0293	-1.80783	0.248057	-7.28797	3.1465e-13	3.71474e-12
mec-18	87.6807	-2.03989	0.279962	-7.2863	3.18577e-13	3.75696e-12
ptr-8	436.167	-2.19979	0.301914	-7.28613	3.18986e-13	3.75764e-12
lem-2	949.93	1.69937	0.233377	7.28166	3.29745e-13	3.88012e-12
rfc-4	506.196	-1.37605	0.189001	-7.28064	3.32228e-13	3.90505e-12
cah-1	46.002	-2.73097	0.375125	-7.28016	3.33425e-13	3.91482e-12
C47G2.4	766.54	0.98714	0.135639	7.27769	3.39597e-13	3.98292e-12
kin-2	1989.08	1.09179	0.15005	7.27618	3.43398e-13	4.0231e-12
Y17D7B.2	42.4909	3.20037	0.44003	7.27308	3.51384e-13	4.11215e-12
C30F8.3	177.571	-2.39211	0.329089	-7.26889	3.62464e-13	4.23719e-12
ser-3	72.8982	-2.01699	0.277544	-7.26728	3.66792e-13	4.28231e-12
ZK792.4	36.8858	-2.84963	0.392124	-7.26716	3.67124e-13	4.28231e-12
shl-1	58.3332	-1.39967	0.19263	-7.26607	3.70102e-13	4.31235e-12
C37A2.8	337.88	-1.06149	0.146123	-7.26436	3.74806e-13	4.36241e-12
cox-5B	1811.42	1.05087	0.144742	7.26031	3.86208e-13	4.49024e-12
ZK652.8	131.142	1.55868	0.214766	7.2576	3.94033e-13	4.57625e-12
Y41E3.7	689.107	1.26813	0.174778	7.25567	3.99673e-13	4.63673e-12
ZK813.4	82.9002	1.51797	0.20926	7.25396	4.04759e-13	4.69065e-12
snt-3	64.0901	-1.78198	0.245675	-7.2534	4.06437e-13	4.70501e-12
nfki-1	873.209	1.21406	0.16746	7.24981	4.17354e-13	4.82617e-12
trap-4	2408.7	1.04817	0.144626	7.24745	4.24705e-13	4.90587e-12
C28G1.4	76.794	5.61702	0.77513	7.24655	4.27532e-13	4.9332e-12
C14B1.9	598.491	-4.79901	0.663598	-7.2318	4.76621e-13	5.4878e-12
F56C9.6	548.748	-3.06533	0.423865	-7.23184	4.76486e-13	5.4878e-12
F25H2.12	118.428	-1.34421	0.185905	-7.2306	4.80874e-13	5.53083e-12
unc-27	7327.71	1.39041	0.192341	7.2289	4.86918e-13	5.59433e-12
unc-64	635.701	1.13765	0.157683	7.21475	5.40327e-13	6.20131e-12
frm-3	182.643	-1.71179	0.237412	-7.21018	5.58794e-13	6.40639e-12
test-1	1118.03	1.44063	0.199865	7.208	5.6779e-13	6.50256e-12
twk-8	273.968	-1.62949	0.226153	-7.20525	5.79374e-13	6.62814e-12
M79.2	289.097	-2.21319	0.307335	-7.20122	5.96773e-13	6.81989e-12
dmsr-2	109.761	1.88106	0.261373	7.19685	6.16189e-13	7.03428e-12
helq-1	345.953	1.04191	0.144897	7.1907	6.44614e-13	7.35094e-12
F52E1.9	127.693	1.45989	0.203048	7.18986	6.48575e-13	7.38823e-12
pgam-5	702.888	-1.03792	0.14444	-7.18586	6.67864e-13	7.59988e-12
mapk-15	53.6882	-2.34647	0.326582	-7.18494	6.72361e-13	7.64293e-12
Y57A10A.29	175.11	1.90929	0.265901	7.18044	6.94861e-13	7.89031e-12
F07C3.3	30.1526	-2.98758	0.41614	-7.17925	7.00947e-13	7.94734e-12
pigq-1	171.141	-2.12538	0.296048	-7.17917	7.01367e-13	7.94734e-12
inpp-1	51.7389	-1.55891	0.217415	-7.17023	7.4872e-13	8.47494e-12
fib-1	2683.14	-1.61727	0.2256	-7.16874	7.56907e-13	8.55856e-12
Y48G1C.9	133.722	1.76349	0.246015	7.16823	7.59761e-13	8.58177e-12
Y43F8C.3	323.785	1.57561	0.220021	7.1612	7.99753e-13	9.02398e-12
srp-1	48.3089	2.68445	0.375001	7.15852	8.15504e-13	9.19202e-12
abtm-1	659.889	0.694825	0.0970917	7.15638	8.28381e-13	9.32734e-12
F13D12.9	353.019	2.13633	0.298791	7.14992	8.68292e-13	9.76646e-12
Y38C1BA.1	112.32	2.23424	0.312543	7.1486	8.7669e-13	9.85057e-12
emre-1	107.98	2.50827	0.350943	7.14722	8.85532e-13	9.9395e-12
wrt-6	759.118	-2.55711	0.357786	-7.14703	8.86731e-13	9.94253e-12
eftu-2	1730.84	-1.26426	0.17707	-7.1399	9.34004e-13	1.04616e-11
D2005.7	140.265	-4.16069	0.582807	-7.13906	9.39725e-13	1.05147e-11
klp-11	90.9542	-1.52006	0.212928	-7.13884	9.41223e-13	1.05205e-11
sto-4	117.558	-1.33259	0.186861	-7.13144	9.93273e-13	1.10907e-11
Y104H12D.2	216.032	-1.17478	0.164742	-7.13101	9.9638e-13	1.11138e-11
agmo-1	350.307	-1.80205	0.252788	-7.1287	1.01323e-12	1.129e-11
sem-5	355.296	1.09384	0.153536	7.12435	1.04574e-12	1.16401e-11
Y67D2.2	278.44	-1.41304	0.198412	-7.12173	1.06583e-12	1.18514e-11
spds-1	336.889	1.44758	0.203276	7.12126	1.06945e-12	1.18794e-11
vrp-1	183.118	2.57477	0.361769	7.11716	1.10177e-12	1.22256e-11
Y49E10.4	401.787	-2.82343	0.39718	-7.10871	1.17133e-12	1.2984e-11
eat-2	30.4529	2.60149	0.366099	7.10597	1.19477e-12	1.32302e-11
K12C11.1	1269.81	1.03484	0.145642	7.10537	1.19998e-12	1.32741e-11
Y75B12B.3	26.0893	-7.25275	1.02099	-7.10365	1.21505e-12	1.3427e-11
pgk-1	2177.18	0.976043	0.137458	7.10065	1.24172e-12	1.37075e-11
moc-3	201.518	-1.46121	0.20591	-7.09635	1.28092e-12	1.41257e-11
F58D5.9	60.7443	2.37019	0.334021	7.09595	1.28468e-12	1.41527e-11
rbm-42	390.94	-1.18448	0.166945	-7.09506	1.29294e-12	1.4229e-11
ZK1127.5	297.911	-1.10283	0.155476	-7.0932	1.31047e-12	1.44071e-11
cux-7	331.718	-0.774789	0.109286	-7.08957	1.34525e-12	1.47618e-11
mus-101	574.812	-1.63023	0.229948	-7.08955	1.34549e-12	1.47618e-11
elpc-4	206.683	-1.1136	0.157196	-7.08417	1.39882e-12	1.53202e-11
rom-1	128.571	-1.48691	0.209894	-7.08413	1.39925e-12	1.53202e-11
F07E5.5	342.895	-1.11597	0.157549	-7.08335	1.40712e-12	1.53906e-11
F54B11.5	149.462	1.88055	0.26575	7.07637	1.47976e-12	1.61686e-11
K10H10.5	48.6958	3.04031	0.429675	7.07583	1.48558e-12	1.62102e-11
sue-1	79.7678	-1.49245	0.210925	-7.07573	1.48659e-12	1.62102e-11
Y105E8A.11	135.3	2.00506	0.283465	7.0734	1.51185e-12	1.64689e-11
F09B9.4	724.972	1.5327	0.216905	7.06622	1.59217e-12	1.73261e-11
got-2.1	408.566	-2.07739	0.294025	-7.06533	1.60235e-12	1.74192e-11
Y39A1A.14	201.733	-1.37805	0.19505	-7.06511	1.60484e-12	1.74286e-11
C23H5.15	36.6282	3.18712	0.4513	7.06208	1.64023e-12	1.77949e-11
tin-44	789.174	-1.16868	0.165511	-7.06102	1.65284e-12	1.79136e-11
C38H2.2	634.96	1.1049	0.156601	7.05551	1.71973e-12	1.86197e-11
F55A11.7	397.664	-1.76453	0.250277	-7.05033	1.78492e-12	1.9306e-11
ucr-2.3	685.446	-2.61484	0.37101	-7.04789	1.81645e-12	1.96272e-11
F49C12.15	427.252	-6.56302	0.931286	-7.04727	1.82465e-12	1.96959e-11
K08C7.1	164.25	1.33464	0.189412	7.04623	1.83826e-12	1.98228e-11
W08F4.5	23.6941	3.21138	0.456066	7.04148	1.9021e-12	2.04907e-11
F56D1.1	463.167	-1.42169	0.20192	-7.04089	1.91018e-12	2.05569e-11
ZC506.1	928.957	0.607918	0.0863542	7.03982	1.92484e-12	2.0694e-11
F10E7.5	551.697	-1.42535	0.202661	-7.03316	2.01913e-12	2.16859e-11
K10D2.7	25.7443	2.87733	0.409147	7.03251	2.02857e-12	2.17655e-11
F54D5.9	410.616	-3.68344	0.523991	-7.02959	2.07144e-12	2.22032e-11
swt-5	59.8466	-1.88217	0.267774	-7.02897	2.08068e-12	2.22799e-11
W08E12.2	12.0762	-4.80637	0.683841	-7.02849	2.08774e-12	2.23332e-11
aakg-4	151.482	1.79837	0.255954	7.02613	2.12338e-12	2.26917e-11
F28D1.6	22.6434	-4.72512	0.672672	-7.02441	2.14978e-12	2.2951e-11
F54C1.1	73.6364	-2.17365	0.309531	-7.0224	2.18097e-12	2.32608e-11
lbp-9	1786.76	1.04827	0.149282	7.02206	2.18614e-12	2.32927e-11
elp-1	148.93	-1.45943	0.207955	-7.01802	2.25037e-12	2.39532e-11
sec-10	611.654	-1.10486	0.157626	-7.00939	2.39361e-12	2.54526e-11
Y106G6D.4	40.0461	-6.03434	0.860959	-7.00886	2.40265e-12	2.55234e-11
sqd-1	8672.12	1.09219	0.155892	7.00606	2.4512e-12	2.60133e-11
rskn-2	898.295	-0.757218	0.108091	-7.0054	2.46273e-12	2.61098e-11
rsbp-1	577.925	1.40844	0.201101	7.00363	2.49406e-12	2.64158e-11
ZK287.9	65.2149	2.56539	0.366442	7.00082	2.54473e-12	2.69259e-11
cyn-12	175.739	-1.48506	0.212153	-6.99994	2.56071e-12	2.70682e-11
cgr-1	820.529	1.64368	0.234837	6.99923	2.57369e-12	2.71518e-11
trak-1	862.814	-0.872044	0.12459	-6.99931	2.5722e-12	2.71518e-11
cpr-6	6132.85	1.42786	0.204242	6.99101	2.72921e-12	2.87642e-11
prp-6	1151.28	-1.13957	0.163146	-6.98495	2.84954e-12	3.00028e-11
lin-7	266.039	1.34923	0.193253	6.98166	2.91708e-12	3.06837e-11
smu-1	404.732	-1.2682	0.181739	-6.97812	2.99163e-12	3.1437e-11
fis-1	116.301	7.0393	1.00897	6.97673	3.02122e-12	3.17169e-11
nhr-57	44.9484	2.13699	0.306339	6.97591	3.03897e-12	3.18408e-11
Y53F4B.21	409.791	1.19962	0.171964	6.97599	3.03716e-12	3.18408e-11
flp-26	24.4177	-2.99175	0.42897	-6.97425	3.07506e-12	3.21875e-11
pps-1	841.013	-1.13877	0.163337	-6.97191	3.12674e-12	3.26964e-11
sesn-1	566.17	1.17496	0.168596	6.96909	3.19002e-12	3.33256e-11
such-1	370.927	-2.48301	0.356745	-6.96017	3.39872e-12	3.54713e-11
gld-3	1394.85	-3.40284	0.48917	-6.95636	3.49187e-12	3.6408e-11
rpn-6.2	168.812	-3.07454	0.442148	-6.95365	3.55953e-12	3.70773e-11
Y53F4B.18	711.347	1.09766	0.157872	6.95287	3.57937e-12	3.72477e-11
nprl-2	478.459	-1.00677	0.144813	-6.95221	3.59608e-12	3.73853e-11
C24B5.4	81.0874	1.94433	0.279876	6.94712	3.72826e-12	3.87219e-11
Y48E1B.3	246.68	1.15673	0.166591	6.94354	3.82406e-12	3.96783e-11
skih-2	847.014	-1.20055	0.172943	-6.94189	3.86895e-12	4.01053e-11
C47B2.9	86.251	-1.52641	0.219917	-6.94084	3.89764e-12	4.03636e-11
pho-6	27.91	-2.33619	0.336684	-6.93882	3.95385e-12	4.09062e-11
T05H10.8	40.4648	-3.06967	0.44243	-6.93821	3.97093e-12	4.10432e-11
rbm-28	592.812	-1.1429	0.1648	-6.93508	4.05983e-12	4.19215e-11
cyn-15	580.76	-0.782624	0.113017	-6.92486	4.36413e-12	4.50203e-11
dbt-1	1322.67	-0.693633	0.100172	-6.92444	4.3771e-12	4.51107e-11
acs-7	513.931	-1.6685	0.241094	-6.92051	4.50009e-12	4.62891e-11
tat-3	788.426	-1.18642	0.171436	-6.92051	4.50008e-12	4.62891e-11
elb-1	268.336	1.12783	0.163003	6.91908	4.54571e-12	4.67135e-11
F56B3.11	375.127	-1.21618	0.175796	-6.91812	4.5769e-12	4.69889e-11
Y54H5A.1	1010.28	-0.913421	0.13212	-6.91357	4.72622e-12	4.84755e-11
bcat-1	2340.92	0.981706	0.142025	6.9122	4.7719e-12	4.88971e-11
xpa-1	193.671	-1.5876	0.229795	-6.90875	4.88953e-12	5.00546e-11
F02D8.4	350.345	-1.94369	0.28148	-6.90523	5.01223e-12	5.12127e-11
Y34B4A.2	160.906	1.06476	0.154194	6.90532	5.00914e-12	5.12127e-11
hpo-15	785.104	1.3943	0.20198	6.90316	5.08579e-12	5.19148e-11
rpc-1	1003.41	-1.71195	0.248138	-6.89917	5.23059e-12	5.3342e-11
best-24	139.002	-1.67377	0.242847	-6.89228	5.49054e-12	5.59398e-11
B0238.11	691.962	-0.913901	0.132698	-6.88706	5.6958e-12	5.79759e-11
crn-4	27.7017	-6.70484	0.973692	-6.886	5.7382e-12	5.82966e-11
gpdh-2	2736.67	0.905713	0.131527	6.88613	5.73294e-12	5.82966e-11
frm-8	117.8	-1.28712	0.186956	-6.88462	5.79422e-12	5.88099e-11
T19D2.2	343.941	1.32865	0.192995	6.88439	5.80337e-12	5.8847e-11
blos-2	295.794	1.59786	0.232163	6.88248	5.88197e-12	5.95877e-11
K02E10.7	197.854	1.40151	0.203753	6.87849	6.04886e-12	6.12204e-11
col-177	30.0222	-2.94319	0.427919	-6.8779	6.07394e-12	6.14162e-11
guk-1	403.275	0.938061	0.136427	6.87591	6.15945e-12	6.2222e-11
B0361.2	374.307	-1.04242	0.151642	-6.87421	6.23348e-12	6.29106e-11
jnk-1	80.7326	-1.80594	0.262939	-6.86829	6.49738e-12	6.55122e-11
F10G8.8	539.662	-1.31124	0.190977	-6.86596	6.60433e-12	6.65279e-11
apn-1	399.292	-1.35551	0.197432	-6.86572	6.61589e-12	6.65817e-11
pam-1	4914.4	0.965666	0.140747	6.86099	6.83847e-12	6.87572e-11
cdk-11.1	651.405	-1.29964	0.189435	-6.86059	6.85766e-12	6.88854e-11
daam-1	187.613	-1.8837	0.274603	-6.85974	6.89879e-12	6.91687e-11
trap-3	2438.45	1.17649	0.171504	6.85985	6.89349e-12	6.91687e-11
C56G2.4	52.8372	-1.60711	0.234447	-6.85488	7.13714e-12	7.14916e-11
R102.4	462.464	1.48967	0.217331	6.8544	7.16138e-12	7.16674e-11
mrpl-28	494.405	-0.688462	0.100459	-6.85313	7.22498e-12	7.22363e-11
R107.2	115.769	-1.18935	0.17357	-6.85228	7.26828e-12	7.26014e-11
Y66D12A.7	72.4436	1.8149	0.26487	6.85202	7.28167e-12	7.26674e-11
dhhc-2	107.233	1.42675	0.208255	6.85096	7.3355e-12	7.31364e-11
gstk-1	167.378	-1.33642	0.19516	-6.84781	7.49868e-12	7.46938e-11
ccz-1	381.648	-1.31559	0.192173	-6.84586	7.60202e-12	7.56528e-11
hacd-1	886.124	2.12487	0.310416	6.84522	7.63604e-12	7.59209e-11
pinn-1	279.094	1.26933	0.185457	6.84435	7.68254e-12	7.63123e-11
fce-2	270.093	0.915212	0.133743	6.84308	7.75068e-12	7.69178e-11
C55B6.1	198.797	1.9352	0.282866	6.8414	7.84222e-12	7.77542e-11
amx-2	296.34	-1.58344	0.231463	-6.841	7.86437e-12	7.79016e-11
pcbd-1	240.443	2.43568	0.356115	6.83961	7.94107e-12	7.85887e-11
ran-5	572.306	-1.07572	0.157314	-6.83802	8.02935e-12	7.9389e-11
cri-3	1658.6	0.771567	0.112858	6.83663	8.10801e-12	8.00928e-11
ztf-1	215.443	-3.20981	0.469552	-6.83589	8.14974e-12	8.04308e-11
acox-3	990.017	-1.68244	0.246129	-6.83562	8.16527e-12	8.05099e-11
eif-3.J	771.195	0.826826	0.120999	6.83334	8.29605e-12	8.17241e-11
crn-6	346.071	1.71832	0.251756	6.82535	8.77124e-12	8.63258e-11
smd-1	2090.11	1.42865	0.209362	6.82383	8.86441e-12	8.71626e-11
T25C12.3	13285.9	1.30881	0.191886	6.82075	9.05647e-12	8.89694e-11
cfap-36	32.0625	-1.97873	0.290119	-6.82042	9.07761e-12	8.90954e-11
F23H11.6	8.28026	-3.80677	0.558229	-6.81936	9.14489e-12	8.96735e-11
Y40C5A.4	59.7289	-2.239	0.32843	-6.81727	9.27842e-12	9.08997e-11
Y49A3A.3	140.806	-1.3163	0.193093	-6.81694	9.30008e-12	9.10286e-11
Y47G6A.18	755.072	1.10998	0.162871	6.8151	9.41961e-12	9.21143e-11
F19C7.8	60.6879	-1.619	0.237688	-6.81147	9.66096e-12	9.43883e-11
wrb-1	316.613	-1.17218	0.172125	-6.81007	9.75537e-12	9.52238e-11
drd-5	314.453	1.50238	0.220622	6.80976	9.77638e-12	9.53419e-11
nhr-19	179.461	1.18798	0.17449	6.80832	9.87439e-12	9.62101e-11
C09D4.1	329.204	0.945098	0.138826	6.80781	9.90942e-12	9.64637e-11
B0261.8	242.879	-1.437	0.211131	-6.80619	1.00217e-11	9.74684e-11
T10B10.8	77.0462	-2.30094	0.338099	-6.80552	1.00688e-11	9.7837e-11
cisd-1	449.868	0.767964	0.112862	6.80448	1.01415e-11	9.84543e-11
C56A3.6	279.871	-0.880825	0.129522	-6.8006	1.04186e-11	1.01052e-10
ptr-23	977.46	-1.45627	0.214477	-6.78986	1.12243e-11	1.08769e-10
pole-2	348.794	-1.42752	0.210265	-6.78913	1.12809e-11	1.09219e-10
ccg-1	1220.99	0.934576	0.137664	6.78881	1.13063e-11	1.09366e-10
slcf-2	79.8118	-1.54424	0.227505	-6.7877	1.13933e-11	1.10108e-10
tofu-2	112.884	-3.18237	0.468953	-6.78613	1.15183e-11	1.11215e-10
tsp-9	268.762	1.53158	0.225709	6.78565	1.15564e-11	1.11483e-10
aak-2	708.645	0.885399	0.130527	6.78328	1.17478e-11	1.13227e-10
Y4C6B.5	268.453	2.16628	0.319614	6.7778	1.22017e-11	1.17496e-10
twk-48	70.2048	-1.6484	0.243351	-6.77375	1.25486e-11	1.20729e-10
lron-4	22.7074	-2.91191	0.429952	-6.77265	1.26446e-11	1.21543e-10
ZK546.14	1210.25	-1.41577	0.209071	-6.77172	1.27265e-11	1.2222e-10
ocr-2	58.6647	-1.55162	0.229215	-6.76931	1.29399e-11	1.24158e-10
elli-1	345.003	-3.05772	0.451962	-6.76543	1.32915e-11	1.27417e-10
F17C11.6	69.8224	-3.09923	0.458216	-6.7637	1.34514e-11	1.2873e-10
snx-14	795.474	1.06885	0.158028	6.76369	1.34524e-11	1.2873e-10
T24D3.2	96.7109	2.58291	0.382039	6.76086	1.37174e-11	1.31148e-10
C34B7.1	28.5037	-3.12395	0.462376	-6.75629	1.41575e-11	1.35235e-10
dlhd-1	58.2552	3.01785	0.446917	6.7526	1.45223e-11	1.38596e-10
best-22	137.449	-1.16488	0.17253	-6.75179	1.46034e-11	1.39246e-10
tofu-4	126.356	-3.23268	0.478809	-6.75149	1.46333e-11	1.39406e-10
pdi-2	22170	1.20754	0.17906	6.74376	1.54335e-11	1.469e-10
siah-1	434.555	0.941355	0.139631	6.74175	1.56488e-11	1.48817e-10
glt-5	61.1749	-1.96482	0.291647	-6.73699	1.61705e-11	1.53641e-10
C34C12.8	634.618	0.657813	0.0977311	6.73085	1.68675e-11	1.60121e-10
T10H10.2	400.159	1.39565	0.207371	6.7302	1.69435e-11	1.607e-10
H12D21.10	199.023	1.35484	0.201317	6.72992	1.69758e-11	1.60864e-10
K01G5.5	2414.78	-1.14741	0.170499	-6.72971	1.70001e-11	1.60953e-10
rpb-9	158.064	-1.58962	0.236528	-6.72064	1.80923e-11	1.71142e-10
rft-2	295.112	1.56587	0.232999	6.7205	1.81101e-11	1.71158e-10
C12D12.1	2070.59	1.47864	0.220052	6.71951	1.82339e-11	1.72177e-10
obr-2	243.644	-1.39478	0.20763	-6.71765	1.84674e-11	1.74228e-10
sem-2	237.187	-1.75173	0.260878	-6.71475	1.88393e-11	1.7758e-10
gpa-7	105.211	-1.88638	0.281002	-6.71307	1.90568e-11	1.79473e-10
mod-5	67.4854	-1.96156	0.29238	-6.70895	1.96026e-11	1.84451e-10
lat-2	62.8151	-1.98099	0.295313	-6.70811	1.97165e-11	1.8536e-10
cul-4	763.767	-0.803047	0.119742	-6.70647	1.99388e-11	1.87285e-10
Y41D4B.4	579.643	1.66169	0.247817	6.70532	2.00972e-11	1.88607e-10
W01A8.8	148.502	1.52383	0.227275	6.70479	2.01699e-11	1.89124e-10
F55A11.6	309.463	0.991038	0.147886	6.70138	2.06456e-11	1.93415e-10
rnp-8	764.461	-3.83754	0.572876	-6.69873	2.10234e-11	1.96782e-10
fgt-1	1039.72	1.07338	0.160253	6.69801	2.11283e-11	1.97591e-10
vha-16	4042.44	0.809689	0.120888	6.69786	2.11491e-11	1.97613e-10
twk-10	18.7169	-3.71868	0.555295	-6.69677	2.13081e-11	1.98925e-10
tag-196	869.923	-1.62698	0.243189	-6.69021	2.2285e-11	2.07864e-10
R01H10.4	98.1571	1.9897	0.297428	6.68969	2.23643e-11	2.08422e-10
Y22D7AL.9	214.449	-1.50783	0.225446	-6.68822	2.25898e-11	2.10341e-10
unc-36	365.896	-1.31668	0.196926	-6.68617	2.29084e-11	2.13122e-10
mec-10	40.1373	-2.3902	0.357581	-6.68437	2.31927e-11	2.15579e-10
T02C5.1	1899.51	1.07393	0.160733	6.68146	2.36566e-11	2.19701e-10
ttr-50	49.0431	4.07835	0.610424	6.68118	2.3702e-11	2.19931e-10
F45F2.11	449.299	-4.153	0.62183	-6.67868	2.4111e-11	2.2347e-10
Y48C3A.20	238.194	-1.18025	0.176721	-6.67859	2.41251e-11	2.2347e-10
algn-7	317.09	0.92671	0.138804	6.67637	2.44926e-11	2.26678e-10
C15H11.11	16.6141	2.59736	0.389118	6.675	2.47236e-11	2.28619e-10
F48D6.4	635.638	2.50612	0.37557	6.67286	2.50872e-11	2.31781e-10
W03A5.6	576.824	1.19484	0.179084	6.67195	2.52435e-11	2.33024e-10
zhp-2	150.21	-3.54922	0.532021	-6.6712	2.53715e-11	2.34004e-10
aly-2	652.2	-1.11916	0.167845	-6.66779	2.5968e-11	2.39299e-10
rsp-1	1032.73	1.11392	0.167104	6.66605	2.62771e-11	2.41939e-10
F44B9.8	386.218	-1.34775	0.202185	-6.6659	2.63045e-11	2.41983e-10
rrp-8	282.408	-1.06642	0.160039	-6.66353	2.67328e-11	2.45712e-10
F52E1.2	13.6523	-4.11136	0.617337	-6.65984	2.74127e-11	2.51745e-10
T24C2.5	57.6062	1.55117	0.232934	6.65927	2.75189e-11	2.52504e-10
cdk-9	343.161	1.21642	0.182775	6.6553	2.82723e-11	2.59195e-10
osm-11	2183.65	1.28725	0.193471	6.65348	2.86244e-11	2.62198e-10
F11E6.4	51.8301	3.61345	0.543211	6.65203	2.89085e-11	2.64575e-10
D1054.5	72.427	1.52953	0.229953	6.65148	2.90165e-11	2.65306e-10
mec-17	316.151	-1.89268	0.284554	-6.65137	2.9038e-11	2.65306e-10
nas-36	348.495	-1.95023	0.293252	-6.65038	2.92346e-11	2.66875e-10
mop-25.3	178.779	-3.10282	0.466608	-6.64975	2.93596e-11	2.67788e-10
T10E9.14	88.915	-3.72055	0.55962	-6.64836	2.96375e-11	2.70093e-10
C05D11.9	535.652	-0.94105	0.141641	-6.64393	3.05432e-11	2.78109e-10
C27B7.7	193.716	-1.22846	0.185139	-6.63537	3.23699e-11	2.94492e-10
T18D3.7	70.3539	-1.46713	0.221228	-6.63176	3.31703e-11	3.01518e-10
C49C3.8	225.705	-2.03994	0.307637	-6.63099	3.33441e-11	3.02841e-10
pdf-1	257.182	1.98557	0.299508	6.62943	3.36986e-11	3.05801e-10
srp-3	25.2667	2.16123	0.326015	6.62923	3.37438e-11	3.05843e-10
yop-1	1444.79	1.1417	0.172224	6.62916	3.37605e-11	3.05843e-10
ced-4	296.751	-1.38538	0.209066	-6.62651	3.43709e-11	3.11111e-10
F28C1.1	565.862	-1.00321	0.151404	-6.62602	3.44848e-11	3.11877e-10
twk-9	50.0761	-2.22093	0.335192	-6.62584	3.4529e-11	3.12014e-10
acbp-4	37.2361	7.13991	1.07792	6.62379	3.50101e-11	3.16095e-10
W06F12.2	502.931	1.03925	0.156907	6.62335	3.51158e-11	3.16782e-10
K07H8.10	5982.19	-1.68644	0.254662	-6.62228	3.5371e-11	3.18815e-10
npp-2	824.345	-1.11914	0.169056	-6.61991	3.59408e-11	3.23679e-10
npp-14	1935.54	-1.59462	0.24097	-6.61752	3.6528e-11	3.28691e-10
swd-2.2	402.442	-0.985872	0.149057	-6.61405	3.73939e-11	3.36199e-10
dsl-7	19.9586	-2.54529	0.385037	-6.61051	3.82996e-11	3.44054e-10
dpy-20	192.411	1.66609	0.252155	6.6074	3.91117e-11	3.51055e-10
F28H7.3	1427.06	1.34142	0.203116	6.60419	3.99698e-11	3.58456e-10
pfn-2	391.587	-1.50019	0.227219	-6.6024	4.04566e-11	3.62518e-10
R01H2.4	28.923	-6.52461	0.988391	-6.60125	4.07711e-11	3.65031e-10
golg-2	1273.95	-0.667547	0.101169	-6.5983	4.15897e-11	3.72049e-10
T12C9.7	139.567	-4.97086	0.753911	-6.59344	4.29763e-11	3.84132e-10
immt-1	1615.58	1.00258	0.152081	6.59243	4.32687e-11	3.86423e-10
F23F1.2	26.7571	-4.79587	0.727641	-6.59099	4.36916e-11	3.89875e-10
F07C6.4	859.079	-1.41268	0.214353	-6.59041	4.38611e-11	3.91061e-10
mtd-1	46.3593	-2.27637	0.345422	-6.59013	4.3944e-11	3.91475e-10
F52H2.1	175.489	1.16575	0.176909	6.58956	4.41135e-11	3.92658e-10
dos-2	59.8085	3.60154	0.546933	6.58499	4.54928e-11	4.04599e-10
vha-18	662.194	-2.38365	0.362216	-6.58074	4.68114e-11	4.15981e-10
T14B4.1	755.077	-1.3396	0.203587	-6.58	4.70458e-11	4.17717e-10
rars-1	1533.54	-0.711592	0.108283	-6.57158	4.97825e-11	4.4165e-10
gcp-2.1	1409.73	1.0053	0.153214	6.56141	5.33027e-11	4.72488e-10
cdd-2	218.469	1.43158	0.218258	6.55912	5.41268e-11	4.79396e-10
W09D10.4	632.84	1.0858	0.165582	6.55746	5.4731e-11	4.84347e-10
aex-1	135.891	-1.28967	0.196731	-6.55554	5.54419e-11	4.90144e-10
aldo-1	3249.7	1.16923	0.178364	6.55533	5.55204e-11	4.90144e-10
C32F10.8	2081.82	0.763964	0.116541	6.55532	5.55234e-11	4.90144e-10
C18B2.5	2557.84	1.13051	0.172485	6.55427	5.59143e-11	4.93188e-10
lgc-31	55.1765	-1.7087	0.260808	-6.55155	5.69433e-11	5.01851e-10
F01G4.4	311.644	-3.2453	0.495663	-6.5474	5.85459e-11	5.1555e-10
Y57G11C.8	38.1568	-6.65782	1.01695	-6.54687	5.87543e-11	5.1696e-10
C23H3.5	274.66	-1.32856	0.202942	-6.54651	5.88981e-11	5.17801e-10
asns-1	160.357	-3.15552	0.482141	-6.5448	5.95764e-11	5.23334e-10
H40L08.2	208.03	1.63916	0.250586	6.54129	6.09905e-11	5.35268e-10
Y34B4A.6	1680.46	1.39592	0.213404	6.54118	6.1035e-11	5.35268e-10
R09E10.1	91.8718	-6.58077	1.00635	-6.53925	6.183e-11	5.41797e-10
T01D3.1	271.751	-1.63404	0.249939	-6.53775	6.24493e-11	5.46776e-10
nca-2	120.998	-1.66441	0.254756	-6.53333	6.43213e-11	5.62706e-10
ZC581.9	70.6606	-1.43928	0.220446	-6.52894	6.62371e-11	5.78994e-10
Y116A8C.30	145.65	1.09617	0.167942	6.52707	6.70691e-11	5.85788e-10
npa-1	19995.4	1.19819	0.183627	6.52512	6.79463e-11	5.92966e-10
D1022.4	500.967	1.71207	0.262487	6.52251	6.91417e-11	6.02907e-10
Y17G7B.23	43.6555	5.06677	0.777047	6.52054	7.00539e-11	6.10364e-10
mab-10	610.338	1.60256	0.245882	6.51759	7.14466e-11	6.21992e-10
ZK1058.9	618.201	1.05573	0.162	6.51686	7.17937e-11	6.24506e-10
fog-1	352.405	-3.17952	0.488106	-6.51399	7.31801e-11	6.36049e-10
F13B6.3	416.065	-1.98179	0.304607	-6.50607	7.71448e-11	6.69964e-10
trpp-8	759.864	-0.96358	0.148125	-6.50519	7.75943e-11	6.73322e-10
acsd-1	52.0714	1.74484	0.268289	6.50359	7.8424e-11	6.79971e-10
tgt-1	298.493	-0.925489	0.142312	-6.50324	7.86059e-11	6.80997e-10
T01E8.8	97.1832	1.40701	0.216424	6.50116	7.97023e-11	6.8938e-10
Y49E10.21	379.729	-1.04933	0.161406	-6.5012	7.96838e-11	6.8938e-10
vem-1	472.211	1.53997	0.237216	6.49183	8.48027e-11	7.32904e-10
F56A8.3	1735.8	1.01941	0.157284	6.48132	9.09216e-11	7.85152e-10
R07B1.8	20.9834	-2.4828	0.383127	-6.48036	9.15042e-11	7.89546e-10
C37C3.1	178.907	-1.37262	0.211906	-6.47748	9.32691e-11	8.04127e-10
T04F8.6	342.593	-0.811946	0.125364	-6.47669	9.37544e-11	8.0766e-10
C09E9.1	106.297	1.58801	0.245402	6.47104	9.73279e-11	8.37771e-10
F13E6.1	661.58	1.10436	0.170701	6.46952	9.83153e-11	8.4559e-10
W10G11.19	212.02	1.17252	0.181264	6.46858	9.89278e-11	8.50175e-10
C23G10.7	727.508	-0.721038	0.111477	-6.46805	9.92782e-11	8.52502e-10
arrd-10	198.612	1.00264	0.15505	6.46659	1.00238e-10	8.60055e-10
algn-14	152.347	1.25574	0.194209	6.46594	1.00674e-10	8.63107e-10
pmp-1	753.971	-1.39142	0.21522	-6.46509	1.0124e-10	8.67266e-10
chdp-1	1796.58	0.993163	0.153641	6.46417	1.01858e-10	8.71863e-10
gex-3	799.318	-0.915989	0.141831	-6.45833	1.05864e-10	9.05422e-10
C06G3.5	998.935	1.08348	0.167772	6.45806	1.06056e-10	9.06343e-10
C33A11.2	70.725	1.77579	0.275105	6.45494	1.08259e-10	9.24435e-10
F22D6.9	98.9872	-2.8327	0.438859	-6.45468	1.08445e-10	9.25281e-10
erd-2.1	1104.56	1.16453	0.180476	6.45257	1.09968e-10	9.3753e-10
cng-1	15.499	-3.41477	0.52963	-6.44747	1.13733e-10	9.68854e-10
srx-45	13.4827	-2.91985	0.452919	-6.44675	1.14273e-10	9.72681e-10
nmy-3	495.056	-1.32774	0.20597	-6.44626	1.14641e-10	9.7504e-10
Y48B6A.1	785.304	-1.47164	0.228359	-6.44443	1.16034e-10	9.86109e-10
lea-1	3636.32	1.86622	0.2896	6.44412	1.16271e-10	9.87335e-10
nlp-9	100.83	1.8168	0.282242	6.43703	1.21835e-10	1.03376e-09
ZC155.2	22.6496	-6.65277	1.03367	-6.43606	1.22611e-10	1.03952e-09
capg-1	1012.11	-1.44983	0.225283	-6.43559	1.22991e-10	1.04192e-09
syd-2	356.745	-0.922207	0.143339	-6.43375	1.24496e-10	1.05384e-09
Y41G9A.10	425.86	2.53898	0.39465	6.4335	1.24699e-10	1.05472e-09
Y54G2A.11	719.817	1.88973	0.293775	6.43257	1.25467e-10	1.06038e-09
lite-1	31.6044	-2.18447	0.339736	-6.42992	1.27672e-10	1.07816e-09
F08G5.3	172.093	2.17274	0.337951	6.42915	1.2832e-10	1.08224e-09
ZK643.2	161.812	1.40594	0.218684	6.42911	1.28357e-10	1.08224e-09
emb-4	1493.06	-1.00403	0.156173	-6.42896	1.28478e-10	1.08241e-09
laat-1	610.393	1.02441	0.159401	6.42663	1.30468e-10	1.09831e-09
clip-1	393.933	-0.95032	0.147889	-6.42589	1.31099e-10	1.10276e-09
mec-8	238.984	-1.52764	0.237753	-6.42531	1.31598e-10	1.10608e-09
T19C3.3	175.796	0.937064	0.145888	6.42317	1.33467e-10	1.12092e-09
C54G4.9	231.949	-1.44146	0.224472	-6.42155	1.34896e-10	1.13203e-09
C09E8.1	569.194	0.625343	0.0974028	6.42018	1.36114e-10	1.14136e-09
rpl-26	5628.37	0.762339	0.118784	6.41786	1.38203e-10	1.15796e-09
rpl-24.1	9072.26	-0.861081	0.13421	-6.41592	1.39979e-10	1.17101e-09
T12G3.2	814.291	1.13236	0.176491	6.41595	1.39948e-10	1.17101e-09
kcnl-4	33.9905	-1.81535	0.282955	-6.41568	1.40192e-10	1.17188e-09
F55A11.1	895.474	0.971793	0.151547	6.41247	1.43185e-10	1.19596e-09
atln-2	54.0498	-1.91169	0.298235	-6.41001	1.4551e-10	1.21443e-09
cku-80	532.076	-1.34584	0.210087	-6.40611	1.49281e-10	1.24494e-09
ZK550.3	1255.62	-0.914046	0.142819	-6.40003	1.55351e-10	1.29455e-09
acp-5	204.09	1.21648	0.190194	6.39601	1.59491e-10	1.32802e-09
nhr-46	374.16	-0.956604	0.149604	-6.39422	1.6137e-10	1.34262e-09
F46H5.2	269.879	-1.15498	0.180647	-6.39356	1.62067e-10	1.34737e-09
Y42A5A.3	14.9601	-6.76248	1.05801	-6.39171	1.6404e-10	1.36272e-09
syd-1	100.178	-1.39908	0.219023	-6.38784	1.68246e-10	1.39657e-09
T19A6.4	47.9682	-2.48645	0.389499	-6.3837	1.72864e-10	1.43379e-09
C16C10.8	232.082	-1.51976	0.238116	-6.38244	1.74288e-10	1.44449e-09
acbp-5	192.804	-1.26221	0.197911	-6.37767	1.79805e-10	1.4879e-09
mcp-1	129.749	1.12567	0.176499	6.37775	1.79706e-10	1.4879e-09
dos-3	36.4749	6.69068	1.04921	6.37688	1.80736e-10	1.4936e-09
rpa-4	252.633	-0.966191	0.151515	-6.37685	1.80772e-10	1.4936e-09
ida-1	966.091	-0.976754	0.153264	-6.37302	1.85337e-10	1.53013e-09
tpi-1	2314.74	1.09018	0.171131	6.37044	1.88484e-10	1.55492e-09
acy-1	309.193	-0.938581	0.147346	-6.3699	1.8915e-10	1.55921e-09
atg-4.2	197.527	1.05578	0.165773	6.36886	1.90441e-10	1.56864e-09
ZK185.2	79.7444	1.67929	0.263851	6.36456	1.95853e-10	1.61199e-09
F36A2.2	299.551	-0.968691	0.152242	-6.36282	1.98085e-10	1.6291e-09
manf-1	1032.55	1.28415	0.201871	6.36127	2.00091e-10	1.64434e-09
ZK1290.5	225.305	1.77171	0.278647	6.35827	2.04041e-10	1.67552e-09
rpb-3	452.295	-1.07068	0.168448	-6.35611	2.06925e-10	1.6979e-09
unc-10	146.723	-1.39729	0.219881	-6.35475	2.08772e-10	1.71174e-09
R05H10.1	21.3146	-4.22383	0.664727	-6.35423	2.09473e-10	1.71617e-09
ist-1	214.231	1.35432	0.213162	6.35349	2.1048e-10	1.72311e-09
tofu-1	264.097	-1.56004	0.245561	-6.35297	2.112e-10	1.72768e-09
flp-11	162.714	2.22662	0.350578	6.35128	2.13534e-10	1.74543e-09
spp-10	2033.41	0.877693	0.138199	6.35096	2.13974e-10	1.7477e-09
twk-2	112.005	-1.48872	0.234577	-6.34639	2.20419e-10	1.79897e-09
C26D10.4	113.094	1.13711	0.179201	6.34543	2.21808e-10	1.80893e-09
famk-1	458.561	0.902626	0.142278	6.3441	2.23726e-10	1.82318e-09
ife-2	340.026	-0.77444	0.122176	-6.33874	2.31655e-10	1.88636e-09
C28C12.11	43.3949	-6.23991	0.9847	-6.33686	2.34496e-10	1.90804e-09
glb-3	46.488	-1.95003	0.30776	-6.33619	2.3551e-10	1.91484e-09
nekl-2	122.207	-1.64395	0.259496	-6.33518	2.37071e-10	1.92607e-09
mes-6	348.782	-1.42253	0.224605	-6.33345	2.39739e-10	1.94627e-09
C16A3.6	879.332	-1.18655	0.187448	-6.33	2.45162e-10	1.98879e-09
unc-41	210.556	-1.41455	0.223654	-6.3247	2.53723e-10	2.05667e-09
Y54G11A.9	157.539	1.27376	0.201412	6.32412	2.54681e-10	2.06288e-09
erd-2.2	1064.09	0.965004	0.152604	6.32359	2.55552e-10	2.06837e-09
rps-20	6031.48	0.814538	0.128812	6.32346	2.55762e-10	2.06851e-09
Y43B11AR.1	173.263	-2.41985	0.383124	-6.3161	2.68246e-10	2.16783e-09
C07H6.4	1044.07	-0.974978	0.15443	-6.31342	2.72943e-10	2.20413e-09
D2030.3	302.981	-1.19428	0.189175	-6.31308	2.73534e-10	2.20723e-09
B0024.3	12.7966	-2.92735	0.463862	-6.31083	2.77546e-10	2.23793e-09
haf-4	2134.25	1.26968	0.201203	6.31044	2.78245e-10	2.24187e-09
slc-25A21	140.609	1.51032	0.239444	6.30763	2.83344e-10	2.28124e-09
abce-1	1456.79	-0.684495	0.108564	-6.30502	2.88159e-10	2.31826e-09
nhx-4	244.658	1.12886	0.179064	6.30422	2.89652e-10	2.32852e-09
C34C6.4	560.095	0.787778	0.124969	6.30379	2.9045e-10	2.33318e-09
Y92H12BL.1	477.522	0.997989	0.158326	6.30338	2.91221e-10	2.33762e-09
K08B5.2	49.5811	-1.96594	0.311907	-6.30297	2.91998e-10	2.34211e-09
oac-46	703.214	-0.899286	0.142684	-6.30262	2.92651e-10	2.34559e-09
T07D4.2	222.737	1.11684	0.177337	6.29784	3.01828e-10	2.41733e-09
sec-6	635.625	-0.625126	0.0992688	-6.2973	3.02872e-10	2.42388e-09
col-19	9495.41	4.84621	0.769695	6.29627	3.04896e-10	2.43826e-09
Y60A3A.19	250.56	1.14607	0.182068	6.29474	3.07922e-10	2.46062e-09
tatn-1	2924.92	0.994551	0.158005	6.29444	3.08512e-10	2.4635e-09
Y53C12B.7	64.0288	2.67729	0.425423	6.29323	3.10923e-10	2.4809e-09
F45H10.5	11.984	2.45042	0.389653	6.28872	3.20094e-10	2.55217e-09
jip-1	99.401	-1.16527	0.185303	-6.28848	3.20596e-10	2.55427e-09
gpa-11	10.6096	-2.85483	0.454119	-6.28653	3.24636e-10	2.58453e-09
bath-44	505.59	-0.965257	0.153573	-6.28533	3.27154e-10	2.60071e-09
spin-4	323.489	0.990326	0.157559	6.28543	3.26939e-10	2.60071e-09
unc-77	113.072	-1.27739	0.203249	-6.28489	3.28095e-10	2.60626e-09
sul-3	100.62	-2.10161	0.334475	-6.28331	3.31435e-10	2.63084e-09
htp-3	462.522	-2.76632	0.440373	-6.28176	3.34755e-10	2.65503e-09
ZK185.1	129.684	1.24752	0.198597	6.28166	3.34978e-10	2.65503e-09
set-29	139.711	-0.938436	0.1494	-6.28136	3.35615e-10	2.65811e-09
xnd-1	865.837	-3.28432	0.522897	-6.28102	3.36364e-10	2.66208e-09
lin-35	937.335	-1.56842	0.249841	-6.27768	3.4367e-10	2.71789e-09
blos-8	35.1455	2.52585	0.402563	6.27443	3.50916e-10	2.77314e-09
F55F8.8	18.0599	-2.88471	0.459912	-6.27231	3.55729e-10	2.80911e-09
cpn-3	2849.33	1.35848	0.21669	6.26924	3.62824e-10	2.86302e-09
ZC581.3	215.754	-1.42838	0.22785	-6.26896	3.63463e-10	2.86596e-09
rbg-2	747.142	-0.964045	0.153817	-6.26749	3.66923e-10	2.88898e-09
rpa-1	1675.12	-0.956988	0.15269	-6.26753	3.66829e-10	2.88898e-09
ZK1098.1	938.994	-0.950193	0.151623	-6.26682	3.68495e-10	2.89923e-09
F36F12.3	18.8576	6.7657	1.07987	6.26532	3.72066e-10	2.92517e-09
R148.5	467.683	1.11212	0.177546	6.26384	3.75604e-10	2.95082e-09
hcf-1	1239.55	-1.47597	0.235707	-6.26188	3.80356e-10	2.98597e-09
T12A2.1	302.789	1.36602	0.21837	6.2555	3.96233e-10	3.10832e-09
Y51F10.4	435.201	0.708755	0.113338	6.25346	4.01457e-10	3.147e-09
lmp-2	212.405	2.05738	0.329021	6.25303	4.02562e-10	3.15336e-09
Y119D3B.13	203.913	1.85542	0.296838	6.25064	4.08779e-10	3.19971e-09
R08C7.12	206.87	1.47846	0.236543	6.25029	4.09696e-10	3.20455e-09
T23C6.4	63.1368	-1.55879	0.249436	-6.24926	4.12408e-10	3.22341e-09
egl-20	242.419	-1.64708	0.263579	-6.24893	4.13278e-10	3.22785e-09
cdk-5	231.273	-1.26598	0.202674	-6.24637	4.20094e-10	3.27869e-09
Y54E10BR.2	161.277	1.37288	0.219868	6.24411	4.26222e-10	3.32409e-09
F36H9.5	150.368	1.15018	0.184218	6.24357	4.27704e-10	3.33323e-09
ape-1	1286.42	-1.35838	0.217626	-6.24179	4.32578e-10	3.36876e-09
nas-30	303.804	-2.68804	0.43094	-6.23762	4.44264e-10	3.45726e-09
gpa-15	40.2564	-2.8436	0.455892	-6.23745	4.44756e-10	3.45857e-09
set-22	180.002	-3.51481	0.56391	-6.23293	4.57792e-10	3.55736e-09
madf-8	130.949	-1.58491	0.25446	-6.22852	4.70869e-10	3.65632e-09
T03F6.10	15.443	3.84852	0.618044	6.22694	4.75644e-10	3.69072e-09
cdh-8	130.285	-1.72329	0.276893	-6.22365	4.85723e-10	3.7662e-09
asah-2	408.952	1.71767	0.275997	6.22351	4.86168e-10	3.76692e-09
pmp-5	2036.19	-1.74749	0.280833	-6.22251	4.89277e-10	3.78827e-09
inx-12	1231.45	-1.06279	0.170942	-6.21726	5.05899e-10	3.91414e-09
cel-1	522.756	-1.09141	0.175593	-6.21554	5.11475e-10	3.95442e-09
F54H12.5	58.6038	2.10736	0.339149	6.21366	5.17629e-10	3.99912e-09
nhr-13	71.7595	-1.32817	0.213785	-6.21265	5.20971e-10	4.02203e-09
ZK867.2	40.0972	3.99109	0.642695	6.20993	5.30085e-10	4.08945e-09
cutl-5	36.9481	-2.72861	0.43947	-6.20887	5.33659e-10	4.11405e-09
svop-1	74.813	-1.36964	0.220649	-6.20735	5.38849e-10	4.15108e-09
F47D12.9	1275.2	0.935507	0.15076	6.20528	5.45988e-10	4.20305e-09
acl-6	596.937	-0.852462	0.137431	-6.20285	5.54489e-10	4.26542e-09
R11F4.1	878.652	1.08214	0.174594	6.19803	5.71725e-10	4.39486e-09
cutl-20	114.78	-2.02331	0.326478	-6.19738	5.74116e-10	4.41007e-09
Y45G12B.2	362.182	0.726016	0.117158	6.19688	5.75922e-10	4.42077e-09
F11A10.6	446.131	1.10081	0.177678	6.19553	5.80885e-10	4.45567e-09
nath-10	831.011	-1.39652	0.22561	-6.18995	6.01816e-10	4.61292e-09
F54A3.5	701.44	1.5314	0.247488	6.18776	6.10261e-10	4.6743e-09
cpg-4	667.728	-3.82182	0.617703	-6.18715	6.12634e-10	4.68913e-09
ears-2	269.45	-1.122	0.181353	-6.18683	6.13846e-10	4.69504e-09
tre-5	17.6123	-2.5817	0.417331	-6.18623	6.1622e-10	4.70984e-09
T20D3.5	267.838	0.871558	0.140902	6.18557	6.18766e-10	4.72593e-09
B0507.3	79.004	1.75962	0.284585	6.1831	6.28546e-10	4.7972e-09
Y17G7B.3	196.282	1.05311	0.170345	6.18221	6.3209e-10	4.82081e-09
adsl-1	1033.1	0.764203	0.123658	6.17998	6.41096e-10	4.88602e-09
Y105E8B.6	63.1691	2.24557	0.363454	6.17843	6.47421e-10	4.92992e-09
Y73E7A.1	397.856	-0.649514	0.105128	-6.17834	6.47777e-10	4.92992e-09
C16E9.2	181.146	1.07476	0.174026	6.17587	6.57996e-10	5.00414e-09
B0511.11	116.41	-3.54487	0.574012	-6.17561	6.59075e-10	5.00878e-09
W04G3.13	11.4216	6.74982	1.09319	6.1744	6.64142e-10	5.04371e-09
nhr-3	126.654	-1.09183	0.176837	-6.17422	6.64888e-10	5.0458e-09
Y49F6B.9	212.371	2.15143	0.348473	6.17387	6.66379e-10	5.05353e-09
spr-4	733.384	-1.14526	0.185557	-6.17198	6.74394e-10	5.1107e-09
ZK993.2	23.9274	3.54021	0.573806	6.16969	6.84226e-10	5.18153e-09
cua-1	900.855	-0.930444	0.150861	-6.16755	6.93555e-10	5.24847e-09
C27F2.4	306.609	-1.02791	0.166683	-6.16687	6.96557e-10	5.26747e-09
F58H10.1	98.5402	1.60402	0.260136	6.16608	7.00039e-10	5.29006e-09
C35A11.2	99.2809	2.50543	0.406455	6.1641	7.08841e-10	5.3528e-09
pho-4	149.789	-1.82641	0.296388	-6.16221	7.17356e-10	5.41329e-09
pvf-1	138.312	1.28991	0.209429	6.15918	7.31217e-10	5.514e-09
F23G4.1	47.4739	2.79037	0.453147	6.15775	7.37853e-10	5.56012e-09
kca-1	555.944	-3.31353	0.538162	-6.15712	7.40779e-10	5.57824e-09
C50A2.3	30.4835	-2.10649	0.342212	-6.15553	7.48291e-10	5.63085e-09
Y11D7A.3	771.606	1.73124	0.281355	6.15321	7.59289e-10	5.7096e-09
nlp-13	189.86	1.18682	0.19297	6.15026	7.73556e-10	5.8128e-09
Y45F10D.7	598.045	-1.2763	0.20767	-6.1458	7.95595e-10	5.97421e-09
C41G7.3	136.033	-5.62806	0.916048	-6.14385	8.05437e-10	6.04388e-09
frpr-3	19.9896	-2.63993	0.430102	-6.13793	8.36061e-10	6.26929e-09
CC8.2	133.291	1.52448	0.24851	6.13449	8.54331e-10	6.4018e-09
cox-7C	1276.49	1.40567	0.229234	6.132	8.67806e-10	6.49823e-09
golg-4	1906.92	0.704064	0.114846	6.13048	8.76135e-10	6.55602e-09
lpd-2	368.689	-1.39215	0.227091	-6.13035	8.76859e-10	6.55685e-09
C03B1.7	152.105	1.14287	0.186459	6.12935	8.82396e-10	6.59365e-09
rps-25	9335.43	1.3312	0.217321	6.12549	9.04068e-10	6.75088e-09
cnnm-5	62.5552	2.54482	0.415512	6.12455	9.09403e-10	6.78599e-09
exc-5	245.438	-1.05008	0.171464	-6.1242	9.11395e-10	6.79611e-09
T25D10.1	99.4494	-1.82268	0.297693	-6.12268	9.20159e-10	6.85669e-09
ZK666.11	13.2995	6.75313	1.10374	6.11841	9.45159e-10	7.03808e-09
ZK1290.14	94.0163	1.47249	0.240727	6.11685	9.54429e-10	7.10217e-09
eat-4	73.1633	-1.61659	0.264335	-6.11568	9.61451e-10	7.14946e-09
eif-3.F	1235.51	-0.892271	0.145935	-6.11419	9.70489e-10	7.21166e-09
Y47G6A.25	251.657	-2.56913	0.420248	-6.11337	9.75472e-10	7.24366e-09
catp-5	493.69	1.11737	0.182796	6.11267	9.79801e-10	7.27076e-09
spe-6	64.7168	-6.24272	1.02139	-6.112	9.83873e-10	7.29592e-09
dohh-1	356.247	-1.01266	0.165696	-6.11153	9.86797e-10	7.31254e-09
mig-21	21.2252	4.73436	0.775255	6.10684	1.01624e-09	7.52549e-09
F28F8.7	110.684	-2.1838	0.357749	-6.10428	1.03265e-09	7.64173e-09
gmn-1	378.454	1.85232	0.303475	6.1037	1.03641e-09	7.66431e-09
ash-2	556.33	-1.18104	0.193567	-6.10147	1.05098e-09	7.7667e-09
F58E6.13	343.055	-3.71935	0.609694	-6.10035	1.05838e-09	7.81594e-09
Y43C5B.3	79.6681	-5.95847	0.976803	-6.09997	1.06087e-09	7.82891e-09
pct-1	804.509	-1.1488	0.18841	-6.09736	1.07834e-09	7.94691e-09
rps-19	6724.47	0.774416	0.127007	6.09743	1.0779e-09	7.94691e-09
R09A1.2	91.6544	-5.46976	0.899142	-6.08331	1.1773e-09	8.67022e-09
C03D6.1	137.676	2.01843	0.331807	6.08315	1.17846e-09	8.67283e-09
fmi-1	312.255	-1.57343	0.258712	-6.08178	1.18854e-09	8.74102e-09
atp-2	28348.1	-0.931569	0.15319	-6.08114	1.19328e-09	8.76985e-09
him-18	373.508	-1.48517	0.244287	-6.07959	1.20491e-09	8.8492e-09
klp-3	270.551	-1.6547	0.272282	-6.07716	1.22332e-09	8.97824e-09
daf-22	1417.96	-1.00074	0.164687	-6.07663	1.22732e-09	9.00143e-09
Y61A9LA.10	922.681	-1.22671	0.2021	-6.06983	1.28049e-09	9.38503e-09
ubh-4	774.739	-0.557693	0.0918878	-6.06928	1.28484e-09	9.41046e-09
dpy-26	1149.3	-1.42579	0.23497	-6.06798	1.29532e-09	9.48069e-09
F32A11.1	889.27	0.823489	0.135719	6.06758	1.2985e-09	9.49753e-09
Y41E3.8	129.239	1.82863	0.301415	6.06681	1.30475e-09	9.53672e-09
F59F5.7	167.287	-1.5411	0.254106	-6.06479	1.32125e-09	9.65069e-09
F53H4.3	96.787	-1.74016	0.286981	-6.06369	1.33031e-09	9.7103e-09
tiar-3	104.337	1.11466	0.183886	6.06169	1.34694e-09	9.82499e-09
F44G4.7	15.5303	-2.73661	0.451516	-6.06093	1.35335e-09	9.86498e-09
let-630	784.491	-0.926608	0.152952	-6.05816	1.3769e-09	1.00298e-08
tim-1	999.612	-1.67662	0.276841	-6.05625	1.39328e-09	1.01423e-08
T26E3.4	342.954	-0.88188	0.145627	-6.05575	1.39764e-09	1.01671e-08
Y37E11AM.2	343.128	1.61676	0.267092	6.05318	1.42014e-09	1.03238e-08
Y76B12C.4	54.5641	2.85164	0.471206	6.05179	1.43244e-09	1.04061e-08
pmp-4	514.737	-1.0822	0.178838	-6.05128	1.43696e-09	1.04319e-08
mekk-3	219.786	-0.893125	0.147719	-6.04611	1.48388e-09	1.07652e-08
scpl-4	747.11	-0.944447	0.156299	-6.04256	1.51689e-09	1.09972e-08
unk-1	962.971	0.863813	0.142963	6.04221	1.52016e-09	1.10134e-08
cyk-7	385.866	-2.53328	0.419323	-6.04137	1.52813e-09	1.10637e-08
sydn-1	256.34	1.69203	0.280095	6.04091	1.53244e-09	1.10874e-08
lin-38	463.058	1.25521	0.207875	6.03828	1.5577e-09	1.12626e-08
F36G3.2	553.216	1.97499	0.32711	6.03769	1.56336e-09	1.12958e-08
cerk-1	731.601	-0.947402	0.156942	-6.03665	1.57348e-09	1.13613e-08
K07E3.4	1093.69	0.855676	0.141779	6.0353	1.58671e-09	1.14491e-08
gck-3	947.045	0.899797	0.149097	6.03497	1.58992e-09	1.14646e-08
C02D5.2	189.185	1.41363	0.234262	6.03438	1.5957e-09	1.14985e-08
F09F9.1	68.3527	2.16504	0.358791	6.03426	1.59692e-09	1.14995e-08
eral-1	206.326	-1.29241	0.214215	-6.03322	1.60721e-09	1.15658e-08
tre-2	426.41	-1.40354	0.232678	-6.0321	1.61847e-09	1.16391e-08
F58F12.1	2246.48	0.825716	0.136958	6.02899	1.64989e-09	1.18571e-08
ttr-39	99.7166	2.44755	0.405978	6.02877	1.65211e-09	1.18651e-08
scm-1	695.489	0.794196	0.131774	6.02693	1.67102e-09	1.19928e-08
cpb-1	412.204	-4.41114	0.731924	-6.02678	1.6726e-09	1.19961e-08
kin-32	176.69	-0.911969	0.15133	-6.02635	1.67702e-09	1.20198e-08
cox-5A	3380.45	0.807493	0.134011	6.02559	1.68489e-09	1.20681e-08
parn-1	117.81	-1.99385	0.330906	-6.02543	1.68656e-09	1.2072e-08
nas-32	14.9384	-4.96107	0.823513	-6.02427	1.69873e-09	1.2151e-08
T13C2.2	76.4259	-1.73068	0.287324	-6.02344	1.70747e-09	1.22053e-08
R05G9R.1	178.404	-1.73765	0.288517	-6.02269	1.71544e-09	1.22541e-08
lgc-37	11.8983	-2.57161	0.427126	-6.02073	1.73631e-09	1.23949e-08
crn-1	542.101	-1.29918	0.215849	-6.01892	1.75589e-09	1.25264e-08
let-504	635.092	-1.34091	0.223	-6.01303	1.82082e-09	1.29809e-08
nhr-119	229.72	0.879756	0.146342	6.01165	1.83646e-09	1.30837e-08
phf-5	296.077	1.24318	0.206807	6.01132	1.84017e-09	1.31014e-08
nhr-5	156.714	0.953918	0.158695	6.011	1.84381e-09	1.31186e-08
pptr-1	1281.24	1.01227	0.168405	6.01088	1.84514e-09	1.31194e-08
hgo-1	1230.3	1.0113	0.168292	6.00917	1.86471e-09	1.32409e-08
ptr-20	161.445	-1.84491	0.307011	-6.00926	1.86372e-09	1.32409e-08
daz-1	805.097	-3.41686	0.568668	-6.00852	1.8722e-09	1.32853e-08
F10E9.4	377.393	-1.79273	0.298389	-6.00802	1.878e-09	1.33176e-08
C42D4.3	714.188	-3.78935	0.630728	-6.00791	1.87936e-09	1.33184e-08
H35B03.1	100.538	-1.30077	0.216574	-6.0061	1.90042e-09	1.34588e-08
F15D3.6	621.366	1.06417	0.177345	6.00055	1.96656e-09	1.3918e-08
hum-2	1762.34	-0.942385	0.157053	-6.00042	1.96812e-09	1.39198e-08
F27C1.11	33.5974	-1.91407	0.319331	-5.994	2.04737e-09	1.44708e-08
F53F4.16	120.528	1.66681	0.278214	5.99113	2.08385e-09	1.47189e-08
ptr-13	284.436	-1.50681	0.251532	-5.99053	2.09154e-09	1.47635e-08
W02B12.13	47.6478	2.2315	0.372518	5.9903	2.09456e-09	1.4775e-08
T05G5.1	453.441	-1.61874	0.270287	-5.98896	2.1119e-09	1.48876e-08
toe-1	1139.09	-1.05016	0.175411	-5.98688	2.139e-09	1.50687e-08
efn-2	174.609	-1.77884	0.297195	-5.98542	2.15835e-09	1.5195e-08
pho-12	26.9783	-2.10103	0.351151	-5.98327	2.18708e-09	1.53871e-08
ZK1010.8	46.2831	1.56831	0.262317	5.97869	2.24939e-09	1.58152e-08
npr-2	99.9719	-1.78125	0.297964	-5.97807	2.25798e-09	1.58651e-08
pho-7	97.8483	1.70912	0.285909	5.97786	2.26094e-09	1.58755e-08
snx-27	279.637	-1.11901	0.187227	-5.97675	2.27628e-09	1.59728e-08
F28B3.6	185.345	-1.35206	0.226232	-5.9764	2.28119e-09	1.59967e-08
F46G10.4	72.3015	-1.07808	0.180432	-5.97501	2.30078e-09	1.61235e-08
lrx-1	38.735	-2.10098	0.351711	-5.9736	2.3207e-09	1.62525e-08
chup-1	153.212	1.24032	0.207753	5.97015	2.37037e-09	1.65895e-08
Y43H11AL.1	532.333	-0.929017	0.155672	-5.96778	2.405e-09	1.68209e-08
F21C10.11	11.318	-5.45167	0.913546	-5.9676	2.40772e-09	1.68289e-08
tag-335	767.411	0.777716	0.130355	5.96613	2.42946e-09	1.69698e-08
M28.5	1415.21	-1.14903	0.192684	-5.96328	2.4723e-09	1.72578e-08
nep-11	162.698	-0.94845	0.159084	-5.96194	2.49264e-09	1.73771e-08
T10B11.6	280.568	-0.769726	0.129105	-5.96202	2.49143e-09	1.73771e-08
F56F3.4	95.0447	-6.12527	1.02816	-5.95751	2.56106e-09	1.78425e-08
tipn-1	171.61	-1.55595	0.261182	-5.95734	2.56384e-09	1.78502e-08
tag-68	89.1942	-1.20275	0.202032	-5.95328	2.62823e-09	1.82866e-08
Y106G6G.4	117.79	-6.31025	1.06031	-5.95135	2.65938e-09	1.84913e-08
sel-7	74.1903	-1.44559	0.242906	-5.95123	2.66135e-09	1.8493e-08
C06E1.1	66.3971	2.18105	0.366653	5.94854	2.70541e-09	1.8787e-08
W03D8.2	28.0954	-5.93636	0.998185	-5.94715	2.72848e-09	1.89349e-08
toh-1	299.714	-1.77123	0.297846	-5.9468	2.73434e-09	1.89633e-08
ech-7	554.811	1.66079	0.279301	5.94623	2.74388e-09	1.90171e-08
lig-4	273.171	-1.0259	0.172537	-5.94596	2.74834e-09	1.90357e-08
grld-1	443.148	-0.76951	0.129454	-5.94425	2.77727e-09	1.92237e-08
twk-24	104.118	-2.01903	0.339791	-5.94199	2.81591e-09	1.94785e-08
T14B4.3	273.11	-1.10536	0.186052	-5.94111	2.83103e-09	1.95705e-08
Y54E2A.8	155.259	-3.36389	0.566338	-5.93972	2.85503e-09	1.97236e-08
T24B8.3	1277.18	1.2439	0.209475	5.93819	2.88193e-09	1.98967e-08
rsp-4	625.773	0.871349	0.146798	5.93569	2.92615e-09	2.01889e-08
syf-1	932.201	-0.721734	0.121598	-5.93541	2.93106e-09	2.02098e-08
C35A5.10	57.1556	-3.32996	0.561112	-5.93458	2.94602e-09	2.02998e-08
C16C10.2	322.957	-0.99167	0.167123	-5.93378	2.96036e-09	2.03855e-08
igeg-1	91.1147	-1.73474	0.292464	-5.93146	3.00251e-09	2.06625e-08
trap-2	2294.74	0.9059	0.152742	5.93093	3.01231e-09	2.07167e-08
unc-104	705.054	-1.08957	0.183756	-5.92945	3.03949e-09	2.08901e-08
rab-30	236.183	1.49296	0.251885	5.92716	3.08219e-09	2.11701e-08
Y76A2B.5	991.75	0.850334	0.143483	5.92636	3.09727e-09	2.126e-08
ZC434.4	372.584	-1.4809	0.249895	-5.9261	3.10207e-09	2.12793e-08
gcy-22	31.0555	-2.36626	0.399339	-5.92543	3.11485e-09	2.13533e-08
plx-2	255.209	-1.53566	0.259305	-5.92221	3.1764e-09	2.17613e-08
slx-1	208.365	-1.59579	0.269775	-5.91527	3.31337e-09	2.26852e-08
tomm-20	595.947	0.752293	0.127208	5.91388	3.34141e-09	2.28625e-08
dld-1	3716.96	0.897883	0.151867	5.9123	3.37353e-09	2.30676e-08
kcc-3	129.251	-1.87755	0.317651	-5.91073	3.40586e-09	2.32737e-08
egrh-3	347.387	1.61618	0.273754	5.90376	3.55318e-09	2.42649e-08
taf-7.2	219.346	1.08542	0.183877	5.903	3.56954e-09	2.43611e-08
H40L08.1	407.12	0.77621	0.131547	5.90065	3.62079e-09	2.46952e-08
rfp-1	1091.54	-0.964435	0.163515	-5.89815	3.67594e-09	2.50554e-08
dao-5	2676.95	-1.76534	0.299445	-5.89538	3.73823e-09	2.54637e-08
F48E8.3	741.284	0.717859	0.121798	5.89383	3.77344e-09	2.56709e-08
ucr-1	4346.93	0.886752	0.150453	5.89388	3.77231e-09	2.56709e-08
F58B3.4	950.525	-0.991767	0.168388	-5.88977	3.86737e-09	2.62932e-08
pro-1	354.679	-1.08225	0.18376	-5.88947	3.87436e-09	2.6324e-08
Y54G11A.3	246.557	-3.21787	0.546484	-5.88832	3.90147e-09	2.64914e-08
F56C11.5	164.997	1.01695	0.172815	5.88465	3.98901e-09	2.70686e-08
Y57G11C.33	236.838	1.09047	0.185343	5.88349	4.01709e-09	2.72419e-08
polk-1	368.89	-1.71408	0.291343	-5.88335	4.0204e-09	2.72471e-08
C27D8.3	386.602	0.716835	0.121861	5.88242	4.04308e-09	2.73835e-08
glr-1	88.3322	-1.75201	0.297923	-5.88074	4.08438e-09	2.76458e-08
lgc-39	70.05	-1.60593	0.273131	-5.87972	4.1096e-09	2.77989e-08
htz-1	1896.02	1.41326	0.240382	5.87922	4.12195e-09	2.78648e-08
kbp-5	360.183	1.6143	0.274627	5.87816	4.14851e-09	2.80267e-08
T05A12.3	696.845	-0.928639	0.158024	-5.87659	4.18811e-09	2.82763e-08
bpl-1	387.041	-0.613108	0.10435	-5.87549	4.2159e-09	2.8446e-08
kqt-1	31.43	-1.69977	0.289307	-5.87532	4.22028e-09	2.84577e-08
cct-5	4097.17	-0.530504	0.0902994	-5.87494	4.22986e-09	2.85043e-08
gla-3	627.82	-3.17878	0.541284	-5.87267	4.28833e-09	2.88802e-08
Y48A5A.3	107.024	1.64239	0.279675	5.8725	4.29266e-09	2.88911e-08
cdc-5L	1414.2	-1.10749	0.188665	-5.87014	4.35415e-09	2.92866e-08
lgc-43	206.852	-1.55257	0.264559	-5.86851	4.39721e-09	2.95577e-08
cam-1	415.541	-1.43613	0.244816	-5.86617	4.45978e-09	2.99594e-08
F12F6.7	386.622	-1.12384	0.191717	-5.86196	4.57427e-09	3.07093e-08
haf-6	402.95	0.673892	0.11502	5.85893	4.65865e-09	3.12562e-08
Y42G9A.1	105.002	1.65706	0.282898	5.85744	4.70069e-09	3.15185e-08
K09E9.3	144.971	-1.27828	0.218379	-5.8535	4.81344e-09	3.22543e-08
pdcd-2	369.041	-0.840292	0.143636	-5.85015	4.91138e-09	3.289e-08
hot-5	31.3742	-3.05875	0.523099	-5.84737	4.99414e-09	3.34233e-08
lrp-2	1105.75	-1.27909	0.218754	-5.84715	5.00068e-09	3.34462e-08
C05C10.7	48.1639	-2.48026	0.42423	-5.84649	5.02062e-09	3.35585e-08
F27D9.7	71.3872	-2.1657	0.370548	-5.84459	5.07832e-09	3.3923e-08
F20D6.8	42.9223	-2.20096	0.376601	-5.84427	5.08787e-09	3.39657e-08
mars-1	2043.36	-0.778927	0.133312	-5.84289	5.13027e-09	3.42274e-08
csn-3	536.882	-0.776977	0.133011	-5.84145	5.17492e-09	3.45038e-08
cutl-8	105.908	-1.65344	0.28322	-5.83802	5.28263e-09	3.51838e-08
W07E11.1	2046.93	1.54457	0.264573	5.83799	5.28348e-09	3.51838e-08
C50H2.13	59.5689	1.26137	0.216096	5.83707	5.31276e-09	3.53568e-08
dnj-28	303.58	-2.10433	0.360905	-5.83072	5.51881e-09	3.66824e-08
tyr-4	2855.02	1.23099	0.21112	5.83077	5.51719e-09	3.66824e-08
hpo-34	5145.25	1.03469	0.177641	5.82462	5.72436e-09	3.80251e-08
acr-23	34.5675	-2.00971	0.345168	-5.82242	5.8002e-09	3.8505e-08
F32B5.7	223.288	-1.33003	0.228466	-5.82154	5.83076e-09	3.86839e-08
Y57G11C.22	108.964	-1.68409	0.289363	-5.82	5.88491e-09	3.9019e-08
Y65B4BL.4	195.228	-4.15917	0.714728	-5.81924	5.91149e-09	3.91709e-08
F19C6.5	106.607	1.81325	0.311644	5.81834	5.94342e-09	3.93338e-08
Y43F8C.6	297.534	1.38169	0.23747	5.81839	5.94177e-09	3.93338e-08
mics-1	342.243	-0.875194	0.150429	-5.81797	5.9566e-09	3.93967e-08
ndk-1	7620.51	0.791304	0.136063	5.81573	6.03694e-09	3.99034e-08
ttll-5	903.125	-0.796674	0.13718	-5.8075	6.34132e-09	4.18895e-08
mrpl-15	635.269	-0.757875	0.130509	-5.80708	6.35704e-09	4.19675e-08
pelo-1	204.989	-1.03687	0.178589	-5.80589	6.40259e-09	4.22421e-08
F35C11.5	584.041	1.78199	0.307273	5.79937	6.65629e-09	4.38889e-08
cls-1	816.273	-0.960877	0.165789	-5.79578	6.8003e-09	4.48109e-08
szy-4	868.028	-3.28526	0.56686	-5.79554	6.81009e-09	4.48477e-08
C27A12.2	542.388	-1.3825	0.238594	-5.79436	6.85818e-09	4.51367e-08
alh-9	2557.48	1.30912	0.226046	5.79139	6.98076e-09	4.59152e-08
gip-2	605.334	-0.948359	0.1638	-5.78974	7.04964e-09	4.63398e-08
rgs-7	287.225	-1.16313	0.200985	-5.78714	7.15944e-09	4.70327e-08
Y67A10A.9	241.975	-1.19453	0.206451	-5.78603	7.20701e-09	4.73162e-08
efk-1	579.152	-1.02565	0.177295	-5.78501	7.25085e-09	4.75748e-08
Y47D9A.1	1040.58	0.658382	0.113812	5.78483	7.25849e-09	4.75958e-08
ints-6	467.602	-1.0003	0.172928	-5.78448	7.27378e-09	4.76377e-08
nhr-277	16.763	-2.27569	0.39341	-5.78453	7.27174e-09	4.76377e-08
srd-11	10.2616	6.16649	1.06714	5.77853	7.53582e-09	4.93237e-08
C06A8.8	52.9204	-2.44876	0.42386	-5.7773	7.59089e-09	4.96538e-08
C01G6.9	12.9378	-4.56935	0.791071	-5.77616	7.64265e-09	4.99618e-08
madf-4	69.2691	-1.96479	0.340406	-5.77191	7.83793e-09	5.12072e-08
ttll-11	33.9925	-2.65282	0.459769	-5.76989	7.93243e-09	5.1793e-08
C30F12.3	13.8744	-3.91274	0.67823	-5.76905	7.97216e-09	5.20207e-08
F25F8.1	76.8183	-1.41281	0.245002	-5.76654	8.09157e-09	5.27677e-08
flp-27	47.3206	2.08471	0.361544	5.76612	8.11154e-09	5.28657e-08
R10E4.3	39.2467	3.19833	0.554814	5.7647	8.1803e-09	5.32814e-08
ugt-44	113.712	-2.15119	0.373229	-5.76372	8.22793e-09	5.35591e-08
C05D11.5	140.142	1.68076	0.291724	5.76147	8.33833e-09	5.42118e-08
K01F9.2	55.3879	-1.69525	0.294234	-5.76157	8.33333e-09	5.42118e-08
alh-12	2331.6	0.988499	0.171655	5.75865	8.4789e-09	5.50732e-08
ruvb-2	718.388	-1.08485	0.188388	-5.75861	8.48111e-09	5.50732e-08
ctps-1	1846.6	0.807562	0.140254	5.75787	8.5183e-09	5.52812e-08
Y105E8A.1	133.726	0.806045	0.140007	5.75719	8.5525e-09	5.54695e-08
let-60	1070.74	0.810377	0.140834	5.75414	8.70826e-09	5.64455e-08
B0507.1	65.7878	-2.30589	0.401056	-5.74955	8.94837e-09	5.79668e-08
T23F2.2	361.749	-0.760854	0.132398	-5.74671	9.09967e-09	5.89113e-08
F29B9.11	927.794	1.12497	0.195857	5.74384	9.25551e-09	5.98478e-08
uri-1	587.224	-1.05526	0.183719	-5.74385	9.25452e-09	5.98478e-08
Y42A5A.1	62.2097	-1.65035	0.287372	-5.74291	9.30631e-09	6.014e-08
C24A1.3	300.96	0.962421	0.167644	5.74085	9.42025e-09	6.08396e-08
C53A5.17	196.849	-0.801546	0.139626	-5.74066	9.43082e-09	6.08712e-08
F57C7.4	38.4353	-1.62904	0.2838	-5.74012	9.46115e-09	6.10301e-08
attf-4	468.408	-0.993637	0.173157	-5.73837	9.55922e-09	6.15885e-08
ldh-1	1190.1	1.34498	0.234383	5.73839	9.55811e-09	6.15885e-08
glr-5	69.4159	-1.78442	0.311041	-5.73693	9.6408e-09	6.20768e-08
M05D6.2	595.07	-0.807742	0.140813	-5.73629	9.67739e-09	6.22749e-08
lips-8	10.5597	4.24021	0.739324	5.73525	9.73659e-09	6.26183e-08
ZK673.11	16.6377	-2.11079	0.368154	-5.73344	9.84142e-09	6.32545e-08
C56G2.5	106.799	-5.47106	0.954526	-5.73171	9.94245e-09	6.38655e-08
cep-1	386.823	-1.11986	0.19539	-5.7314	9.96041e-09	6.39425e-08
Y70D2A.1	70.6417	-1.92815	0.336513	-5.7298	1.0055e-08	6.45111e-08
fis-2	92.1556	-1.13601	0.198306	-5.72854	1.01298e-08	6.49447e-08
let-99	615.839	-2.87369	0.501652	-5.72846	1.01347e-08	6.49447e-08
let-756	220.445	-1.51109	0.263815	-5.72784	1.01716e-08	6.51422e-08
ptl-1	156.347	-1.12647	0.196672	-5.72766	1.01824e-08	6.5172e-08
rpom-1	443.963	-0.689296	0.120368	-5.72659	1.02467e-08	6.55448e-08
C06G4.6	18.2308	-4.57471	0.798881	-5.7264	1.02581e-08	6.55785e-08
tofu-5	311.35	-1.19478	0.208729	-5.72409	1.03991e-08	6.64399e-08
axl-1	23.4115	-2.04377	0.357114	-5.72301	1.04651e-08	6.68217e-08
mrpl-10	308.677	-0.831313	0.145335	-5.71998	1.06537e-08	6.79855e-08
W03C9.6	71.4335	-1.21642	0.212687	-5.71929	1.06968e-08	6.82199e-08
ufbp-1	897.275	1.34771	0.235813	5.71519	1.09585e-08	6.98471e-08
eat-17	609.118	1.08829	0.190496	5.71291	1.11059e-08	7.07449e-08
cul-3	1314.78	0.879857	0.154022	5.71253	1.11308e-08	7.0861e-08
dsh-1	341.886	-0.798952	0.139868	-5.71219	1.11533e-08	7.09623e-08
bcl-11	684.263	-1.94938	0.341274	-5.71207	1.11609e-08	7.09686e-08
H14N18.4	274.09	-1.49604	0.262015	-5.70975	1.13141e-08	7.19e-08
R148.4	108.572	-4.25762	0.745769	-5.70903	1.13621e-08	7.21529e-08
ubc-15	576.481	1.12811	0.197603	5.70895	1.13674e-08	7.21529e-08
dop-5	47.112	-1.44189	0.252585	-5.70852	1.13962e-08	7.22928e-08
pigl-1	347.925	1.12159	0.196656	5.70333	1.17491e-08	7.44872e-08
fars-3	1472.86	-0.469629	0.0823576	-5.70231	1.18194e-08	7.48891e-08
lars-1	2730.56	-0.754773	0.132463	-5.69798	1.21234e-08	7.67694e-08
che-3	199.797	-1.90143	0.333772	-5.69681	1.22068e-08	7.72519e-08
cyl-1	585.717	-0.909126	0.159606	-5.69605	1.22614e-08	7.75519e-08
che-14	263.079	-1.52407	0.2676	-5.69532	1.23141e-08	7.78392e-08
cdc-42	1434.05	0.862313	0.151423	5.69472	1.23575e-08	7.80675e-08
dlc-1	1789.84	0.980561	0.172204	5.69418	1.23967e-08	7.82686e-08
H13N06.2	109.751	1.62556	0.285484	5.69405	1.24058e-08	7.82802e-08
tbc-6	129.889	1.06845	0.187684	5.69281	1.24963e-08	7.88049e-08
atfs-1	800.795	0.868929	0.15268	5.69118	1.26164e-08	7.9515e-08
cpna-4	46.7088	-1.447	0.254313	-5.68983	1.27167e-08	8.00999e-08
Y110A2AL.5	9.45076	6.29932	1.10737	5.68855	1.28122e-08	8.06544e-08
F36H2.3	265.273	-1.06974	0.18808	-5.68767	1.28782e-08	8.10221e-08
D1081.4	13.0623	-2.95589	0.520078	-5.68354	1.31937e-08	8.29585e-08
W05F2.7	59.6367	-1.66224	0.292486	-5.68316	1.32227e-08	8.30921e-08
syx-17	254.066	0.880382	0.155	5.6799	1.34776e-08	8.46438e-08
Y57A10A.27	251.884	-1.03299	0.181923	-5.67818	1.36138e-08	8.54492e-08
PDB1.1	109.933	-1.64843	0.290375	-5.67691	1.37153e-08	8.60358e-08
frpr-9	23.1382	-3.02339	0.532701	-5.67557	1.38224e-08	8.66571e-08
F32D8.1	17.4897	-2.63227	0.463865	-5.67464	1.38982e-08	8.70814e-08
sun-1	470.175	-2.72444	0.480204	-5.67352	1.39893e-08	8.76011e-08
tkt-1	6855.86	1.05826	0.186555	5.67266	1.40599e-08	8.79912e-08
dpy-27	525.991	-1.07065	0.188762	-5.67195	1.41183e-08	8.83056e-08
cyk-3	801.42	-0.822175	0.145037	-5.66874	1.43849e-08	8.99201e-08
aqp-4	308.554	1.07289	0.189363	5.66576	1.46377e-08	9.14471e-08
mdh-2	6421.79	0.91839	0.162114	5.66509	1.4695e-08	9.17517e-08
shc-1	172.99	0.981554	0.173306	5.66372	1.48128e-08	9.24332e-08
eak-3	6.81758	6.15617	1.08728	5.66198	1.49638e-08	9.33211e-08
ubc-8	161.497	0.980256	0.173137	5.66174	1.49843e-08	9.33944e-08
C05G5.1	148.985	1.46625	0.258983	5.66155	1.50008e-08	9.34432e-08
ddx-15	1275.02	-0.840183	0.148411	-5.66118	1.50335e-08	9.35921e-08
mau-2	410.01	-1.04053	0.183874	-5.65891	1.52342e-08	9.47865e-08
tut-1	243.176	-1.20749	0.213385	-5.65876	1.52469e-08	9.48105e-08
spe-41	116.076	-2.79715	0.494361	-5.65812	1.53037e-08	9.51088e-08
ndc-80	672.715	-1.22593	0.216885	-5.65244	1.58189e-08	9.82532e-08
ctsa-3.2	64.6052	2.12489	0.376213	5.64811	1.62222e-08	1.007e-07
ZK662.6	47.3931	-3.55426	0.629699	-5.64439	1.65772e-08	1.02844e-07
T06F4.1	73.9426	1.05006	0.186109	5.64218	1.67908e-08	1.04109e-07
acs-22	1573.82	1.04865	0.185937	5.63982	1.70231e-08	1.05488e-07
C39F7.5	243.056	1.02206	0.181281	5.63798	1.72055e-08	1.06557e-07
R02F2.7	431.281	-1.19782	0.212542	-5.63567	1.74384e-08	1.07937e-07
C06B3.7	38.2863	-3.50164	0.621494	-5.63424	1.75834e-08	1.08771e-07
set-30	397.719	-1.11522	0.197954	-5.63374	1.76343e-08	1.09023e-07
glrx-21	102.431	-2.03991	0.362119	-5.63327	1.76826e-08	1.09259e-07
gpa-14	29.0074	-1.9094	0.339118	-5.63049	1.79696e-08	1.10968e-07
B0238.9	501.197	-2.98771	0.530719	-5.62955	1.80682e-08	1.11512e-07
smu-2	477.19	-1.02386	0.181941	-5.62742	1.82923e-08	1.12831e-07
F47D12.3	24.4987	-2.50669	0.445513	-5.62652	1.83876e-08	1.13353e-07
etc-1	909.384	-0.878264	0.156141	-5.6248	1.85723e-08	1.14426e-07
nhr-154	94.1101	-1.05831	0.188344	-5.61904	1.92023e-08	1.1824e-07
B0244.6	11.8078	-2.83157	0.503989	-5.61833	1.92815e-08	1.18637e-07
Y18H1A.11	52.9698	1.45839	0.259581	5.61826	1.92891e-08	1.18637e-07
memo-1	467.721	0.836486	0.148984	5.61462	1.96999e-08	1.21094e-07
T09B4.3	26.9074	-3.83843	0.683711	-5.61411	1.97571e-08	1.21376e-07
hum-5	1245.33	-0.792603	0.141192	-5.61364	1.98115e-08	1.21641e-07
W01A8.2	34.6641	2.06588	0.368049	5.61307	1.98767e-08	1.21971e-07
erm-1	4130.95	0.802403	0.143003	5.61108	2.01062e-08	1.23309e-07
lec-5	2707.63	1.14746	0.204537	5.61004	2.02274e-08	1.23981e-07
T01H3.5	44.4496	-4.86427	0.867143	-5.60953	2.02877e-08	1.2428e-07
C49H3.16	56.8671	-2.04052	0.363775	-5.6093	2.03145e-08	1.24373e-07
fecl-1	674.656	-0.904738	0.161324	-5.6082	2.04442e-08	1.25095e-07
H32C10.1	69.7594	3.86878	0.690254	5.60486	2.08426e-08	1.2746e-07
tftc-1	696.456	-1.30611	0.23317	-5.60152	2.12484e-08	1.29868e-07
tnsl-1	426.662	-1.34217	0.239624	-5.60114	2.12944e-08	1.30075e-07
rimb-1	190.915	-1.09384	0.1953	-5.60081	2.13348e-08	1.30247e-07
ddx-27	644.214	-1.19587	0.213602	-5.5986	2.16086e-08	1.31843e-07
prpf-4	1258.31	-0.806964	0.144233	-5.59485	2.20808e-08	1.34648e-07
ifta-1	41.6944	-1.92126	0.343447	-5.59406	2.21825e-08	1.35061e-07
Y38C1AA.12	256.755	1.27407	0.22775	5.59417	2.21682e-08	1.35061e-07
Y73B6BL.44	114.129	-2.20601	0.394351	-5.59403	2.21865e-08	1.35061e-07
Y53C12A.3	260.021	-1.04376	0.18671	-5.59027	2.26722e-08	1.3794e-07
ift-74	41.9572	-1.82136	0.325863	-5.58935	2.27916e-08	1.38588e-07
npr-31	28.3004	-2.00774	0.359316	-5.58767	2.30141e-08	1.39861e-07
pde-2	1588.53	-1.11447	0.199493	-5.58651	2.31678e-08	1.40715e-07
clp-2	424.772	-0.911434	0.163157	-5.58624	2.32037e-08	1.40853e-07
kvs-2	20.0216	-1.88296	0.337084	-5.58604	2.32302e-08	1.40934e-07
cah-3	796.519	1.15879	0.207486	5.5849	2.33832e-08	1.41782e-07
pik-1	195.187	0.919921	0.164733	5.58432	2.34617e-08	1.42178e-07
ZK795.2	96.9258	2.74834	0.492404	5.58147	2.38494e-08	1.44445e-07
B0222.1	19.9673	-2.04973	0.367445	-5.57832	2.42848e-08	1.46999e-07
ins-11	25.702	3.30569	0.592676	5.57756	2.43916e-08	1.47562e-07
mrps-10	171.648	0.980606	0.175836	5.57682	2.44961e-08	1.48111e-07
Y45F10D.2	37.3671	3.31211	0.593975	5.57618	2.45858e-08	1.48569e-07
rps-13	4424.98	0.723976	0.129866	5.5748	2.47812e-08	1.49666e-07
Y102A11A.5	1132.98	3.4757	0.623577	5.57381	2.49224e-08	1.50434e-07
C48B6.2	172.108	-1.30215	0.233807	-5.56933	2.55723e-08	1.54213e-07
cey-1	3854.14	0.788573	0.141593	5.56929	2.55774e-08	1.54213e-07
trf-2	8.32711	-4.17854	0.750316	-5.56905	2.56139e-08	1.54346e-07
H43I07.1	227.755	0.771959	0.13868	5.56648	2.59943e-08	1.56551e-07
W06E11.1	390.612	-0.975274	0.175221	-5.56597	2.60704e-08	1.56921e-07
vpat-1	307.371	0.749505	0.134674	5.56533	2.6165e-08	1.57402e-07
nlf-1	101.218	-1.02919	0.18497	-5.56408	2.63536e-08	1.58447e-07
B0252.5	79.8708	-4.45735	0.801132	-5.56381	2.63945e-08	1.58604e-07
ula-1	411.474	-0.842677	0.151561	-5.55997	2.69815e-08	1.6204e-07
K02A6.2	13.4545	3.02625	0.544468	5.55818	2.726e-08	1.63621e-07
Y47D3A.20	36.5279	2.11111	0.380085	5.55431	2.78715e-08	1.67198e-07
fat-1	3288.84	-0.753284	0.135626	-5.55414	2.78982e-08	1.67264e-07
F30A10.3	358.232	-1.15523	0.208164	-5.5496	2.86317e-08	1.71566e-07
dsb-1	251.742	-2.43222	0.438406	-5.54788	2.89148e-08	1.73087e-07
tald-1	1513.21	1.14163	0.205778	5.54787	2.89178e-08	1.73087e-07
C50E3.5	242.269	-1.4189	0.255775	-5.54745	2.89864e-08	1.734e-07
eif-2Bdelta	524.52	-0.993119	0.179039	-5.54695	2.90699e-08	1.73803e-07
nstp-4	804.798	0.691301	0.124724	5.54263	2.97966e-08	1.78048e-07
K02A11.4	67.3104	2.66299	0.480578	5.54122	3.00377e-08	1.79389e-07
F55H12.2	202.145	2.71416	0.489938	5.53981	3.02792e-08	1.80629e-07
itr-1	2353.29	0.636371	0.11487	5.5399	3.02639e-08	1.80629e-07
Y54E5A.2	42.3399	-2.91783	0.526909	-5.53763	3.06588e-08	1.82792e-07
F53F10.1	61.4275	-2.06315	0.372657	-5.53632	3.08886e-08	1.8406e-07
try-10	28.6858	-5.65719	1.0226	-5.53216	3.16312e-08	1.8838e-07
kel-8	405.592	-1.11509	0.20159	-5.53145	3.17597e-08	1.8904e-07
tag-266	138.571	1.63232	0.295257	5.52847	3.23038e-08	1.92071e-07
Y53G8AR.6	389.67	0.695581	0.125818	5.52846	3.23049e-08	1.92071e-07
F55F10.1	1842.03	-1.53413	0.277683	-5.52476	3.29933e-08	1.96056e-07
sorf-2	366.004	-0.796541	0.144192	-5.52418	3.3102e-08	1.96593e-07
cwn-2	55.1535	-1.8078	0.327301	-5.52334	3.32608e-08	1.97426e-07
exos-2	194.135	-1.18434	0.214436	-5.52306	3.3314e-08	1.97632e-07
W01B6.3	33.394	1.55197	0.281042	5.52219	3.34798e-08	1.98506e-07
wdr-60	35.3057	-1.78896	0.324059	-5.52049	3.38059e-08	2.00328e-07
ZK688.9	178.87	-1.04866	0.189972	-5.52008	3.38847e-08	2.00685e-07
[truncated: 8,909 more rows]

## Sheet: Table 6 L4
gene	baseMean	log2FoldChange	lfcSE	stat	pvalue	padj
[truncated: 10,717 more rows]

## Sheet: Table 7 Adult
gene	baseMean	log2FoldChange	lfcSE	stat	pvalue	padj
[truncated: 10,717 more rows]

[truncated: 15 more sheets: Table 8 All genes positive , Table 9 All genes negative , Table 10 All genes domains posi, Table 11 All genes domains nega, Table 12 All genes ortho type, Table 13 WGCNA modules genes, Table 14 WGCNA Domains, Table 15 Modules ortholog type, Table 16 WGCNA module dev model, Table 17 Clusters genes, Table 18 H cluster model, Table 19 Clusters domains, Table 20 Clusters ortholog type, Table 21 Divergent proteins, Table 22 Divergent proteins GEA]
